# Supplementary material for: PhenStat: A Tool Kit for Standardized Analysis of High Throughput Phenotypic Data
Source: PLoS One. 2015 Jul 6;10(7):e0131274. doi: 10.1371/journal.pone.0131274 (PMC4493137; doi:10.1371/journal.pone.0131274)
Supplement: S1 Dataset — (CSV) [file pone.0131274.s003.csv]

STRAIN	ATM	DIET	GENDER	RAT_COHORT	RAT_DIET_CODE	RAT_ID	body weight (kg)	pre-ischemic heart wet weight (g)	Heart weight expressed as % of body weight	pre-ischemic heart rate (beats/min)	pre-ischemic coronary flow rate (ml/min/g)	pre-ischemic left ventricle diastolic pressure (mmHg)	pre-ischemic left ventricle systolic pressure (mmHg)	pre-ischemic left ventricle developed pressure (mmHg)	pre-ischemic enzyme leakage (IU/g wet wt)	ischemic time to onset of contracture (sec)	ischemic peak contracture (mmHg)	ischemic time to peak contracture (sec)	post-ischemic infarct size (% LV)	post-ischemic heart rate (beats/min)	post-ischemic coronary flow rate (ml/min/g)	post-ischemic left ventricle diastolic pressure (mmHg)	post-ischemic left ventricle systolic pressure (mmHg)	post-ischemic left ventricle developed pressure (mmHg)	post-ischemic enzyme leakage with 40 minutes of collection time (IU/g wet wt)	post-ischemic recovery heart rate (% recovery)	post-ischemic recovery Coronary flow rate (% recovery)	post-ischemic recovery systolic pressure (% recovery)	post-ischemic recovery developed pressure (% recovery)	post-ischemic enzyme leakage with 90 minutes of collection time (IU/g wet wt)
BN	12% O2	0.4% Salt	M	31	Tt	M139BN	.1822	.87	.4775	180	11.03	5.97	174.47	168.5	.2648	1064.74	42	1232.88	5.8	152.54	5.98	49.75	117.77	68.02	7.8455	84.744	54.216	67.502	40.368	NA
BN	12% O2	0.4% Salt	M	31	Tt	M140BN	.179	.79	.4413	209.3	17.22	5.8	150.8	144.9	.7403	865	46	1167	1.36	152.5	10.89	35.8	129.3	92.6	12.2772	72.862	63.24	85.743	63.906	NA
BN	12% O2	0.4% Salt	M	31	Tt	M141BN	.178	.81	.4551	346.1	NA	5.5	143.2	137.6	.5393	821	48	1124	.61	214.2	10.37	28.5	123.8	95.6	16.6802	61.89	NA	86.453	69.477	NA
BN	12% O2	0.4% Salt	M	31	Tt	M142BN	.175	.84	.48	257.1	18.57	5.8	154	147.1	.5571	851	60	1073	1.37	250	11.43	38.3	118	79.1	10.4981	97.238	61.551	76.623	53.773	NA
BN	12% O2	0.4% Salt	M	31	Tt	M145BN	.179	.75	.419	230.7	17.6	6.1	153.7	148.2	.5984	974	37	1232	6.85	187.5	8.53	54.5	111.4	55.2	11.5656	81.274	48.466	72.479	37.247	NA
BN	12% O2	0.4% Salt	M	31	Tt	M146BN	.1825	.8	.4384	225	15	5.83	154.07	148.24	.855	809.56	44	983.04	22.95	236.84	10	50.08	108.41	58.32	14.3	105.262	66.667	70.364	39.342	NA
BN	12% O2	0.4% Salt	M	31	Tt	M147BN	.168	.7	.4167	250	18.29	4.2	142	138	.5303	1094	32	1356	.76	236.8	10.86	18.7	94.8	74.3	11.6071	94.72	59.377	66.761	53.841	NA
BN	12% O2	0.4% Salt	M	31	Tt	M150BN	.1682	.92	.547	214.29	12.61	5.87	162.33	156.46	.4161	807.73	39	1002.7	17.46	281.25	8.26	49.48	113.99	64.51	10.7815	131.247	65.504	70.221	41.231	NA
BN	12% O2	0.4% Salt	M	31	Tt	M151BN	.163	.74	.454	264.7	18.38	5.5	142.9	137.6	.5027	1089	41	1375	2.54	136.6	8.65	43.8	120.8	67.5	8.36	51.606	47.062	84.535	49.055	NA
BN	12% O2	0.4% Salt	M	31	Tt	M152BN	.159	.81	.5094	257.14	13.83	5.84	147.72	141.88	.4563	696.32	49	863.44	44.64	264.71	6.17	61.06	92.77	31.72	10.9264	102.944	44.613	62.801	22.357	NA
BN	12% O2	0.4% Salt	M	38	Tt	M288BN	.157	.73	.465	321.4	20.27	5.3	146.3	141	NA	865	46	1038	2.6	204.5	9.32	40.1	116.9	76.8	NA	63.628	45.979	79.904	54.468	NA
BN	12% O2	0.4% Salt	M	38	Tt	M289BN	.1611	.69	.4283	209.3	19.71	5.6	142.9	137.3	.5962	805	46	1073	3.75	225	10.43	45.6	110.7	65.1	NA	107.501	52.917	77.467	47.414	NA
BN	12% O2	0.4% Salt	M	38	Tt	M290BN	.1839	.96	.522	225	15	5.5	159.7	154.2	NA	817	41	1167	0	219.5	6.25	36.3	134.3	98	NA	97.556	41.667	84.095	63.554	NA
BN	12% O2	0.4% Salt	M	38	Tt	M291BN	.1584	.74	.4672	300	22.7	4	136.4	132.4	.8286	782	40	1173	4.67	272.7	5.95	36.8	110	73.2	NA	90.9	26.211	80.645	55.287	NA
BN	12% O2	0.4% Salt	M	38	Tt	M325BN	.1964	.97	.4939	300	16.91	6	152.2	146.2	NA	778	77	1051	0	250	9.9	50.7	114.4	63.7	NA	83.333	58.545	75.164	43.57	NA
BN	12% O2	0.4% Salt	M	38	Tt	M292BN	.1808	.72	.3982	250	20	6.1	143.7	137.6	NA	731	52	1097	1.88	250	13.89	35	112.1	77.1	NA	100	69.45	78.01	56.032	NA
BN	12% O2	0.4% Salt	M	38	Tt	M293BN	.1669	.7	.4194	243.2	23.43	5.6	164.5	158.9	NA	865	51	1168	1	183.6	9.43	40.2	127.8	87.6	NA	75.493	40.248	77.69	55.129	NA
BN	12% O2	0.4% Salt	M	38	Tt	M296BN	.1364	.67	.4912	264.7	17.91	5.6	152.7	147.1	.7254	925	38	1135	2.39	219.5	7.16	46.5	125.4	78.9	NA	82.924	39.978	82.122	53.637	NA
BN	12% O2	0.4% Salt	M	38	Tt	M297BN	.1319	.58	.4397	236.8	21.38	5.9	129.3	123.4	1.1972	831	31	1050	4.53	204.5	9.66	37.4	101.7	64.3	NA	86.36	45.182	78.654	52.107	NA
BN	12% O2	0.4% Salt	M	38	Tt	M298BN	.1251	.55	.4396	272.7	21.82	4.2	144.5	140.3	.8345	715	50	1009	4.83	236.8	7.27	35.2	115.2	80	NA	86.835	33.318	79.723	57.021	NA
BN	12% O2	0.4% Salt	M	112	Tt	M665BN	.142	.43	.3028	101.9	16.74	5.9	101.9	96	.9502	1024	49	1179	1.27	236.8	12.56	25.2	103.6	78.4	NA	232.385	75.03	101.668	81.667	32.3906
BN	12% O2	0.4% Salt	M	112	Tt	M660BN	.156	.74	.4744	209.3	15.68	4.5	122.1	117.6	1.2031	963	31	1129	6.44	195.6	9.19	29.4	108.6	79.2	NA	93.454	58.61	88.943	67.347	34.2534
BN	12% O2	0.4% Salt	M	112	Tt	M661BN	.163	.7	.4294	300	17.71	4.9	NA	NA	1.1381	940	41	1138	10.97	281.25	14.86	33.25	68.76	35.51	NA	93.75	83.907	68.781	NA	57.9825
BN	12% O2	0.4% Salt	M	112	Tt	M664BN	.138	.65	.471	264.71	NA	5.23	NA	NA	1.9	907	22	1210	1.51	257.14	23.38	18.18	78.82	60.64	NA	97.14	87.337	80.974	NA	37.3309
BN	12% O2	0.4% Salt	F	31	Tt	F136BN	.111	.56	.5045	333.3	14.29	4.4	112.9	98	.9429	1050	50	1181	3.92	236.8	9.29	39.8	109.7	69.2	8.6921	71.047	65.01	97.166	70.612	NA
BN	12% O2	0.4% Salt	F	31	Tt	F137BN	.123	.72	.5854	209.3	12.78	6.35	153.71	147.36	.9136	1260.88	17	1485.04	0	191.49	4.44	38.61	94.82	56.21	6.7319	91.491	34.742	61.688	38.145	NA
BN	12% O2	0.4% Salt	F	31	Tt	F138BN	.117	.6	.5128	300	NA	5	141.8	106.1	.4193	962	32	1269	10	236.8	8.67	NA	46.2	NA	10.6653	78.933	NA	32.581	0	NA
BN	12% O2	0.4% Salt	F	31	Tt	F143BN	.1076	.72	.6691	264.71	13.89	6.2	131.64	125.44	.7847	974.85	32	1225.53	11.11	225	6.67	49.66	105.22	55.56	12.39	84.999	48.02	79.93	44.292	NA
BN	12% O2	0.4% Salt	F	31	Tt	F144BN	.1052	.77	.7319	257.14	9.35	6.11	123.39	117.27	.5797	862.32	30	1138.26	4.76	219.51	6.23	26.69	110.23	80.64	7.72	85.366	66.631	89.335	68.764	NA
BN	12% O2	0.4% Salt	F	31	Tt	F148BN	.1287	.7	.5439	300	12	5.48	121.18	115.7	.594	780.65	46	983.04	1.82	257.14	9.14	37.78	111.12	73.34	8.97	85.713	76.167	91.698	63.388	NA
BN	12% O2	0.4% Salt	F	31	Tt	F149BN	.1231	.8	.6499	333.33	9	3.61	117.93	114.32	.423	620.87	43	1034.78	14.29	225	5.5	60.57	99.39	38.82	6.1538	67.501	61.111	84.279	33.957	NA
BN	12% O2	0.4% Salt	F	31	Tt	F153BN	.131	.62	.4733	250	19.35	6.3	126.1	120.6	.5226	831	37	1146	0	243.2	14.84	15.3	103.4	88.1	13.1613	97.28	76.693	81.998	73.051	NA
BN	12% O2	0.4% Salt	F	31	Tt	F154BN	.13	.61	.4692	272.7	NA	4.7	136.4	131.9	.661	865	30	1167	0	236.8	15.74	10.5	107.6	94.1	10.8303	86.835	NA	78.886	71.342	NA
BN	12% O2	0.4% Salt	F	31	Tt	F155BN	.1234	.66	.5348	272.73	15.15	6	133.96	127.96	.5076	925.21	33	1156.52	18	257.14	9.7	32.89	112.86	79.97	11.6045	94.284	64.026	84.249	62.496	NA
BN	12% O2	0.4% Salt	F	38	Tt	F286BN	.1178	.59	.5008	230.7	17.63	5.8	122.9	117.1	NA	865	29	1124	1.05	243.2	8.14	25.6	94.9	69.3	NA	105.418	46.171	77.217	59.18	NA
BN	12% O2	0.4% Salt	F	38	Tt	F287BN	.1351	.68	.5033	264.7	12.94	5.9	165.4	159.5	NA	731	51	1097	1.18	180	7.06	48.9	128.1	79.2	NA	68.002	54.56	77.449	49.655	NA
BN	12% O2	0.4% Salt	F	38	Tt	F301BN	.1023	.49	.479	183.6	17.14	5.9	116	110.1	NA	1167	23	1440	0	163.6	10.2	21	110.6	89.6	NA	89.107	59.51	95.345	81.381	NA
BN	12% O2	0.4% Salt	F	38	Tt	F302BN	.1006	.54	.5368	272.7	23.33	3.8	129.3	125.5	.5017	860	20	1094	.2	236.8	9.63	NA	28.8	58.9	NA	86.835	41.277	22.274	46.932	NA
BN	12% O2	0.4% Salt	F	38	Tt	F303BN	.1083	.53	.4894	166.6	21.13	6	151.5	145.5	1.0672	1093	30	1346	1.19	134.3	8.68	34.5	131.9	97.4	NA	80.612	41.079	87.063	66.942	NA
BN	12% O2	0.4% Salt	F	38	Tt	F304BN	.104	.51	.4904	236.8	18.82	6	155.7	149.7	.3153	656	48	1006	3.21	209.3	7.84	40.9	119	78.1	NA	88.387	41.658	76.429	52.171	NA
BN	12% O2	0.4% Salt	F	38	Tt	F294BN	.1214	.6	.4942	346.1	19.33	5.7	NA	NA	.667	1188	22	1418	6.49	257.1	13	17.6	82.7	65.1	NA	74.285	67.253	NA	NA	NA
BN	12% O2	0.4% Salt	F	38	Tt	F295BN	.1199	.54	.4504	272.7	20	5.5	146.8	141.3	.6	805	36	1265	1.27	236.8	9.26	20	125.3	105.3	NA	86.835	46.3	85.354	74.522	NA
BN	12% O2	0.4% Salt	F	38	Tt	F299BN	.0864	.42	.4861	264.7	20.48	4.3	145.1	140.8	1.0852	831	38	1050	0	243.2	6.67	39.2	102.4	63.2	NA	91.878	32.568	70.572	44.886	NA
BN	12% O2	0.4% Salt	F	38	Tt	F300BN	.1086	.63	.5801	219.5	17.78	6.4	172.2	165.8	NA	1133	28	1462	.55	236.8	8.25	28.7	127.8	99.1	NA	107.882	46.4	74.216	59.771	NA
BN	12% O2	0.4% Salt	F	112	Tt	F662BN	.122	.42	.3443	310.3	16.19	5.9	106.5	100.6	1.2507	930	31	1179	6.91	257.1	13.33	25.5	91.5	66	NA	82.855	82.335	85.915	65.606	39.4917
BN	12% O2	0.4% Salt	F	112	Tt	F663BN	.11	.45	.4091	281.2	16	5.3	137.5	132.2	1.164	1241	31	1458	7.17	257.1	11.56	38	107	69	NA	91.43	72.25	77.818	52.194	19.3989
BN	12% O2	0.4% Salt	F	112	Tt	F666BN	.108	.47	.4352	243.24	16.17	4.45	131.27	126.82	.8045	796	41	907	6.09	243.24	12.77	39.35	86.51	47.16	NA	100	78.973	65.902	37.187	44.6413
BN	21% O2	0.4% Salt	M	33	Tt	M196BN	.17	.74	.4353	360	14.05	3.68	128.78	125.1	.3232	1278.23	22	1456.58	1.37	225	5.95	56.84	122.67	65.84	5.5168	62.5	42.349	95.255	52.63	NA
BN	21% O2	0.4% Salt	M	33	Tt	M197BN	.17	.79	.4647	264.71	11.65	5.28	137.28	132	.6696	1202.94	35	1531.02	0	290.32	8.61	24.14	110.12	85.98	3.6147	109.675	73.906	80.216	65.136	NA
BN	21% O2	0.4% Salt	M	33	Tt	M198BN	.1728	.77	.4456	300	18.18	5.9	112.4	105.3	.3545	976	38	1221	13.58	257.1	8.31	37.3	76.8	52	12.6584	85.7	45.71	68.327	49.383	NA
BN	21% O2	0.4% Salt	M	33	Tt	M199BN	.1444	.64	.4432	290.3	18.13	5.2	151.8	147	1.0513	936	31	1343	6.21	281.2	11.88	43	101.9	54.9	8.7641	96.865	65.527	67.128	37.347	NA
BN	21% O2	0.4% Salt	M	33	Tt	M200BN	.1558	.6	.3851	236.84	20	5.1	154.69	149.59	.79	894.12	39	1117.65	NA	209.3	17.33	28.33	135.62	107.29	9.2267	88.372	86.65	87.672	71.723	NA
BN	21% O2	0.4% Salt	M	33	Tt	M201BN	.1551	.84	.5416	NA	NA	NA	NA	NA	NA	NA	NA	NA	NA	NA	NA	NA	NA	NA	NA	NA	NA	NA	NA	NA
BN	21% O2	0.4% Salt	M	33	Tt	M202BN	.1585	.72	.4543	236.84	12.78	6.18	173.01	166.83	.3131	1129.6	31	1367.4	1.3	191.49	6.11	59.59	119.7	60.11	6.7917	80.852	47.809	69.187	36.031	NA
BN	21% O2	0.4% Salt	M	33	Tt	M203BN	.1565	.64	.4089	272.7	16.88	5.7	120	112.6	.7425	1029	28	1306	.99	89.1	10	28.8	104.6	75.8	9.1459	32.673	59.242	87.167	67.318	NA
BN	21% O2	0.4% Salt	M	33	Tt	M204BN	.1491	.7	.4695	191.49	12	5.23	162.96	157.73	.594	1051.72	33	1413.24	0	200	9.14	54.09	108.32	54.23	6.528	104.444	76.167	66.47	34.382	NA
BN	21% O2	0.4% Salt	M	33	Tt	M205BN	.1554	.71	.4569	243.24	10.7	6.2	138.97	132.77	.653	657.32	43	1216.05	0	214.29	4.51	60.17	93.3	33.13	4.2896	88.098	42.15	67.137	24.953	NA
BN	21% O2	0.4% Salt	M	39	Tt	M367BN	.1859	.76	.4088	225	13.68	5.5	143.3	137.8	.1813	925	58	1207	3.67	272.7	6.32	32.2	97.2	65	NA	121.2	46.199	67.83	47.17	NA
BN	21% O2	0.4% Salt	M	39	Tt	M368BN	.1872	.74	.3953	264.7	11.89	4.5	144.8	140.3	1.1327	839	44	1175	6.58	169.8	6.76	43.3	113.3	70	NA	64.148	56.854	78.246	49.893	NA
BN	21% O2	0.4% Salt	M	39	Tt	M369BN	.194	.88	.4536	230.7	7.05	6.3	NA	NA	.5425	335	57	1217	1.63	200	3.86	34.9	101.8	66.9	NA	86.693	54.752	NA	NA	NA
BN	21% O2	0.4% Salt	M	39	Tt	M374BN	.1775	.73	.4113	230.7	12.05	5.7	NA	NA	.6208	309	48	1237	2.14	250	9.32	23.8	109.6	85.8	NA	108.366	77.344	NA	NA	NA
BN	21% O2	0.4% Salt	M	39	Tt	M378BN	.1551	.55	.3546	267.7	19.64	5.1	150.4	145.3	NA	1008	37	1302	.85	225	8.73	28.1	111.6	83.5	NA	84.049	44.45	74.202	57.467	NA
BN	21% O2	0.4% Salt	M	39	Tt	M379BN	.1624	.58	.3571	281.2	18.62	5.7	153.6	147.9	NA	886	45	1208	5.13	272.7	7.59	39.2	107.5	68.3	NA	96.977	40.763	69.987	46.18	NA
BN	21% O2	0.4% Salt	M	39	Tt	M380BN	.158	.74	.4684	281.2	17.3	5.6	154	148.4	NA	846	59	1007	NA	NA	NA	NA	NA	NA	NA	0	0	0	0	NA
BN	21% O2	0.4% Salt	M	39	Tt	M381BN	.1916	.72	.3758	257.1	12.78	6.2	129.4	123.2	.6453	870	63	1107	6.41	243.2	7.22	49	113.8	64.8	NA	94.594	56.495	87.944	52.597	NA
BN	21% O2	0.4% Salt	M	39	Tt	M382BN	.1935	.69	.3566	310.3	NA	5.9	121.2	115.3	.5858	1028	42	1384	0	272.7	12.75	19.2	111.8	92.6	NA	87.883	NA	92.244	80.312	NA
BN	21% O2	0.4% Salt	M	39	Tt	M383BN	.1814	.75	.4135	209.3	11.65	5.8	145.9	140.1	.5213	881	47	1241	3.24	200	6.58	38.5	121.9	83.4	NA	95.557	56.481	83.55	59.529	NA
BN	21% O2	0.4% Salt	F	33	Tt	F193BN	.1064	.52	.4887	257.14	13.46	3.73	118.83	115.1	.6192	1011.56	36	1148.26	.39	209.3	8.46	24.79	100.63	75.84	6.8269	81.395	62.853	84.684	65.891	NA
BN	21% O2	0.4% Salt	F	33	Tt	F194BN	.0972	.45	.463	264.7	11.56	6.2	112.7	109.4	.832	NA	NA	NA	NA	NA	NA	NA	NA	NA	NA	0	0	0	0	NA
BN	21% O2	0.4% Salt	F	33	Tt	F195BN	.1075	.48	.4465	264.71	14.17	4.89	136.79	131.9	.6942	984.23	39	1312.3	0	214.29	7.08	20.43	105.66	85.23	6.2938	80.953	49.965	77.242	64.617	NA
BN	21% O2	0.4% Salt	F	33	Tt	F206BN	.1206	.38	.3151	281.2	17.37	5.9	126.9	118.8	.7642	989	39	1187	11.27	204.5	14.74	32	105	20.7	11.84	72.724	84.859	82.742	17.424	NA
BN	21% O2	0.4% Salt	F	33	Tt	F207BN	.1161	.59	.5082	236.84	15.59	5.14	123.5	118.36	.5224	887.39	43	1084.58	2.22	219.51	9.49	69.45	87.81	18.56	5.8651	92.683	60.872	71.101	15.681	NA
BN	21% O2	0.4% Salt	F	33	Tt	F208BN	.1237	.57	.4608	180	12.63	5.4	143.7	118.3	.7263	NA	NA	NA	.16	108.4	11.23	4.4	143.3	108.4	2.64	60.222	88.915	99.722	91.631	NA
BN	21% O2	0.4% Salt	F	33	Tt	F209BN	.1299	.64	.4927	NA	13.75	NA	NA	NA	.5706	874.12	42	1187.06	1.72	243.24	9.38	24.71	128.03	103.71	6.84	NA	68.218	NA	NA	NA
BN	21% O2	0.4% Salt	F	33	Tt	F210BN	.1187	.57	.4802	NA	19.65	NA	NA	NA	.5109	625.89	54	871.77	3.77	272.73	16.14	34.76	119.41	84.65	9.5284	NA	82.137	NA	NA	NA
BN	21% O2	0.4% Salt	F	33	Tt	F211BN	.1189	.68	.5719	214.29	NA	5.54	144.64	139.1	0	713.43	47	951.24	2.86	214.29	26.47	52.58	82.64	30.06	7.9676	100	78.944	57.135	21.61	NA
BN	21% O2	0.4% Salt	F	39	Tt	F366BN	.1195	.57	.477	257.1	15.79	5.4	152.5	147.1	.5289	695	53	967	1.45	250	8.77	40.1	110.2	70.1	NA	97.238	55.541	72.262	47.655	NA
BN	21% O2	0.4% Salt	F	39	Tt	F370BN	.1253	.59	.4709	209.3	10.51	5.8	161	155.2	NA	966	43	1168	.47	191.4	6.1	48.6	112.5	63.9	NA	91.448	58.04	69.876	41.173	NA
BN	21% O2	0.4% Salt	F	39	Tt	F371BN	.1221	.49	.4013	160.7	12.65	5.8	140.5	134.7	.5947	1091	45	1343	1.3	105.8	8.57	60.6	116.1	55.5	NA	65.837	67.747	82.633	41.203	NA
BN	21% O2	0.4% Salt	F	39	Tt	F372BN	.1178	.48	.4075	230.7	12.5	6.1	103	96.9	.4938	925	39	1287	0	200	13.33	17.8	121.1	103.3	NA	86.693	106.64	117.573	106.605	NA
BN	21% O2	0.4% Salt	F	39	Tt	F373BN	.1249	.62	.4964	257.1	10	5.2	110.5	105.3	.585	1005	41	1166	7.72	219.5	5.81	32.7	100.4	67.7	NA	85.375	58.1	90.86	64.292	NA
BN	21% O2	0.4% Salt	F	39	Tt	F375BN	.1221	.51	.4177	243.2	19.22	5.4	NA	NA	.6533	910	61	1147	3.92	257.1	11.37	30.9	109.6	78.7	NA	105.715	59.157	NA	NA	NA
BN	21% O2	0.4% Salt	F	39	Tt	F376BN	.1484	.42	.283	257.1	16.49	5.8	127.2	121.4	1.0524	840	50	1121	1.85	195.6	9.52	42.6	102.5	59.9	NA	76.079	57.732	80.582	49.341	NA
BN	21% O2	0.4% Salt	F	39	Tt	F377BN	.1379	.62	.4496	236.8	14.19	6.1	117.5	111.4	.5677	921	34	1201	.16	173	7.74	24	120.6	96.6	NA	73.057	54.545	102.638	86.715	NA
BN	21% O2	0.4% Salt	F	39	Tt	F384BN	.1319	.57	.4321	281.2	17.54	5.4	147.2	141.8	NA	588	53	924	.65	272.7	7.72	37	112.2	75.2	NA	96.977	44.014	76.223	53.032	NA
BN	21% O2	0.4% Salt	F	39	Tt	F385BN	.1027	.51	.4966	264.7	17.25	5.8	NA	NA	NA	714	12	1008	1.25	250	9.02	8.4	58.2	49.8	NA	94.447	52.29	NA	NA	NA
CDF	12% O2	0.4% Salt	M	35	Vt	M177FISCH	.1474	.88	.597	230.77	15	5.62	162.42	156.8	.4	753.43	51	941.78	10.94	209.3	6.82	53.27	115.64	62.37	NA	90.696	45.467	71.198	39.777	NA
CDF	12% O2	0.4% Salt	M	35	Vt	M178FISCH	.1283	.92	.7171	173.08	13.48	5.1	118.29	113.19	.6065	875.72	17	1204.11	1.12	409.09	7.83	38.27	49.73	11.46	NA	236.359	58.086	42.041	10.125	NA
CDF	12% O2	0.4% Salt	M	35	Vt	M179FISCH	.1382	.82	.5933	243.24	15.12	5.54	125.42	119.88	.3024	847.1	46	1035	10.26	209.3	8.78	55.16	64.06	8.9	NA	86.047	58.069	51.076	7.424	NA
CDF	12% O2	0.4% Salt	M	35	Vt	M180FISCH	.1347	.78	.5791	243.24	16.92	4.7	126.11	121.41	.2115	895.24	26	1047.84	15.49	230.77	10.77	33.45	103.75	70.3	NA	94.873	63.652	82.269	57.903	NA
CDF	12% O2	0.4% Salt	M	35	Vt	M181FISCH	.1296	.74	.571	257.1	15.68	5.3	128.7	123.4	.5486	622	51	1037	2.09	236.8	8.65	27.8	77	49.2	NA	92.104	55.166	59.829	39.87	NA
CDF	12% O2	0.4% Salt	M	35	Vt	M182FISCH	.1378	.88	.6386	281.2	15.45	5.8	NA	NA	.4121	788	45	1037	4.87	272.7	7.95	43.5	87.1	43.6	NA	96.977	51.456	NA	NA	NA
CDF	12% O2	0.4% Salt	M	35	Vt	M183FISCH	.1328	.69	.5196	257.1	17.68	5.4	154.2	148.8	.4715	606	53	970	2.88	230.7	8.12	52.2	113.7	61.5	NA	89.732	45.928	73.735	41.331	NA
CDF	12% O2	0.4% Salt	M	35	Vt	M184FISCH	.1357	.89	.6559	225	12.13	5.43	167.72	162.29	.2831	734.99	61	970.19	10.53	138.46	6.29	68.15	105.92	37.77	NA	61.538	51.855	63.153	23.273	NA
CDF	12% O2	0.4% Salt	M	35	Vt	M185FISCH	.137	.84	.6131	290.3	7.14	5.4	156.2	150.8	.0952	706	70	955	10.56	257.1	4.76	76.1	98.4	22.3	NA	88.564	66.667	62.996	14.788	NA
CDF	12% O2	0.4% Salt	M	35	Vt	M186FISCH	.1285	.58	.4514	272.7	19.31	5.2	154.2	149	.4828	635	45	921	6.31	250	12.07	51.5	114.9	63.4	NA	91.676	62.506	74.514	42.55	NA
CDF	12% O2	0.4% Salt	F	35	Vt	F187FISCH	.1195	.68	.569	230.77	15.88	5.48	134.01	128.53	.8471	684.16	36	985.19	13.79	209.3	13.53	23.43	132.16	108.73	NA	90.696	85.202	98.62	84.595	NA
CDF	12% O2	0.4% Salt	F	35	Vt	F188FISCH	.1045	.79	.756	214.28	16.2	5.36	161.52	156.16	.7561	820.99	28	1149.38	1.64	163.64	8.1	46.41	127.85	81.44	NA	76.367	50	79.154	52.152	NA
CDF	12% O2	0.4% Salt	F	35	Vt	F189FISCH	.1182	.64	.5415	272.7	21.88	5.8	NA	NA	.5104	705	21	1078	NA	236.8	14.38	20	92.9	72.9	NA	86.835	65.722	NA	NA	NA
CDF	12% O2	0.4% Salt	F	35	Vt	F190FISCH	.1181	.77	.652	243.24	14.55	5.96	133.93	127.97	.6061	1130.14	29	1381.28	37.93	NA	NA	NA	NA	NA	NA	0	0	0	0	NA
CDF	12% O2	0.4% Salt	F	35	Vt	F191FISCH	.1081	.48	.444	272.7	19.58	5.3	158.4	153.1	.4243	727	19	889	1.31	243.2	14.17	NA	12.8	NA	NA	89.182	72.37	8.081	0	NA
CDF	12% O2	0.4% Salt	F	35	Vt	F192FISCH	.1234	.68	.5511	250	17.06	6.41	113.97	107.56	.3127	970.19	24	1293.58	39.29	200	9.41	59.3	107.4	48.1	NA	80	55.158	94.235	44.719	NA
CDF	12% O2	0.4% Salt	F	35	Vt	F193FISCH	.1209	.68	.5624	257.1	17.65	5.1	161.4	156.3	.6176	622	43	955	11.56	225	8.82	61	130.6	69.6	NA	87.515	49.972	80.917	44.53	NA
CDF	12% O2	0.4% Salt	F	35	Vt	F194FISCH	.1045	.58	.555	264.7	16.55	5.3	137.7	132.4	.6621	727	23	1091	0	250	10.34	20	131.2	111.2	NA	94.447	62.477	95.28	83.988	NA
CDF	12% O2	0.4% Salt	F	35	Vt	F195FISCH	.1196	.68	.5686	236.84	16.47	5.68	151.46	145.78	.4667	854.55	21	1393.73	3.51	140.63	9.41	17.97	142.77	124.8	NA	59.378	57.134	94.263	85.608	NA
CDF	12% O2	0.4% Salt	F	35	Vt	F196FISCH	.1137	.53	.4661	169.8	16.6	5.4	146.7	141.3	.3874	664	55	1038	6.27	138.4	10.94	50.5	133.2	82.7	NA	81.508	65.904	90.798	58.528	NA
CDF	21% O2	0.4% Salt	M	26	Vt	M101FISCH	.158	.79	.5	264.7	9.62	6	135.2	121.4	.4281	810	53	987	66.15	214.2	4.81	91.3	122.9	30.3	2.6167	80.922	50	90.902	24.959	NA
CDF	21% O2	0.4% Salt	M	26	Vt	M102FISCH	.141	.76	.539	209.3	8.42	5.87	112.35	106.48	.4632	917.79	35	1094.28	31.91	187.5	4.21	60.25	87.22	26.97	5.775	89.584	50	77.632	25.329	NA
CDF	21% O2	0.4% Salt	M	26	Vt	M103FISCH	.161	.83	.5155	281.2	8.43	5.8	138.6	131.8	.5735	787	52	930	1.86	243.2	6.75	45.9	121.9	75.7	7.4	86.486	80.071	87.951	57.436	NA
CDF	21% O2	0.4% Salt	M	26	Vt	M104FISCH	.162	.82	.5062	250	8.29	5.87	103.2	97.33	.5183	812.51	45	932.88	9.43	195.65	3.9	78.74	89.56	10.82	1.4561	78.26	47.045	86.783	11.117	NA
CDF	21% O2	0.4% Salt	M	26	Vt	M105FISCH	.147	.74	.5034	264.7	10.27	5.9	100	94	.3389	669	57	881	8.13	214.2	4.32	83.7	108.6	14	3.5314	80.922	42.064	108.6	14.894	NA
CDF	21% O2	0.4% Salt	M	26	Vt	M106FISCH	.178	.78	.4382	264.71	9.49	5.36	138.38	133.02	.2229	829.72	43	1155.68	0	200	5.64	72.35	104.37	32.02	8.8	75.554	59.431	75.423	24.072	NA
CDF	21% O2	0.4% Salt	M	26	Vt	M107FISCH	.138	.62	.4493	257.14	9.68	5.86	122.01	116.15	.6387	740.82	42	888.99	1.96	219.51	6.45	54.76	95.89	41.13	5.371	85.366	66.632	78.592	35.411	NA
CDF	21% O2	0.4% Salt	M	26	Vt	M108FISCH	.149	.72	.4832	281.2	7.78	5.9	103.9	97.8	.35	771	48	1040	2.81	236.8	6.39	47.4	113.5	14.2	6.6578	84.211	82.134	109.24	14.519	NA
CDF	21% O2	0.4% Salt	M	26	Vt	M109FISCH	.163	.8	.4908	250	8.5	5.9	108.78	102.88	.4335	803.71	45	1037.05	4.92	180	5	74.29	95.36	21.08	5.44	72	58.824	87.663	20.49	NA
CDF	21% O2	0.4% Salt	M	26	Vt	M110FISCH	.176	.82	.4659	195.65	7.32	5.92	131.02	125.1	.4573	803.71	50	1037.05	1.41	163.64	3.9	71.63	120.19	48.56	3.2144	83.639	53.279	91.734	38.817	NA
CDF	21% O2	0.4% Salt	F	26	Vt	F111FISCH	.128	.65	.5078	272.73	11.08	5.57	131.41	125.84	.6757	631.95	45	872.69	0	209.3	6.15	76.33	96.98	20.64	5.1615	76.743	55.505	73.8	16.402	NA
CDF	21% O2	0.4% Salt	F	26	Vt	F112FISCH	.13	.74	.5692	250	NA	5.7	127.71	122.01	.5838	529.49	54	811.89	2.04	173.08	23.24	43.23	112.88	69.65	11.5946	69.232	89.557	88.388	57.085	NA
CDF	21% O2	0.4% Salt	F	26	Vt	F113FISCH	.111	.59	.5315	NA	NA	NA	NA	NA	NA	NA	NA	NA	NA	NA	NA	NA	NA	NA	NA	NA	NA	NA	NA	NA
CDF	21% O2	0.4% Salt	F	26	Vt	F114FISCH	.115	.62	.5391	195.6	10.32	5.8	106.6	100.9	.9032	894	31	1181	.56	152.5	10.97	35.9	116	80.2	8.3831	77.965	106.298	108.818	79.485	NA
CDF	21% O2	0.4% Salt	F	26	Vt	F115FISCH	.124	.62	.5	230.7	10.97	6.1	NA	NA	.5374	740	33	951	0	NA	NA	NA	NA	NA	NA	0	0	NA	NA	NA
CDF	21% O2	0.4% Salt	F	26	Vt	F116FISCH	.112	.58	.5179	243.24	17.24	5.73	138.6	132.87	.431	631.95	41	962.97	7.5	195.65	11.72	56.77	104.64	47.87	7.6772	80.435	67.981	75.498	36.028	NA
CDF	21% O2	0.4% Salt	F	26	Vt	F117FISCH	.119	.67	.563	300	8.66	5.6	87.5	82	.4155	791	34	1088	13.5	257.1	6.57	58.8	96.9	37.9	3.7925	85.7	75.866	110.743	46.22	NA
CDF	21% O2	0.4% Salt	F	26	Vt	F118FISCH	.119	.58	.4874	236.84	12.41	5.4	103.73	98.33	.5214	740.82	57	948.25	21.67	214.29	8.97	64.44	105.69	41.25	6.9972	90.479	72.28	101.89	41.951	NA
CDF	21% O2	0.4% Salt	F	26	Vt	F119FISCH	.118	.63	.5339	281.2	8.89	5.9	101.8	96.5	.24	809	31	1118	1.33	257.1	7.94	24	110.2	75.2	6.7065	91.43	89.314	108.251	77.927	NA
CDF	21% O2	0.4% Salt	F	26	Vt	F120FISCH	.113	.53	.469	281.2	10.94	6.1	106.5	100.4	.5526	848	32	1156	6.9	257.1	9.81	20.8	112.1	81.8	6.6113	91.43	89.671	105.258	81.474	NA
CD�IGS	12% O2	0.4% Salt	M	36	Vt	M117CD	.252	1.2	.4762	225	12.67	5.77	127.91	122.14	2.3711	822.07	42	1264.46	0	209.3	9.33	38.08	139.12	101.04	NA	93.022	73.639	108.764	82.725	NA
CD�IGS	12% O2	0.4% Salt	M	36	Vt	M118CD	.2307	1.13	.4898	290.3	15.75	5.8	145.7	139.9	NA	857	51	1052	9.36	750	8.5	71.8	83.8	12	NA	258.353	53.968	57.515	8.578	NA
CD�IGS	12% O2	0.4% Salt	M	36	Vt	M119CD	.2412	1.26	.5224	250	17.46	5.02	122.22	117.2	.2037	563.06	63	957.2	47.73	173.08	11.43	50.06	92.35	42.29	NA	69.232	65.464	75.56	36.084	NA
CD�IGS	12% O2	0.4% Salt	M	36	Vt	M120CD	.2337	1.15	.4921	264.7	14.61	6	124.2	118.2	.1461	612	68	1006	7.52	250	9.04	49	115.4	66.4	NA	94.447	61.875	92.915	56.176	NA
CD�IGS	12% O2	0.4% Salt	M	36	Vt	M121CD	.2539	1.17	.4608	272.7	14.02	5.7	123.3	117.6	.0467	701	73	1052	8.81	225	8.38	77.8	89.4	11.6	NA	82.508	59.772	72.506	9.864	NA
CD�IGS	12% O2	0.4% Salt	M	36	Vt	M122CD	.2452	1.38	.5628	333.33	14.93	5.79	150.48	144.69	.199	1008.64	33	1335.72	0	529.41	8.99	62.26	74.72	12.46	NA	158.825	60.214	49.654	8.612	NA
CD�IGS	12% O2	0.4% Salt	M	36	Vt	M123CD	.2732	1.35	.4941	243.2	15.7	6.3	135.2	128.9	.3141	1006	46	1269	2.34	225	10.96	31.1	63.2	32.1	NA	92.516	69.809	46.746	24.903	NA
CD�IGS	12% O2	0.4% Salt	M	36	Vt	M124CD	.2627	1.51	.5748	243.24	13.77	5.33	166.52	161.19	.1607	816.43	49	1069.81	3.48	219.51	6.36	78.16	102.02	23.86	NA	90.244	46.187	61.266	14.802	NA
CD�IGS	12% O2	0.4% Salt	M	36	Vt	M125CD	.2673	1.38	.5163	176.47	12.46	5.92	113.52	107.6	.5401	1029.58	27	1298.68	3.64	529.42	8.99	47.54	55.2	7.66	NA	300.006	72.151	48.626	7.119	NA
CD�IGS	12% O2	0.4% Salt	M	36	Vt	M126CD	.2551	1.16	.4547	272.73	16.21	5.66	157.48	151.82	.027	895.56	42	1091.46	10.71	209.3	11.72	57.73	96.87	39.14	NA	76.743	72.301	61.513	25.781	NA
CD�IGS	12% O2	0.4% Salt	F	36	Vt	F136CD	.197	1.09	.5533	236.84	13.94	4.87	143.63	138.76	.3951	880.79	55	1145.02	0	176.47	5.14	75.04	106.98	31.94	NA	74.51	36.872	74.483	23.018	NA
CD�IGS	12% O2	0.4% Salt	F	36	Vt	F127CD	.1976	1.25	.6326	236.8	12.8	5.7	155.2	149.5	.4267	788	59	1165	10	257.1	9.44	44.4	119.1	74.7	NA	108.573	73.75	76.74	49.967	NA
CD�IGS	12% O2	0.4% Salt	F	36	Vt	F128CD	.1801	.92	.5108	214.29	11.74	4.89	123.59	118.7	.2348	1090.38	37	1417.5	0	151.27	7.83	52.65	151.27	98.62	NA	70.591	66.695	122.397	83.083	NA
CD�IGS	12% O2	0.4% Salt	F	36	Vt	F129CD	.1731	.95	.5488	272.73	16.42	5.39	145.97	140.58	.0547	895.56	41	1203.41	1.25	500	13.47	58.17	76.16	17.99	NA	183.332	82.034	52.175	12.797	NA
CD�IGS	12% O2	0.4% Salt	F	36	Vt	F130CD	.1847	1.02	.5522	264.71	16.08	5.16	159.48	154.32	.3216	755.63	55	979.52	2.38	236.84	11.76	61.83	75.01	13.18	NA	89.471	73.134	47.034	8.541	NA
CD�IGS	12% O2	0.4% Salt	F	36	Vt	F131CD	.2027	1.05	.518	257.14	16	5.92	171.13	165.21	.1333	929.05	46	1126.12	1.92	225	9.9	64.41	79.96	15.55	NA	87.501	61.875	46.725	9.412	NA
CD�IGS	12% O2	0.4% Salt	F	36	Vt	F132CD	.2094	.99	.4728	243.2	16.97	5.2	138.3	133.1	.1414	1137	36	1312	4.73	219.5	3.64	NA	37.8	NA	NA	90.255	21.45	27.332	0	NA
CD�IGS	12% O2	0.4% Salt	F	36	Vt	F133CD	.2101	1.12	.5331	250	NA	NA	163.62	NA	.008	910.15	53	1086.3	37.78	225	43.75	81.96	110.47	28.51	NA	90	102.941	67.516	17.547	NA
CD�IGS	12% O2	0.4% Salt	F	36	Vt	F134CD	.1358	.83	.6112	281.2	12.55	5.1	144.7	139.6	NA	662	48	974	7.07	250	9.88	34.3	105.1	70.8	NA	88.905	78.725	72.633	50.716	NA
CD�IGS	12% O2	0.4% Salt	F	36	Vt	F135CD	.2133	1.12	.5251	250	15	5.49	143.68	138.19	.125	655.19	41	982.79	1.35	209.09	12.14	61.79	NA	NA	NA	83.636	80.933	0	0	NA
CD�IGS	21% O2	0.4% Salt	M	37	Vt	M137CD	.2782	1.47	.5284	NA	NA	NA	NA	NA	NA	1132	26	1331	18.6	NA	NA	NA	NA	NA	NA	NA	NA	NA	NA	NA
CD�IGS	21% O2	0.4% Salt	M	37	Vt	M138CD	.3002	1.3	.433	310.3	9.85	5.2	110	104.8	.2954	787	52	1137	.31	281.2	5.08	50.1	91	40.9	NA	90.622	51.574	82.727	39.027	NA
CD�IGS	21% O2	0.4% Salt	M	37	Vt	M139CD	.3066	1.41	.4599	257.1	10.78	3.1	151.2	148.1	0	1103	52	1316	8.62	250	4.82	32	103.7	71.7	NA	97.238	44.712	68.585	48.413	NA
CD�IGS	21% O2	0.4% Salt	M	37	Vt	M140CD	.2439	1.15	.4715	257.1	11.3	5.5	NA	NA	.1696	996	50	1174	.89	230.7	5.22	43.2	114.1	70.9	NA	89.732	46.195	NA	NA	NA
CD�IGS	21% O2	0.4% Salt	M	37	Vt	M141CD	.285	1.51	.5298	214.2	9.54	5.5	NA	NA	.4768	1085	56	1795	47.19	230.7	6.09	26.3	84.2	57.9	NA	107.703	63.836	NA	NA	NA
CD�IGS	21% O2	0.4% Salt	M	37	Vt	M142CD	.2905	1.36	.4682	272.7	8.97	5.2	140.8	135.6	NA	964	64	1274	3.05	236.8	4.12	44.2	104.3	60.1	NA	86.835	45.931	74.077	44.322	NA
CD�IGS	21% O2	0.4% Salt	M	37	Vt	M143CD	.2164	.79	.3651	290.3	12.41	5.1	126.1	121	NA	847	49	1016	24.77	250	6.08	71.3	100.7	29.4	NA	86.118	48.993	79.857	24.298	NA
CD�IGS	21% O2	0.4% Salt	M	37	Vt	M144CD	.263	.93	.3536	272.7	11.83	5.7	118.5	112.8	0	762	58	1059	29.42	257.1	6.88	78.9	101.7	22.8	NA	94.279	58.157	85.823	20.213	NA
CD�IGS	21% O2	0.4% Salt	M	37	Vt	M145CD	.2798	1.11	.3967	281.2	11.71	5.6	111.5	105.9	.0586	999.4	53	1216.6	7.31	281.2	6.13	59.7	114	54.3	NA	100	52.348	102.242	51.275	NA
CD�IGS	21% O2	0.4% Salt	M	37	Vt	M146CD	.2312	.91	.3936	257.1	9.89	5.8	109.3	103.5	.3462	1042	43	1260	10.3	243.2	5.71	28.4	82.7	54.3	NA	94.594	57.735	75.663	52.464	NA
CD�IGS	21% O2	0.4% Salt	F	37	Vt	F147CD	.1688	.84	.4976	264.7	11.43	5.5	102.4	96.9	.5714	843	33	996	.2	257.1	6.67	NA	35.5	NA	NA	97.129	58.355	34.668	0	NA
CD�IGS	21% O2	0.4% Salt	F	37	Vt	F148CD	.2105	.98	.4656	NA	NA	NA	NA	NA	.4245	1359	17	1472	.98	NA	NA	NA	NA	NA	NA	NA	NA	NA	NA	NA
CD�IGS	21% O2	0.4% Salt	F	37	Vt	F149CD	.1965	.89	.4529	281.2	10.34	5.32	103.6	98.28	NA	1205	28	1515	3.95	243.2	6.74	10.4	104.3	93.9	NA	86.486	65.184	100.676	95.543	NA
CD�IGS	21% O2	0.4% Salt	F	37	Vt	F150CD	.2037	1.04	.5106	NA	12.69	NA	NA	NA	NA	1240	39	1447	48.68	NA	13.46	NA	NA	NA	NA	NA	106.068	NA	NA	NA
CD�IGS	21% O2	0.4% Salt	F	37	Vt	F151CD	.193	.88	.456	272.7	18.86	5	129.7	124.7	.0943	459	72	960	4.05	272.7	12.05	34.7	113.48	78.78	NA	100	63.892	87.494	63.176	NA
CD�IGS	21% O2	0.4% Salt	F	37	Vt	F152CD	.1479	.57	.3854	243.2	14.04	5.9	102.7	96.8	.3509	744	42	1006	.42	225	6.32	30.3	104.8	74.5	NA	92.516	45.014	102.045	76.963	NA
CD�IGS	21% O2	0.4% Salt	F	37	Vt	F153CD	.1779	.96	.5396	310.3	10.42	5.4	110.2	104.8	.026	1210	36	1423	3.13	243.2	5.21	27.9	109.1	81.2	NA	78.376	50	99.002	77.481	NA
CD�IGS	21% O2	0.4% Salt	F	37	Vt	F154CD	.1704	.47	.2758	257.1	18.72	5.7	148.5	142.8	.234	656	65	962	3.58	230.7	7.23	56.3	117.9	61.6	NA	89.732	38.622	79.394	43.137	NA
CD�IGS	21% O2	0.4% Salt	F	37	Vt	F155CD	.1624	.8	.4926	272.7	10.5	5.7	NA	NA	NA	720	38	932	3.82	272.7	7	6.9	90.8	83.9	NA	100	66.667	NA	NA	NA
CD�IGS	21% O2	0.4% Salt	F	37	Vt	F156CD	.207	.87	.4203	310.3	12.41	5.5	101.8	96.3	.2483	999	46	1260	2.82	257.1	5.29	56.7	110.5	53.8	NA	82.855	42.627	108.546	55.867	NA
FHH	12% O2	0.4% Salt	M	22	Tt	M491FH	.174	1.17	.6724	230.6	12.65	6.3	127.2	121.2	0	656	27	919	6.25	NA	4.62	55.7	74.2	20.2	0	0	36.522	58.333	16.667	NA
FHH	12% O2	0.4% Salt	M	22	Tt	M503FH	.081	.61	.7531	NA	NA	NA	NA	NA	NA	NA	NA	NA	NA	NA	NA	NA	NA	NA	NA	NA	NA	NA	NA	NA
FHH	12% O2	0.4% Salt	M	22	Tt	M499FH	.096	.85	.8854	195.6	11.76	6.5	110.5	103.8	0	819	29	1036	28.81	169.8	3.53	60.7	95.4	34.6	0	86.81	30.017	86.335	33.333	NA
FHH	12% O2	0.4% Salt	M	22	Tt	M497FH	.086	.65	.7558	NA	NA	NA	NA	NA	NA	NA	NA	NA	NA	NA	NA	NA	NA	NA	NA	NA	NA	NA	NA	NA
FHH	12% O2	0.4% Salt	M	22	Tt	M502FH	.108	1.3	1.2037	321.4	11.38	6	112	105.9	0	797	22	979	15.79	180	6.66	66.4	91.6	25.2	0	56.005	58.524	81.786	23.796	NA
FHH	12% O2	0.4% Salt	M	22	Tt	M492FH	.165	1.14	.6909	281.25	NA	6.85	111.1	104.15	.6561	977.08	23	1199.14	7.45	NA	9.47	69.68	75.81	4.95	8.2316	0	NA	68.236	4.753	NA
FHH	12% O2	0.4% Salt	M	22	Tt	M496FH	.1	.87	.87	300	6.46	6.46	123.6	117.09	.1839	689.27	28	947.74	1.72	204.55	6.44	59.62	92.2	31.75	6.6538	68.183	99.69	74.595	27.116	NA
FHH	12% O2	0.4% Salt	M	22	Tt	M501FH	.101	.89	.8812	NA	NA	NA	NA	NA	NA	NA	NA	NA	NA	NA	NA	NA	NA	NA	NA	NA	NA	NA	NA	NA
FHH	12% O2	0.4% Salt	M	22	Tt	M498FH	.097	.86	.8866	NA	NA	NA	NA	NA	NA	NA	NA	NA	NA	NA	NA	NA	NA	NA	NA	NA	NA	NA	NA	NA
FHH	12% O2	0.4% Salt	M	22	Tt	M500FH	.071	.68	.9577	NA	NA	NA	NA	NA	NA	NA	NA	NA	NA	NA	NA	NA	NA	NA	NA	NA	NA	NA	NA	NA
FHH	12% O2	0.4% Salt	M	3	Dd	M092FH	NA	1.65	NA	462.92	9.21	5	143	138	.35	777.445	62	1171.493	.93	323.45	4.12	75	132	57	19.95	69.872	44.734	92.308	41.304	NA
FHH	12% O2	0.4% Salt	M	3	Dd	M093FH	NA	1.4	NA	365.29	10.9	5	152	147	.715	826.354	46	1347.772	8	197.5	4.6	75	90	15	20.8	54.067	42.202	59.211	10.204	NA
FHH	12% O2	0.4% Salt	M	3	Dd	M094FH	NA	1.6	NA	351.22	9.5	5	119	114	.305	926.074	34	1244.412	4.5	378.38	4.25	37	63	26	15.95	107.733	44.737	52.941	22.807	NA
FHH	12% O2	0.4% Salt	M	3	Dd	M095FH	NA	1.6	NA	236.84	9.63	8	102	94	.202	562.65	46	918.008	14.5	529	3.75	64	84	20	8.567	223.358	38.941	82.353	21.277	NA
FHH	12% O2	0.4% Salt	M	3	Dd	M096FH	NA	1.72	NA	NA	9.77	6	144	138	NA	769.555	38	1095.686	29.3	450	3.84	72	79	7	NA	255	39.304	54.861	5.072	NA
FHH	12% O2	0.4% Salt	M	3	Dd	M098FH	NA	1.5	NA	219.51	11.2	10	141	131	.276	533.032	34	740.329	11.1	600	4.13	50	97	47	5.92	273.336	36.875	68.794	35.878	NA
FHH	12% O2	0.4% Salt	M	3	Dd	M100FH	NA	1.3	NA	284.37	12	4	189	185	.361	932.474	37	1160.633	4.6	203.92	6.5	56	108	52	7.84	71.709	54.167	57.143	28.108	NA
FHH	12% O2	0.4% Salt	M	11	Cc	M321FH	NA	1.96	NA	282.64	5.51	4	152	148	.523	1346.859	44	1496.51	16.8	192.36	3.26	35	106	71	1.108	68.058	59.165	69.737	47.973	NA
FHH	12% O2	0.4% Salt	M	11	Cc	M305FH	NA	1.36	NA	287.59	9.85	6	160	154	.596	1192.208	87	1646.161	19.6	276.02	4	35	101	66	7.316	95.977	40.609	63.125	42.857	NA
FHH	12% O2	0.4% Salt	M	11	Cc	M315FH	NA	2.06	NA	202.41	7.18	7	174	167	.122	1043.184	33	1401.778	16.4	228.32	4	53	71	18	1.655	112.801	55.71	40.805	10.778	NA
FHH	12% O2	0.4% Salt	M	11	Cc	M303FH	NA	2.26	NA	224.36	8.85	5	227	222	.185	1172.755	56	1379.712	7	197.45	4.34	66	101	35	9.185	88.006	49.04	44.493	15.766	NA
FHH	12% O2	0.4% Salt	M	11	Cc	M310FH	NA	2.06	NA	256.12	6.7	6	153	147	.113	1000.291	49	1345.219	11.9	231.72	2.33	83	96	13	3.769	90.473	34.776	62.745	8.844	NA
FHH	12% O2	0.4% Salt	M	36	Tt	M647FH	.1898	1.83	.9642	236.84	11.15	5.5	157.85	152.35	NA	1039.72	39	1195.68	13.79	200.8	4.26	47.87	102.57	54.7	NA	84.783	38.206	64.979	35.904	NA
FHH	12% O2	0.4% Salt	M	75	Tt	M786FH	.248	1.28	.5161	250	8.13	NA	113.37	NA	.1889	685	54	1011	12.71	562.5	3.28	81.21	88.92	7.71	NA	225	40.344	78.433	NA	NA
FHH	12% O2	0.4% Salt	M	75	Tt	M787FH	.23	1.1	.4783	204.5	8.09	5.9	109.7	103.8	.3977	1105	48	1340	2.86	195.6	5.82	55.6	121.1	65.5	NA	95.648	71.941	110.392	63.102	NA
FHH	12% O2	0.4% Salt	M	142	Tt	M1166FH	.184	1.23	.6685	236.8	14.17	5.4	136.9	131.5	.3207	2202	39	2473	.11	692.3	4.88	62.8	72.7	9.9	NA	292.356	34.439	53.104	7.529	16.1828
FHH	12% O2	0.4% Salt	M	142	Tt	M1167FH	.212	1.37	.6462	236.84	13.58	5.18	139.32	134.14	.2104	916	53	1169	5.63	214.28	4.67	56.32	110.68	54.36	NA	90.475	34.389	79.443	40.525	21.5212
FHH	12% O2	0.4% Salt	M	145	Tt	M1172FH	.195	1.35	.6923	219.51	3.11	3.43	NA	NA	.077	NA	NA	NA	NA	NA	NA	NA	NA	NA	NA	NA	NA	NA	NA	NA
FHH	12% O2	0.4% Salt	M	145	Tt	M1173FH	.192	1.46	.7604	225	9.73	4.04	143.45	139.41	.2772	772	42	1029	11.15	191.48	3.7	64.91	106.05	41.14	NA	85.102	38.027	73.928	29.51	13.0838
FHH	12% O2	0.4% Salt	M	36	Tt	M640FH	.1928	1.57	.8143	169.81	9.17	4.99	152.05	147.06	0	1214.23	27	1428.51	7.77	346.15	4.59	58.31	64.87	6.56	NA	203.845	50.055	42.664	4.461	NA
FHH	12% O2	0.4% Salt	M	122	Tt	M975FH	.121	1.17	.9669	225	8.03	5.6	107.4	101.8	.3676	1180	20	1438	12.12	NA	2.22	NA	NA	NA	NA	NA	27.646	NA	NA	NA
FHH	12% O2	0.4% Salt	M	122	Tt	M976FH	.113	1.08	.9558	230.76	12.59	4.36	112.3	107.94	.3085	748	26	997	2.56	209.3	5.37	50.17	59.1	8.93	NA	90.7	42.653	52.627	8.273	NA
FHH	12% O2	0.4% Salt	M	115	Tt	M938FH	.175	1.16	.6629	257.1	9.83	5.8	110.5	104.7	.1007	914	38	1185	.1	562.5	5.17	58.7	66.2	7.5	NA	218.786	52.594	59.91	7.163	16.2586
FHH	12% O2	0.4% Salt	M	115	Tt	M937FH	.182	1.02	.5604	200	12.55	6.4	146	139.6	.3733	940	45	1182	2.54	180	5.1	52.2	108.9	56.7	NA	90	40.637	74.589	40.616	23.9412
FHH	12% O2	0.4% Salt	M	99	Tt	M905FH	.1612	1.05	.6514	264.7	8	5.8	100.9	95.1	.19	1061	45	1248	0	163.6	5.9	49.1	116.9	67.8	NA	61.806	73.75	115.857	71.293	24.7442
FHH	12% O2	0.4% Salt	M	99	Tt	M906FH	.1461	.92	.6297	236.84	7.83	4.27	134.79	130.52	.2857	869	53	1050	8.75	225	3.91	NA	NA	NA	NA	95.001	49.936	NA	NA	28.8965
FHH	12% O2	0.4% Salt	M	126	Tt	M1019FH	.186	1.3	.6989	250	11.54	4.93	139.15	134.22	.1817	788	61	949	30.3	195.65	4.46	66.48	116.48	49.16	NA	78.26	38.648	83.708	36.626	25.3569
FHH	12% O2	0.4% Salt	M	126	Tt	M1020FH	.176	1.34	.7614	219.51	13.73	4.72	NA	NA	.0996	1027	40	1232	1.8	264.7	5.67	44.27	63.97	19.7	NA	120.587	41.296	NA	NA	26.1218
FHH	12% O2	0.4% Salt	M	132	Tt	M1108FH	.176	1.39	.7898	257.14	9.64	5.43	124.5	119.07	.2338	919	42	1133	0	214.28	3.6	52.67	109.01	56.34	NA	83.332	37.344	87.558	47.317	21.0329
FHH	12% O2	0.4% Salt	M	132	Tt	M1109FH	.16	1.01	.6313	264.7	11.49	5.8	NA	NA	.4106	607	46	895	2.71	214.2	4.75	43.2	92.4	49.2	NA	80.922	41.34	NA	NA	20.204
FHH	12% O2	0.4% Salt	M	113	Tt	M931FH	.138	.83	.6014	243.2	10.12	6.1	NA	NA	.4251	1004	30	1183	13.66	204.5	5.3	41.3	90.5	49.2	NA	84.087	52.372	100.444	NA	24.5277
FHH	12% O2	0.4% Salt	M	113	Tt	M930FH	.148	.7	.473	225	11.43	6.1	NA	NA	.3229	1018	33	1183	2.76	219.5	8.29	44.5	104.8	60.3	NA	97.556	72.528	116.315	NA	37.4786
FHH	12% O2	0.4% Salt	M	150	Tt	M1202FH	.189	1.55	.8201	290.3	8.9	5.6	115.6	110	.0779	957	40	1156	20.92	NA	NA	NA	NA	NA	NA	NA	NA	NA	NA	9.7827
FHH	12% O2	0.4% Salt	M	150	Tt	M1203FH	.13	1.03	.7923	264.7	10.87	5.7	126.2	120.5	.454	951	32	1208	.86	NA	3.88	64.8	113.6	48.8	NA	NA	35.695	90.016	40.498	15.7343
FHH	12% O2	0.4% Salt	M	136	Tt	M1127FH	.128	.85	.6641	272.72	10.12	5.18	96.77	91.59	0	874	30	1045	3.08	257.14	5.65	44.27	94.16	49.89	NA	94.287	55.83	97.303	54.471	20.1394
FHH	12% O2	0.4% Salt	M	136	Tt	M1126FH	.165	1.26	.7636	NA	8.89	NA	NA	NA	.6556	NA	NA	NA	1.01	NA	4.13	NA	NA	NA	NA	NA	46.457	NA	NA	15.0056
FHH	12% O2	0.4% Salt	M	140	Tt	M1162FH	.1566	1.23	.7854	264.7	11.06	5.01	NA	NA	.1714	872	44	1054	.63	219.5	3.9	41.35	87.9	46.55	NA	82.924	35.262	98.875	55.489	18.5516
FHH	12% O2	0.4% Salt	M	140	Tt	M1163FH	.157	1.27	.8089	243.24	12.6	5.44	158.29	152.85	.2866	841	51	1035	5.84	204.54	5.35	58.29	118.16	59.87	NA	84.09	42.46	74.648	39.169	21.1153
FHH	12% O2	0.4% Salt	M	173	Tt	M1314FH	.075	.55	.7333	264.7	8.73	5.9	91.1	85.2	.24	954	19	1252	1.75	169.8	5.09	53.1	90.4	37.3	NA	64.148	58.305	99.232	43.779	11.9218
FHH	12% O2	0.4% Salt	M	173	Tt	M1313FH	.168	.69	.4107	204.55	9.86	NA	NA	NA	.4114	1071	11	1235	3.08	183.67	4.93	NA	NA	NA	NA	89.792	50	NA	NA	12.5203
FHH	12% O2	0.4% Salt	M	198	Tt	M1421FH	.167	1.08	.6467	236.84	12.04	4.62	117.11	112.49	.2197	1091	34	1330	7.42	173.08	5.37	33.94	114.25	80.31	NA	73.079	44.601	97.558	71.393	19.1016
FHH	12% O2	0.4% Salt	M	177	Tt	M1346FH	.076	.48	.6316	195.65	11.67	NA	NA	NA	NA	NA	NA	NA	NA	NA	NA	NA	NA	NA	NA	NA	NA	NA	NA	NA
FHH	12% O2	0.4% Salt	M	179	Tt	M1371FH	.104	.74	.7115	NA	NA	NA	NA	NA	NA	NA	NA	NA	NA	NA	NA	NA	NA	NA	NA	NA	NA	NA	NA	NA
FHH	12% O2	0.4% Salt	M	198	Tt	M1420FH	.16	.94	.5875	NA	NA	NA	NA	NA	NA	NA	NA	NA	NA	NA	NA	NA	NA	NA	NA	NA	NA	NA	NA	NA
FHH	12% O2	0.4% Salt	M	180	Tt	M1378FH	.068	.34	.5	NA	NA	NA	NA	NA	NA	NA	NA	NA	NA	NA	NA	NA	NA	NA	NA	NA	NA	NA	NA	NA
FHH	12% O2	0.4% Salt	M	183	Tt	M1390FH	.101	.66	.6535	209.3	10	5.26	83.92	78.66	.665	1064	21	1299	6.67	166.67	5.15	8.24	49.86	41.62	NA	79.632	51.5	59.414	52.911	14.04
FHH	12% O2	0.4% Salt	M	183	Tt	M1391FH	.103	.77	.7476	264.71	12.47	5.77	66.88	61.11	.1901	1175.28	17	1379.68	3.73	200	7.79	20.69	51.15	30.46	NA	75.554	62.47	76.48	49.845	19.5633
FHH	12% O2	0.4% Salt	M	179	Tt	M1372FH	.105	.66	.6286	225	13.64	6	125.4	119.4	.2591	1179	24	1366	6.83	187.5	4.55	56.5	103.6	47.1	NA	83.333	33.358	82.616	39.447	20.5317
FHH	12% O2	0.4% Salt	M	177	Tt	M1347FH	.085	.81	.9529	250	7.16	4.33	105.47	101.14	.2757	930	21	1171	4.89	140.63	4.44	65.51	94.11	28.6	NA	56.252	62.011	89.229	28.278	10.6769
FHH	12% O2	0.4% Salt	M	163	Tt	M1249FH	.15	1.21	.8067	257.1	9.59	5.7	139.4	133.7	.1798	977	42	1240	2.24	230.7	2.38	63.8	93.3	29.5	NA	89.732	24.818	66.93	22.064	9.5713
FHH	12% O2	0.4% Salt	M	163	Tt	M1250FH	.126	1.1	.873	236.84	9.45	6.01	121.85	115.84	.2624	1106	24	1266	1.08	200	2.91	55.73	88.15	32.42	NA	84.445	30.794	72.343	27.987	6.225
FHH	12% O2	0.4% Salt	M	164	Tt	M1259FH	.15	1.04	.6933	264.7	10.19	4	121.2	117.2	.3262	913	41	1141	14.19	123.2	2.69	53.6	85	31.4	NA	46.543	26.398	70.132	26.792	12.0196
FHH	12% O2	0.4% Salt	M	164	Tt	M1260FH	.144	1.1	.7639	195.65	6.36	7.42	141.82	134.4	.4136	971	24	1193	.13	116.88	1.82	59.03	95.3	36.27	NA	59.739	28.616	67.198	26.987	5.8582
FHH	12% O2	0.4% Salt	M	166	Tt	M1268FH	.107	.63	.5888	225	13.02	5.7	123	117.3	.179	997	22	1272	7.32	230.7	6.98	66.5	83.5	17	NA	102.533	53.61	67.886	14.493	21.669
FHH	12% O2	0.4% Salt	M	174	Tt	M1319FH	.107	.65	.6075	209.3	11.38	5.38	129.41	124.03	.6205	1157	26	1398	6.18	176.47	4.62	61.39	111.92	50.53	NA	84.314	40.598	86.485	40.74	17.8615
FHH	12% O2	0.4% Salt	M	174	Tt	M1320FH	.108	.74	.6852	142.8	8.11	5.2	104.7	99.5	.2635	1051	28	1299	4.63	180	4.86	52.5	108.1	55.6	NA	126.05	59.926	103.247	55.879	18.9097
FHH	12% O2	0.4% Salt	M	180	Tt	M1379FH	.089	.62	.6966	214.29	12.9	3.81	131.84	128.03	.2613	983	26	1167	13.33	219.51	7.42	39.52	78.85	39.33	NA	102.436	57.519	59.807	30.719	20.9177
FHH	12% O2	0.4% Salt	M	161	Tt	M1232FH	.151	1.04	.6887	219.51	8.65	6.06	129.96	123.9	.1579	1009	33	1297	14.03	128.57	2.12	58.7	100.41	41.71	NA	58.571	24.509	77.262	33.664	6.7649
FHH	12% O2	0.4% Salt	M	161	Tt	M1233FH	.156	1.2	.7692	230.77	9.17	4.62	136.8	132.18	.2658	913	50	1105	5.23	209.3	2.17	67.51	101.8	34.29	NA	90.696	23.664	74.415	25.942	8.2408
FHH	12% O2	0.4% Salt	M	152	Tt	M1205FH	.138	.91	.6594	219.5	7.91	5.5	115.8	110.3	.2156	1026	20	1368	.66	155.1	2.64	49.7	81.5	31.8	NA	70.661	33.375	70.38	28.83	4.6538
FHH	12% O2	0.4% Salt	M	152	Tt	M1204FH	.145	1.25	.8621	180	8	5.9	143	137.1	.438	939	34	1151	9.65	132.3	1.92	66.4	88.1	21.7	NA	73.5	24	61.608	15.828	6.7642
FHH	12% O2	0.4% Salt	M	166	Tt	M1269FH	.091	.48	.5275	NA	NA	NA	NA	NA	NA	NA	NA	NA	NA	NA	NA	NA	NA	NA	NA	NA	NA	NA	NA	NA
FHH	12% O2	0.4% Salt	F	22	Tt	F494FH	.149	1.52	1.0201	281.2	7.89	6.6	103.4	109	0	787	24	1094	0	NA	2.68	59.1	69.6	9.9	0	0	33.967	67.311	9.083	NA
FHH	12% O2	0.4% Salt	F	22	Tt	F508FH	.107	.81	.757	300	14.32	6.6	120.3	114.2	0	747	28	988	28.57	152.4	5.43	60.5	99.3	38.9	0	50.8	37.919	82.544	34.063	NA
FHH	12% O2	0.4% Salt	F	22	Tt	F506FH	.094	.73	.7766	310.2	13.15	6.6	123.4	116.9	0	699	32	1036	4.84	81.8	5.48	52.3	118	8.3	0	26.37	41.673	95.624	7.1	NA
FHH	12% O2	0.4% Salt	F	22	Tt	F505FH	.082	.75	.9146	200	8	6.3	104	98	0	797	33	1051	21.28	97.8	3.52	60.2	86.3	26.3	0	48.9	44	82.981	26.837	NA
FHH	12% O2	0.4% Salt	F	22	Tt	F493FH	.155	1.31	.8452	250	10.38	NA	104.77	NA	.4827	932.67	24	1154.73	1.82	70.87	2.75	66.61	75.39	7.98	2.9771	28.348	26.493	71.958	7.845	NA
FHH	12% O2	0.4% Salt	F	22	Tt	F504FH	.092	.85	.9239	214.29	16	6.85	102.3	95.54	.296	861.59	21	1076.98	14	115.38	NA	50.72	85	36.42	7.59	53.843	0	83.089	38.12	NA
FHH	12% O2	0.4% Salt	F	22	Tt	F507FH	.085	.9	1.0588	225	13.78	5.27	100.11	94.56	.1516	805.45	32	1120.62	NA	200	1.73	89.51	102.01	12.88	1.3689	88.889	12.554	101.898	13.621	NA
FHH	12% O2	0.4% Salt	F	22	Tt	F490FH	.092	.78	.8478	NA	NA	NA	NA	NA	NA	NA	NA	NA	NA	NA	NA	NA	NA	NA	NA	NA	NA	NA	NA	NA
FHH	12% O2	0.4% Salt	F	22	Tt	F509FH	.061	.73	1.1967	NA	NA	NA	NA	NA	NA	NA	NA	NA	NA	NA	NA	NA	NA	NA	NA	NA	NA	NA	NA	NA
FHH	12% O2	0.4% Salt	F	3	Dd	F081FH	NA	1.38	NA	354.85	11.3	4	159	155	.371	791.275	55	1055.033	4.9	298.3	6.96	69	86	17	23.02	84.064	61.593	54.088	10.968	NA
FHH	12% O2	0.4% Salt	F	3	Dd	F085FH	NA	1.4	NA	250	12.3	7	133	126	.143	384.921	40	681.102	11.8	236.84	3.71	54	88	34	6.491	94.736	30.163	66.165	26.984	NA
FHH	12% O2	0.4% Salt	F	3	Dd	F086FH	NA	1.4	NA	374.07	13.4	4	167	163	.428	694.556	59	926.074	2.1	335.35	8.3	58	117	59	14.03	89.649	61.94	70.06	36.196	NA
FHH	12% O2	0.4% Salt	F	3	Dd	F087FH	NA	1.56	NA	382.43	NA	5	134	129	.54	434.097	69	1041.833	33.7	293.71	NA	69	124	55	1.62	76.801	72.3	92.537	42.636	NA
FHH	12% O2	0.4% Salt	F	3	Dd	F089FH	NA	1.6	NA	496.75	9.4	5	145	140	.246	595.396	57	927.444	.9	409.31	5.5	63	110	47	7.28	82.398	58.511	75.862	33.571	NA
FHH	12% O2	0.4% Salt	F	3	Dd	F161FH	NA	1.25	NA	236.84	13.76	7	110	103	.236	703.729	35	946.394	20	183.67	6.96	51	80	49	11.066	77.55	50.581	72.727	47.573	NA
FHH	12% O2	0.4% Salt	F	3	Dd	F163FH	NA	1.63	NA	NA	6.87	9	157	148	.504	679.462	36	994.927	23	391.31	NA	58	83	25	NA	291	0	52.866	16.892	NA
FHH	12% O2	0.4% Salt	F	11	Cc	F318FH	NA	1.63	NA	264.56	8.34	7	139	132	.409	1116.289	29	1347.246	0	224.45	3.44	58	104	46	3.25	84.839	41.247	74.82	34.848	NA
FHH	12% O2	0.4% Salt	F	11	Cc	F316FH	NA	1.72	NA	203.1	10.5	6	164	158	.308	935.319	47	1197.208	26	165.06	3.02	74	89	15	2.972	81.27	28.762	54.268	9.494	NA
FHH	12% O2	0.4% Salt	F	11	Cc	F308FH	NA	1.42	NA	211.93	6.76	5	143	138	.162	847.587	56	1639.179	32.6	100.37	1.87	78	103	25	.731	47.36	27.663	72.028	18.116	NA
FHH	12% O2	0.4% Salt	F	11	Cc	F307FH	NA	1.56	NA	251.33	7.7	6	163	157	.303	1173.582	41	1401.778	18	224.43	4.61	57	99	42	8.335	89.297	59.87	60.736	26.752	NA
FHH	12% O2	0.4% Salt	F	11	Cc	F309FH	NA	1.28	NA	243.62	9.38	4	183	179	.365	965.798	50	1310.726	0	206.31	5.47	44	127	33	10.922	84.685	58.316	69.399	18.436	NA
FHH	12% O2	0.4% Salt	F	82	Tt	F837FH	.158	1.13	.7152	191.49	8.85	6.13	141.83	135.7	0	1084	50	1301	.12	169.81	1.95	65.81	106.31	40.5	NA	88.678	22.034	74.956	29.845	NA
FHH	12% O2	0.4% Salt	F	82	Tt	F842FH	.139	.82	.5899	176.47	10.98	NA	140.03	NA	.1125	1084	41	1284	4.81	163.64	3.07	78.42	102.75	24.33	NA	92.73	27.96	73.377	18.354	NA
FHH	12% O2	0.4% Salt	F	82	Tt	F841FH	.136	.96	.7059	176.47	11.25	6.94	137.31	130.37	.0759	1351	31	1484	.74	155.17	3.6	57.54	119.01	61.47	NA	87.93	32	86.672	47.15	NA
FHH	12% O2	0.4% Salt	F	82	Tt	F835FH	.1506	1.08	.7171	230.7	11.11	6	113.4	107.4	.1667	1103	45	1275	5.05	NA	2.96	NA	NA	NA	NA	NA	26.643	NA	NA	NA
FHH	12% O2	0.4% Salt	F	82	Tt	F833FH	.1495	1.06	.709	225	12.83	5.6	NA	NA	.1892	1172	27	1413	4.89	142.8	2.83	55.3	90.5	35.2	NA	63.467	22.058	93.492	38.596	NA
FHH	12% O2	0.4% Salt	F	82	Tt	F834FH	.15	1.03	.6867	290.3	12.43	6.1	136.7	130.6	.2485	1207	36	1448	2.47	180	3.88	61.1	121.5	60.4	NA	62.005	31.215	88.881	46.248	NA
FHH	12% O2	0.4% Salt	F	82	Tt	F836FH	.1771	1.11	.6268	166.6	12.61	5.8	139.7	133.9	.0977	1461	NA	1461	.47	195.6	5.41	16.1	144.1	128	NA	117.407	42.902	103.15	95.594	NA
FHH	12% O2	0.4% Salt	F	82	Tt	F838FH	.1818	1.09	.5996	219.5	16.51	5.9	148.1	142.2	0	1003	56	1261	1.78	195.6	5.69	47.1	116.8	69.7	NA	89.112	34.464	78.866	49.015	NA
FHH	21% O2	0.4% Salt	M	22	Tt	M510FH	.148	.84	.5676	236.84	7.14	NA	105.22	NA	.5214	669	60	919.88	45.71	230.77	6.67	65.91	121.74	55.42	10.65	97.437	93.417	115.7	53.294	NA
FHH	21% O2	0.4% Salt	M	22	Tt	M518FH	.149	.86	.5772	264.7	8.84	5.9	NA	NA	.464	787	52	1006	5.41	243.2	6.28	71.4	124.3	51.8	8.0623	91.878	71.041	137.196	61.229	NA
FHH	21% O2	0.4% Salt	M	22	Tt	M519FH	.14	.98	.7	NA	NA	NA	NA	NA	NA	NA	NA	NA	NA	NA	NA	NA	NA	NA	NA	NA	NA	NA	NA	NA
FHH	21% O2	0.4% Salt	M	22	Tt	M520FH	.159	.87	.5472	243.2	6.15	5.9	NA	NA	.4602	919	44	1137	7.23	214.2	4.4	79.2	122.6	43.2	3.5795	88.076	71.545	170.99	66.055	NA
FHH	21% O2	0.4% Salt	M	22	Tt	M521FH	.148	1.01	.6824	272.73	NA	5.76	NA	NA	NA	710.82	65	919.88	66	225	NA	86.37	112.41	7.64	7.0733	82.499	85.294	237.152	18.73	NA
FHH	21% O2	0.4% Salt	M	22	Tt	M522FH	.142	.77	.5423	310.34	9.87	3.48	129.22	123.34	.2517	752.63	50	1003.5	22.22	214.29	4.68	96.71	107.19	8.99	5.2473	69.05	47.416	82.952	7.289	NA
FHH	21% O2	0.4% Salt	M	22	Tt	M523FH	.154	.86	.5584	290.3	6.51	5.7	NA	NA	.3842	787	49	1006	41.25	225	4.65	91.3	109.2	6.1	6.3795	77.506	71.429	127.719	7.635	NA
FHH	21% O2	0.4% Salt	M	22	Tt	M524FH	.142	.81	.5704	NA	NA	NA	NA	NA	NA	NA	NA	NA	NA	NA	NA	NA	NA	NA	NA	NA	NA	NA	NA	NA
FHH	21% O2	0.4% Salt	M	22	Tt	M529FH	.175	.97	.5543	NA	5.77	NA	NA	NA	.433	867.99	49	1128.38	3.45	115.38	5.36	70.22	99.78	8.41	7.9526	67.947	92.894	97.843	9.068	NA
FHH	21% O2	0.4% Salt	M	3	Dd	M229FH	NA	1.58	NA	310.34	8.1	5	129	124	.43	505.277	50	842.128	NA	236.84	4.81	33	88	55	4.784	76.316	59.383	68.217	44.355	NA
FHH	21% O2	0.4% Salt	M	3	Dd	M230FH	NA	1.6	NA	347.88	6.5	4	149	145	.234	829.165	53	1105.533	8	215.92	4.5	57	128	71	6.42	62.067	69.231	85.906	48.966	NA
FHH	21% O2	0.4% Salt	M	3	Dd	M233FH	NA	1.24	NA	264.71	7.42	7	112	105	.115	562.65	43	829.168	11.2	243.24	5.48	51	109	58	8.242	91.889	73.854	97.321	55.238	NA
FHH	21% O2	0.4% Salt	M	3	Dd	M234FH	NA	1.3	NA	482.9	8.31	4	127	123	.223	771.115	50	1070.933	2.2	343.86	4.62	83	96	9	11.04	71.207	55.596	75.591	7.317	NA
FHH	21% O2	0.4% Salt	M	3	Dd	M235FH	NA	1.15	NA	323.28	8	2	154	152	.572	553.277	48	1019.194	3	197.71	4.32	52	118	66	7.7	61.158	54	76.623	43.421	NA
FHH	21% O2	0.4% Salt	M	3	Dd	M236FH	NA	1.3	NA	222.16	7.38	6	162	156	.115	786.675	48	1163.383	11.2	178.21	5.54	58	117	59	8.242	80.217	75.068	72.222	37.821	NA
FHH	21% O2	0.4% Salt	M	3	Dd	M237FH	NA	1.81	NA	250.01	6.3	7	136	129	.12	261.432	62	617.923	14.7	187.5	3.98	76	108	32	5.082	74.997	63.175	79.412	24.806	NA
FHH	21% O2	0.4% Salt	M	3	Dd	M240FH	NA	1.2	NA	428.76	10.7	3	131	128	.284	664.016	52	942.474	4.6	266.2	7	55	130	75	16.48	62.086	65.421	99.237	58.594	NA
FHH	21% O2	0.4% Salt	M	11	Cc	M323FH	NA	1.68	NA	243.2	6.07	NA	107.4	98.4	.179	740.948	61	926.186	0	200	4.76	62.9	122.2	59.3	7.346	82.237	78.418	113.78	60.264	NA
FHH	21% O2	0.4% Salt	M	11	Cc	M325FH	NA	1.73	NA	264.7	6.13	5	113.8	108.2	.153	864.44	54	1080.55	1.5	204.5	4.4	53.1	84.7	31.6	8	77.257	71.778	74.429	29.205	NA
FHH	21% O2	0.4% Salt	M	11	Cc	M340FH	NA	1.73	NA	225	5.78	6	116.6	110.5	.147	875.653	57	1085.81	23.1	204.5	4.05	58.6	136	77.4	4.94	90.889	70.069	116.638	70.045	NA
FHH	21% O2	0.4% Salt	M	11	Cc	M324FH	NA	1.55	NA	281.2	5.81	6	111.1	105.1	.246	690.469	69	887.746	16.7	209.3	4.4	69.8	120.3	50.5	7.397	74.431	75.731	108.281	48.049	NA
FHH	21% O2	0.4% Salt	M	11	Cc	M328FH	NA	1.31	NA	230.8	6.11	6	102.4	96.2	.146	887.746	53	1019.264	21	140.6	4.6	58.7	122.3	63.6	7.316	60.919	75.286	119.434	66.112	NA
FHH	21% O2	0.4% Salt	M	11	Cc	M341FH	NA	1.56	NA	236.8	6.03	5.6	85.8	85.8	.147	848.747	67	1003.064	27.3	225	5.4	88	100.4	12.3	7.216	95.017	89.552	117.016	14.336	NA
FHH	21% O2	0.4% Salt	M	37	Tt	M667FH	.1746	.92	.5269	250	9.78	6	119.7	113.7	.3261	774	50	1123	.86	200	5.22	43.7	103.1	59.4	NA	80	53.374	86.132	52.243	NA
FHH	21% O2	0.4% Salt	M	37	Tt	M668FH	.085	.64	.7529	230.77	9.38	5.55	114.28	108.73	.2578	NA	51	1160.12	8.2	230.77	5.63	21.72	92.79	71.07	NA	100	60.021	81.195	65.364	NA
FHH	21% O2	0.4% Salt	M	78	Tt	M804FH	.191	.93	.4869	321.43	10.97	4.73	104.32	99.59	.4305	1085	47	1252	.89	180	4.09	78.28	105.63	27.35	NA	56	37.284	101.256	27.463	NA
FHH	21% O2	0.4% Salt	M	78	Tt	M803FH	.1992	.83	.4167	230.7	10.6	6.1	NA	NA	.5063	1043	40	1252	3.84	204.5	5.3	38.3	103.8	65.5	NA	88.643	50	NA	NA	NA
FHH	21% O2	0.4% Salt	M	159	Tt	M1234FH	.233	.93	.3991	250	9.03	5.5	75.1	69.6	0	1054	41	1258	5.98	191.4	5.59	69.5	100.1	30.6	NA	76.56	61.905	133.289	43.966	23.4839
FHH	21% O2	0.4% Salt	M	159	Tt	M1235FH	.228	1.06	.4649	214.2	7.36	5.9	101.7	95.8	.4544	997	61	1184	8.64	219.5	3.4	68	113	45	NA	102.474	46.196	111.111	46.973	16.292
FHH	21% O2	0.4% Salt	M	145	Tt	M1181FH	.189	.9	.4762	243.24	5.56	5.25	77.55	72.3	.1764	961	47	1160	4.25	219.51	4.89	41.73	102.4	60.67	NA	90.244	87.95	132.044	83.914	19.8027
FHH	21% O2	0.4% Salt	M	145	Tt	M1182FH	.197	.97	.4924	250	7.42	5.14	90.89	85.75	.2171	938	34	1084	NA	236.84	4.74	55.42	109.21	53.79	NA	94.736	63.881	120.156	62.729	24.1796
FHH	21% O2	0.4% Salt	M	147	Tt	M1187FH	.181	.82	.453	230.7	9.27	5.5	69.1	63.6	.4912	1070	26	1323	4.49	191.4	5.85	37.5	76.4	38.9	NA	82.965	63.107	110.564	61.164	27.3327
FHH	21% O2	0.4% Salt	M	147	Tt	M1188FH	.177	.88	.4972	204.5	8.51	5.7	121	115.3	.328	1070	42	1351	4.74	157.8	5.06	56	121.3	65.3	NA	77.164	59.459	100.248	56.635	20.6623
FHH	21% O2	0.4% Salt	M	111	Tt	M928FH	.21	1.02	.4857	230.77	6.27	5.27	NA	NA	.4518	958	46	1132	16	225	5.29	57.21	106.95	49.74	NA	97.5	84.37	140.244	NA	28.0239
FHH	21% O2	0.4% Salt	M	111	Tt	M929FH	.216	1.11	.5139	257.1	7.21	4.3	NA	NA	.4703	1189	36	1342	.8	157.8	5.77	30.8	121	90.2	NA	61.377	80.028	160.691	NA	18.7117
FHH	21% O2	0.4% Salt	M	125	Tt	M1049FH	.142	.91	.6408	204.54	7.69	4.79	NA	NA	.4692	1085	32	1289	.9	219.51	5.49	14.04	77.8	63.76	NA	107.319	71.391	NA	NA	13.8643
FHH	21% O2	0.4% Salt	M	125	Tt	M1050FH	.179	.94	.5251	290.3	8.51	6	NA	NA	.2404	913	41	1141	8.5	166.6	4.26	53.7	111.1	57.4	NA	57.389	50.059	NA	NA	24.3362
FHH	21% O2	0.4% Salt	M	128	Tt	M1085FH	.188	1.14	.6064	257.14	5.79	5.89	52.71	46.82	.165	1056	25	1170	1.3	200	4.21	28.19	70.43	42.24	NA	77.779	72.712	133.618	90.218	18.4316
FHH	21% O2	0.4% Salt	M	128	Tt	M1086FH	.19	1.11	.5842	NA	6.85	NA	NA	NA	.1695	NA	NA	NA	29.41	NA	5.23	NA	NA	NA	NA	NA	76.35	NA	NA	32.125
FHH	21% O2	0.4% Salt	M	135	Tt	M1128FH	.156	.89	.5705	250	6.29	4.31	NA	NA	.1982	875	43	1102	6.41	173.07	5.62	49.6	106.33	56.73	NA	69.228	89.348	133.984	75.59	19.4445
FHH	21% O2	0.4% Salt	M	135	Tt	M1129FH	.148	.58	.3919	257.1	12.41	5.7	NA	NA	.6517	1060	37	1220	.26	236.8	6.9	38.3	107.8	69.5	NA	92.104	55.6	138.028	95.994	25.3564
FHH	21% O2	0.4% Salt	M	105	Tt	M915FH	.16	.89	.5563	195.6	7.87	6.3	NA	NA	.0575	1160	37	1296	4.69	225	5.62	42.3	104.1	61.8	NA	115.031	71.41	NA	NA	18.032
FHH	21% O2	0.4% Salt	M	105	Tt	M914FH	.1862	1.02	.5478	236.84	5.88	NA	NA	NA	.2721	1096	47	1236	9.49	236.84	6.08	69.66	82.45	12.79	NA	100	103.401	NA	NA	20.9485
FHH	21% O2	0.4% Salt	M	118	Tt	M968FH	.1771	NA	NA	272.7	NA	4.4	112.46	108.06	NA	861	52	1028	0	163.63	NA	58.25	109.27	51.02	NA	60.004	NA	97.163	47.215	NA
FHH	21% O2	0.4% Salt	M	100	Tt	M909FH	.1945	.91	.4679	281.2	6.15	6	NA	NA	.2169	1269	32	1497	.01	191.4	7.03	26.9	101.7	74.8	NA	68.065	114.309	NA	NA	38.4286
FHH	21% O2	0.4% Salt	M	100	Tt	M908FH	.2091	1.15	.55	230.77	6.43	NA	NA	NA	.2091	867	42	996	18.16	219.51	4.35	51.13	108.78	57.65	NA	95.121	67.652	NA	NA	20.4665
FHH	21% O2	0.4% Salt	M	137	Tt	M1144FH	.166	.86	.5181	236.84	7.21	6.81	NA	NA	.292	1033	47	1195	11.25	169.81	4.65	46.24	91.74	45.5	NA	71.698	64.494	153.54	85.946	28.3686
FHH	21% O2	0.4% Salt	M	137	Tt	M1145FH	.144	.66	.4583	272.7	9.09	5.7	111.1	105.4	.4386	861	47	1107	36.33	NA	NA	NA	NA	NA	NA	NA	NA	NA	NA	NA
FHH	21% O2	0.4% Salt	M	118	Tt	M967FH	.158	.71	.4494	250	9.01	5.6	NA	NA	.5093	989	42	1209	4.16	169.8	5.07	44.2	117.9	73.7	NA	67.92	56.271	131.292	NA	12.525
FHH	21% O2	0.4% Salt	M	176	Tt	M1335FH	.13	.74	.5692	243.2	8.11	5.8	94.8	89	.2392	876	48	1197	3.33	180	2.97	54.6	116.5	61.9	NA	74.013	36.621	122.89	69.551	13.7314
FHH	21% O2	0.4% Salt	M	171	Tt	M1305FH	.125	.66	.528	257.1	7.27	5.4	79.6	74.2	.2709	1090	35	1302	0	187.5	4.24	45.2	106.1	60.9	NA	72.929	58.322	133.291	82.075	12.7432
FHH	21% O2	0.4% Salt	M	171	Tt	M1306FH	.116	.64	.5517	204.55	7.19	NA	NA	NA	NA	NA	NA	NA	NA	NA	NA	NA	NA	NA	NA	NA	NA	NA	NA	NA
FHH	21% O2	0.4% Salt	M	172	Tt	M1315FH	.117	.69	.5897	243.2	7.25	5.6	67.7	62.1	.3678	987	29	1242	6.98	300	3.77	49.4	88	38.6	NA	123.355	52	129.985	62.158	9.7043
FHH	21% O2	0.4% Salt	M	172	Tt	M1316FH	.116	.66	.569	264.71	6.97	5.66	66.12	60.46	.5053	1013	27	1241	3.82	214.29	3.33	74.23	85.43	11.2	NA	80.953	47.776	129.204	18.525	15.265
FHH	21% O2	0.4% Salt	M	185	Tt	M1405FH	.16	.79	.4938	264.71	10.13	4.63	88.14	83.51	.6076	899	31	1043	25.16	562.5	3.8	49.46	81.5	32.04	NA	212.497	37.512	92.467	38.367	15.983
FHH	21% O2	0.4% Salt	M	185	Tt	M1406FH	.137	1.11	.8102	134.33	6.85	5.49	66.69	61.2	.2311	1179	18	1323	6.35	NA	2.88	47.49	57.26	9.77	NA	NA	42.044	85.86	15.964	15.4189
FHH	21% O2	0.4% Salt	M	178	Tt	M1362FH	.086	.49	.5698	209.3	6.94	6.09	100.82	94.73	.2723	1157	27	1376	2.89	91.84	3.67	54.73	109.01	54.28	NA	43.88	52.882	108.123	57.3	7.2521
FHH	21% O2	0.4% Salt	M	178	Tt	M1363FH	.074	.46	.6216	236.84	12.17	5.12	102.65	97.53	.4045	902	34	1088	28.97	236.84	6.96	77.79	87.38	9.59	NA	100	57.19	85.124	9.833	14.0263
FHH	21% O2	0.4% Salt	M	187	Tt	M1408FH	.135	.59	.437	NA	NA	NA	NA	NA	NA	NA	NA	NA	NA	NA	NA	NA	NA	NA	NA	NA	NA	NA	NA	NA
FHH	21% O2	0.4% Salt	M	176	Tt	M1336FH	.121	NA	NA	NA	NA	NA	NA	NA	NA	NA	NA	NA	NA	NA	NA	NA	NA	NA	NA	NA	NA	NA	NA	NA
FHH	21% O2	0.4% Salt	M	182	Tt	M1392FH	.12	.68	.5667	214.29	6.76	3.66	64.88	61.22	.4701	1177	20	1328	10.98	150	3.24	36.44	72.89	36.45	NA	69.999	47.929	112.346	59.539	13.64
FHH	21% O2	0.4% Salt	M	182	Tt	M1393FH	.116	.75	.6466	NA	7.47	9.97	100.19	90.22	NA	1282	19	1472	7.9	NA	4.53	43.91	47.1	3.19	NA	NA	60.643	47.011	3.536	12.7227
FHH	21% O2	0.4% Salt	M	187	Tt	M1407FH	.15	.66	.44	191.49	8.48	3.94	80.86	76.92	.4942	942	41	1098	6.71	166.67	4.85	62.72	123.18	60.46	NA	87.038	57.193	152.337	78.601	19.7858
FHH	21% O2	0.4% Salt	M	162	Tt	M1251FH	.18	.84	.4667	264.7	7.62	5.6	74.1	68.5	.4095	833	46	1111	6.08	191.4	4.29	63.3	133.9	70.6	NA	72.308	56.299	180.702	103.066	19.9354
FHH	21% O2	0.4% Salt	M	162	Tt	M1252FH	.161	.8	.4969	272.7	9	5.2	74.9	69.7	.405	1117	29	1320	1.92	163.6	2.75	37.5	84.3	46.8	NA	59.993	30.556	112.55	67.145	13.4321
FHH	21% O2	0.4% Salt	M	165	Tt	M1270FH	.158	.91	.5759	136.36	5.49	5.81	76.08	70.27	.3297	1194	38	1399	9.88	138.46	3.52	59.96	133.57	73.61	NA	101.54	64.117	175.565	104.753	6.8349
FHH	21% O2	0.4% Salt	M	165	Tt	M1271FH	.168	.73	.4345	243.2	8.7	5.7	87.7	82	.7847	890	35	1216	10.99	219.5	6.3	62	115.3	53.3	NA	90.255	72.414	131.471	65	21.787
FHH	21% O2	0.4% Salt	M	155	Tt	M1217FH	.197	.94	.4772	236.8	7.66	5.2	113.7	108.5	.4404	927	33	1100	14.41	200	5.11	56.9	85.2	28.3	NA	84.459	66.71	74.934	26.083	24.9055
FHH	21% O2	0.4% Salt	M	155	Tt	M1218FH	.196	.97	.4949	219.51	9.9	5	110.65	105.65	.4577	897	51	1073	4.49	236.84	3.92	62.15	112.25	50.1	NA	107.895	39.596	101.446	47.421	15.2435
FHH	21% O2	0.4% Salt	F	3	Dd	F207FH	NA	1.25	NA	449.45	6.08	5	162	157	.879	856.555	44	124.873	7	356.38	3.84	56	129	73	13.23	79.292	63.158	79.63	46.497	NA
FHH	21% O2	0.4% Salt	F	3	Dd	F203FH	NA	1.31	NA	236.83	7.18	5	127	122	.331	NA	NA	NA	13.75	145.65	5.34	54	110	56	7.25	61.5	74.373	86.614	45.902	NA
FHH	21% O2	0.4% Salt	F	3	Dd	F204FH	NA	1.36	NA	333.35	8.82	7	118	111	.122	384.921	59	740.329	22.1	200.01	4.34	59	116	57	5.422	60	49.206	98.305	51.351	NA
FHH	21% O2	0.4% Salt	F	3	Dd	F205FH	NA	1.1	NA	435.2	10.9	5	124	119	.27	567.906	54	1079.953	9.2	342.7	6.9	43	68	25	4.05	78.745	63.303	54.839	21.008	NA
FHH	21% O2	0.4% Salt	F	3	Dd	F208FH	NA	1.15	NA	394.9	16.8	4	127	123	.62	267.278	56	1089.673	11.3	431.25	13.2	51	100	49	7.61	109.205	78.571	78.74	39.837	NA
FHH	21% O2	0.4% Salt	F	3	Dd	F209FH	NA	1.06	NA	250	12.26	6	117	111	.618	421.064	32	947.394	NA	130.44	9.2	62	130	38	13.44	52.176	75.041	111.111	34.234	NA
FHH	21% O2	0.4% Salt	F	3	Dd	F210FH	NA	1.3	NA	362.13	4.5	3	138	135	.242	236.439	54	1038.274	6	246.85	3.5	49	124	75	10.55	68.166	77.778	89.855	55.556	NA
FHH	21% O2	0.4% Salt	F	3	Dd	F212FH	NA	1.27	NA	300	8.5	7	124	117	.159	420.531	58	693.876	19	243.24	5.83	45	117	72	7.534	81.08	68.588	94.355	61.538	NA
FHH	21% O2	0.4% Salt	F	3	Dd	F214FH	NA	1.2	NA	362.5	12	5	184	179	.388	621.866	61	949.164	11.1	268.78	8.3	57	124	67	8.73	74.146	69.167	67.391	37.43	NA
FHH	21% O2	0.4% Salt	F	11	Cc	F337FH	NA	1.31	NA	225	4.73	7	NA	NA	.234	863.447	44	1119.283	13.6	NA	NA	NA	NA	NA	NA	0	0	NA	NA	NA
FHH	21% O2	0.4% Salt	F	11	Cc	F333FH	NA	1.28	NA	250	6.51	6	NA	NA	.18	771.821	51	1049.677	41.6	195.65	5.31	51.8	83.1	31.2	8.588	78.26	81.567	88.3	35.7	NA
FHH	21% O2	0.4% Salt	F	11	Cc	F334FH	NA	1.52	NA	243.2	5.26	6	106.2	99.8	.202	875.653	63	1120.836	51	173.1	3.26	81.7	108.6	26.8	NA	71.176	61.977	102.26	26.854	NA
FHH	21% O2	0.4% Salt	F	11	Cc	F336FH	NA	1.19	NA	250	9.08	7	113.4	106.4	.222	595.444	64	945.705	2.2	250	5.54	52.1	122.5	70.4	9.4507	100	61.013	108.025	66.165	NA
FHH	21% O2	0.4% Salt	F	11	Cc	F335FH	NA	1.32	NA	264.7	5.15	5.5	NA	NA	.172	887.746	64	1183.662	44.3	166.7	3.86	54.1	125.3	71.2	8.703	62.977	74.951	139.4	84.6	NA
FHH	21% O2	0.4% Salt	F	11	Cc	F331FH	NA	1.45	NA	NA	4.55	5.2	NA	NA	.09	1003.064	53	1183.102	60	163.6	4.41	54.6	132.8	78.2	7.7569	105.4	96.923	140	87.5	NA
FHH	21% O2	0.4% Salt	F	3	Dd	F206FH	NA	.96	NA	416.46	5.42	4	135	131	.333	775.595	28	1207.713	1.2	236.75	2.92	31	139	108	10.97	56.848	53.875	102.963	82.443	NA
FHH	21% O2	0.4% Salt	F	79	Tt	F827FH	.132	.75	.5682	236.84	8.53	5.11	NA	NA	.3413	885	53	1250	.4	225	4.8	35.36	110.69	75.33	NA	95.001	56.272	NA	NA	NA
FHH	21% O2	0.4% Salt	F	79	Tt	F830FH	.171	.87	.5088	243.24	7.13	NA	NA	NA	.1871	937	47	1198	1.12	209.3	5.75	36.77	105.36	68.59	NA	86.047	80.645	NA	NA	NA
FHH	21% O2	0.4% Salt	F	79	Tt	F829FH	.182	.88	.4835	200	8.64	NA	NA	NA	.3822	1059	44	1337	.22	180	3.64	60.23	109.01	48.78	NA	90	42.13	NA	NA	NA
FHH	21% O2	0.4% Salt	F	79	Tt	F826FH	.118	.67	.5678	264.7	10.45	6.2	NA	NA	.5302	1209	29	1529	1.87	180	5.37	16.9	94.6	77.7	NA	68.002	51.388	NA	NA	NA
FHH	21% O2	0.4% Salt	F	79	Tt	F823FH	.149	.73	.4899	183.67	7.12	5.23	101.48	96.25	.146	1117	55	1383	1.92	147.54	4.25	61.58	130.64	69.06	NA	80.329	59.691	128.735	71.751	NA
FHH	21% O2	0.4% Salt	F	79	Tt	F831FH	.18	.8	.4444	225	9	NA	NA	NA	.324	776	59	1042	1.3	173.08	6.5	50.8	103.94	53.14	NA	76.924	72.222	NA	NA	NA
FHH	21% O2	0.4% Salt	F	79	Tt	F832FH	.172	.96	.5581	243.24	10	6.19	NA	NA	0	1098	42	1402	6.96	225	6.25	64.21	101.01	36.8	NA	92.501	62.5	NA	NA	NA
FHH	21% O2	0.4% Salt	F	79	Tt	F824FH	.09	.56	.6222	236.8	6.43	5.8	NA	NA	.0804	1240	31	1469	4.74	180	5	38	98.2	60.2	NA	76.014	77.76	NA	NA	NA
FHH	21% O2	0.4% Salt	F	79	Tt	F825FH	.133	.67	.5038	264.7	9.55	6	NA	NA	.3081	946	30	1208	3.38	200	5.37	62.6	71.3	8.7	NA	75.557	56.23	NA	NA	NA
FHH	21% O2	0.4% Salt	F	79	Tt	F828FH	.147	.68	.4626	209.3	9.41	5.8	NA	NA	.1129	1077	56	1306	NA	150	5.59	57.6	120.8	63.2	NA	71.667	59.405	NA	NA	NA
FHH	21% O2	0.4% Salt	F	79	Tt	F822FH	.162	.8	.4938	209.3	8.25	4.46	110.64	106.18	.2743	1099	50	1282	1.07	169.81	4.13	65.99	115.35	49.36	NA	81.132	50.061	104.257	46.487	NA
FHH	21% O2	0.4% Salt	F	79	Tt	F821FH	.16	.92	.575	321.43	8.26	NA	NA	NA	.1714	1182	38	1416	2.16	204.55	4.35	26.85	94.29	67.44	NA	63.637	52.663	NA	NA	NA
FHH	21% O2	0.4% Salt	F	119	Tt	F977FH	.13	.73	.5615	257.1	10.41	5.2	NA	NA	.6012	852	54	1030	11.53	225	6.03	69.4	123.7	54.3	NA	87.515	57.925	130.485	NA	23.4038
FHH	21% O2	0.4% Salt	F	119	Tt	F978FH	.13	.78	.6	281.2	NA	6.2	NA	NA	2.1064	883	34	1074	NA	145.1	NA	67.4	92.2	24.8	NA	51.6	NA	103.829	NA	NA
FHH	21% O2	0.4% Salt	F	119	Tt	F979FH	.118	.66	.5593	250	9.09	6	NA	NA	.7318	852	32	1172	2.16	209.3	5.45	24.1	90.5	66.4	NA	83.72	59.956	106.722	NA	26.9023
FHH	21% O2	0.4% Salt	F	119	Tt	F980FH	.138	.69	.5	230.7	11.01	5.9	120	114.1	.413	733	50	1020	NA	NA	NA	NA	NA	NA	NA	NA	NA	NA	NA	NA
FHH	21% O2	0.4% Salt	F	119	Tt	F981FH	.125	.7	.56	346.1	6.29	6.2	NA	48.2	.671	1083	32	1275	3.33	187.5	4.57	27.1	93.7	66.6	NA	54.175	72.655	172.243	NA	20.9693
FHH	21% O2	0.4% Salt	F	119	Tt	F982FH	.118	.6	.5085	290.63	18.33	6.09	NA	78.1	.5363	926	27	1125	11.86	236.8	14	42.5	77.46	34.96	NA	81.478	76.378	92.006	NA	40.992
FHH	21% O2	0.4% Salt	F	119	Tt	F983FH	.15	.83	.5533	NA	9.4	NA	NA	NA	NA	NA	NA	NA	13.49	NA	5.06	NA	NA	NA	NA	NA	53.83	NA	NA	30.9741
FHH	21% O2	0.4% Salt	F	119	Tt	F984FH	.151	.83	.5497	281.2	21.45	NA	102.4	NA	.9007	814	40	1050	2.29	473.6	18.31	73.2	87.8	14.6	NA	168.421	85.361	85.742	NA	26.4289
FHH	21% O2	0.4% Salt	F	119	Tt	F985FH	.151	.71	.4702	264.7	12.96	5.6	115	109.4	.5475	869	51	1049	7.09	169.8	5.63	56.6	118.3	61.7	NA	64.148	43.441	102.87	56.399	27.835
FHH	21% O2	0.4% Salt	F	119	Tt	F986FH	.142	.8	.5634	NA	NA	NA	NA	NA	NA	NA	NA	NA	NA	NA	NA	NA	NA	NA	NA	NA	NA	NA	NA	NA
FHH-10BN/Mcwi	12% O2	0.4% Salt	M	179	Tt	M098FHBN10	.09	.43	.4778	243.24	NA	6.21	48.9	42.69	NA	898	19	1075	7.07	214.29	6.51	24.13	49.2	25.07	NA	88.098	NA	100.613	58.726	21.8009
FHH-10BN/Mcwi	12% O2	0.4% Salt	M	178	Tt	M085FHBN10	.139	.83	.5971	264.7	13.01	6.3	97.1	90.8	.0943	918	33	1203	4.13	NA	NA	NA	NA	NA	NA	NA	NA	NA	NA	NA
FHH-10BN/Mcwi	12% O2	0.4% Salt	M	179	Tt	M091FHBN10	.06	.43	.7167	NA	NA	NA	NA	NA	NA	NA	NA	NA	NA	NA	NA	NA	NA	NA	NA	NA	NA	NA	NA	NA
FHH-10BN/Mcwi	12% O2	0.4% Salt	M	177	Tt	M043FHBN10	.084	NA	NA	NA	NA	NA	NA	NA	NA	NA	NA	NA	NA	NA	NA	NA	NA	NA	NA	NA	NA	NA	NA	NA
FHH-10BN/Mcwi	12% O2	0.4% Salt	M	177	Tt	M045FHBN10	.075	NA	NA	NA	NA	NA	NA	NA	NA	NA	NA	NA	NA	NA	NA	NA	NA	NA	NA	NA	NA	NA	NA	NA
FHH-10BN/Mcwi	12% O2	0.4% Salt	M	178	Tt	M080FHBN10	.106	.79	.7453	250	8.61	5.6	107.5	101.9	.2561	993	38	1303	7.81	166.6	3.04	60.1	88.3	28.2	NA	66.64	35.308	82.14	27.674	5.7063
FHH-10BN/Mcwi	12% O2	0.4% Salt	M	177	Tt	M044FHBN10	.083	.51	.6145	257.1	13.33	5.6	75.1	69.5	1.28	540	13	844	1.56	209.3	8.63	33.9	84.5	50.6	NA	81.408	64.741	112.517	72.806	24.8667
FHH-10BN/Mcwi	12% O2	0.4% Salt	M	177	Tt	M042FHBN10	.086	.62	.7209	243.24	6.45	4.97	78.39	73.42	.4565	978	18	1123	5.58	219.51	4.19	42.08	73.69	31.61	NA	90.244	64.961	94.004	43.054	11.4838
FHH-10BN/Mcwi	12% O2	0.4% Salt	M	177	Tt	M041FHBN10	.132	.68	.5152	219.51	12.35	6.92	126.36	119.44	.2501	1043	26	1203	.51	195.65	5	53.01	98.7	45.69	NA	89.13	40.486	78.11	38.254	20.4761
FHH-10BN/Mcwi	12% O2	0.4% Salt	M	179	Tt	M099FHBN10	.095	.49	.5158	225	8.16	5.9	68.2	62.3	.2755	1013	18	1235	7.67	163.6	5.31	44	56.3	12.3	NA	72.711	65.074	82.551	19.743	8.5878
FHH-10BN/Mcwi	12% O2	0.4% Salt	M	179	Tt	M097FHBN10	.07	.38	.5429	209.3	10.53	5.44	114.72	109.28	.8553	947	27	1171	6.11	142.86	5.26	38.97	103.26	64.29	NA	68.256	49.953	90.01	58.831	14.6353
FHH-10BN/Mcwi	12% O2	0.4% Salt	M	179	Tt	M088FHBN10	.075	.55	.7333	147.54	5.45	4.76	79.28	74.52	.8114	853	15	1151	2.16	130.43	3.64	36.8	78.89	42.09	NA	88.403	66.789	99.508	56.481	12.7025
FHH-10BN/Mcwi	12% O2	0.4% Salt	F	177	Tt	F046FHBN10	.077	.51	.6623	225	16.08	2.42	85.27	82.85	.6472	763	26	965	NA	230.77	11.76	47.82	94.01	46.19	NA	102.564	73.134	110.25	55.751	20.5638
FHH-10BN/Mcwi	12% O2	0.4% Salt	F	177	Tt	F047FHBN10	.088	.67	.7614	NA	NA	NA	NA	NA	NA	NA	NA	NA	NA	NA	NA	NA	NA	NA	NA	NA	NA	NA	NA	NA
FHH-10BN/Mcwi	12% O2	0.4% Salt	F	179	Tt	F096FHBN10	.062	.41	.6613	NA	NA	NA	NA	NA	NA	NA	NA	NA	NA	NA	NA	NA	NA	NA	NA	NA	NA	NA	NA	NA
FHH-10BN/Mcwi	12% O2	0.4% Salt	F	179	Tt	F100FHBN10	.052	.34	.6538	NA	NA	NA	NA	NA	NA	NA	NA	NA	NA	NA	NA	NA	NA	NA	NA	NA	NA	NA	NA	NA
FHH-10BN/Mcwi	12% O2	0.4% Salt	F	179	Tt	F092FHBN10	.056	.37	.6607	NA	NA	NA	NA	NA	NA	NA	NA	NA	NA	NA	NA	NA	NA	NA	NA	NA	NA	NA	NA	NA
FHH-10BN/Mcwi	12% O2	0.4% Salt	F	179	Tt	F089FHBN10	.066	.32	.4848	NA	NA	NA	NA	NA	NA	NA	NA	NA	NA	NA	NA	NA	NA	NA	NA	NA	NA	NA	NA	NA
FHH-10BN/Mcwi	12% O2	0.4% Salt	F	179	Tt	F095FHBN10	.077	NA	NA	NA	NA	NA	NA	NA	NA	NA	NA	NA	NA	NA	NA	NA	NA	NA	NA	NA	NA	NA	NA	NA
FHH-10BN/Mcwi	12% O2	0.4% Salt	F	179	Tt	F094FHBN10	.067	.27	.403	180	14.81	5.8	112.5	106.7	.3	918	31	1298	1.39	120	8.15	59.4	96.8	37.4	NA	66.667	55.03	86.044	35.052	11.9556
FHH-10BN/Mcwi	12% O2	0.4% Salt	F	179	Tt	F093FHBN10	.06	.46	.7667	183.67	9.57	6.15	71.16	65.01	1.5687	372	1	543	6.13	187.5	6.96	9.6	42.91	33.31	NA	102.085	72.727	60.301	51.238	16.5722
FHH-10BN/Mcwi	12% O2	0.4% Salt	F	179	Tt	F090FHBN10	.06	.33	.55	219.51	11.52	6.31	64.33	58.02	.6909	1040	15	1195	8.13	155.17	7.27	24.92	58.23	33.31	NA	70.689	63.108	90.518	57.411	18.3
FHH-10BN/Mcwi	21% O2	0.4% Salt	M	185	Tt	M162FHBN10	.157	.58	.3694	180	8.28	4.76	42.19	37.43	.3186	1147	21	1386	2.39	145.16	7.24	NA	NA	NA	NA	80.644	87.44	NA	NA	27.3664
FHH-10BN/Mcwi	21% O2	0.4% Salt	M	185	Tt	M148FHBN10	.096	.34	.3542	NA	NA	NA	NA	NA	NA	NA	NA	NA	NA	NA	NA	NA	NA	NA	NA	NA	NA	NA	NA	NA
FHH-10BN/Mcwi	21% O2	0.4% Salt	M	185	Tt	M147FHBN10	.083	.29	.3494	NA	NA	NA	NA	NA	NA	NA	NA	NA	NA	NA	NA	NA	NA	NA	NA	NA	NA	NA	NA	NA
FHH-10BN/Mcwi	21% O2	0.4% Salt	M	185	Tt	M156FHBN10	.162	.53	.3272	NA	NA	NA	NA	NA	NA	NA	NA	NA	NA	NA	NA	NA	NA	NA	NA	NA	NA	NA	NA	NA
FHH-10BN/Mcwi	21% O2	0.4% Salt	M	185	Tt	M161FHBN10	.189	.97	.5132	NA	NA	NA	NA	NA	NA	NA	NA	NA	NA	NA	NA	NA	NA	NA	NA	NA	NA	NA	NA	NA
FHH-10BN/Mcwi	21% O2	0.4% Salt	M	185	Tt	M155FHBN10	.145	.68	.469	257.14	7.35	5.75	76.78	71.03	.5184	895	30	1023	13.61	200	3.82	46.38	95.09	48.71	NA	77.779	51.973	123.847	68.577	13.2207
FHH-10BN/Mcwi	21% O2	0.4% Salt	M	185	Tt	M151FHBN10	.125	.71	.568	272.73	6.2	4.41	99.42	95.01	.5779	953	24	1219	3.96	281.25	3.66	43.61	81.15	37.54	NA	103.124	59.032	81.623	39.512	12.2617
FHH-10BN/Mcwi	21% O2	0.4% Salt	M	185	Tt	M160FHBN10	.135	.68	.5037	214.29	5.88	6.75	63.97	57.22	.2941	891	30	1031	15.19	219.51	5	37.87	72.8	34.93	NA	102.436	85.034	113.803	61.045	16.1623
FHH-10BN/Mcwi	21% O2	0.4% Salt	M	185	Tt	M154FHBN10	.142	.63	.4437	91.84	6.98	6.91	64.63	57.72	.241	1209	17	1355	3.1	98.9	4.13	18.52	53.63	35.11	NA	107.687	59.169	82.98	60.828	15.7127
FHH-10BN/Mcwi	21% O2	0.4% Salt	M	185	Tt	M150FHBN10	.135	.64	.4741	191.49	15.63	5.79	70.48	64.69	.4063	1013	21	1245	8.57	450	12.5	39.54	68.3	28.76	NA	234.999	79.974	96.907	44.458	24.0691
FHH-10BN/Mcwi	21% O2	0.4% Salt	F	185	Tt	F165FHBN10	.09	.43	.4778	204.55	12.09	5.17	86.47	81.3	1.4028	1249	20.9	1450	6.59	NA	NA	NA	NA	NA	NA	NA	NA	NA	NA	NA
FHH-10BN/Mcwi	21% O2	0.4% Salt	F	185	Tt	F149FHBN10	.087	.36	.4138	NA	NA	NA	NA	NA	NA	NA	NA	NA	NA	NA	NA	NA	NA	NA	NA	NA	NA	NA	NA	NA
FHH-10BN/Mcwi	21% O2	0.4% Salt	F	185	Tt	F157FHBN10	.131	.7	.5344	264.71	7.43	6.53	88.21	81.68	.117	831	40	959	14	204.55	3.14	50.54	97.63	47.09	NA	77.273	42.261	110.679	57.652	11.3646
FHH-10BN/Mcwi	21% O2	0.4% Salt	F	185	Tt	F158FHBN10	.132	.66	.5	219.51	6.97	4.92	69.09	64.17	.3102	959	23	1135	8.6	236.84	3.94	60.85	70.27	9.42	NA	107.895	56.528	101.708	14.68	15.1773
FHH-10BN/Mcwi	21% O2	0.4% Salt	F	185	Tt	F152FHBN10	.123	.76	.6179	236.84	5.79	5.24	84.56	79.32	.2157	931	28	1092	23.58	236.84	3.68	18.2	71.8	53.6	NA	100	63.558	84.91	67.574	16.5884
FHH-10BN/Mcwi	21% O2	0.4% Salt	F	185	Tt	F153FHBN10	.09	.44	.4889	250	8.18	4.52	38.01	33.49	.6668	1092	10	1188	13.41	180	5	22.46	34.41	11.95	NA	72	61.125	90.529	35.682	14.902
FHH-10BN/Mcwi	21% O2	0.4% Salt	F	185	Tt	F159FHBN10	.13	.66	.5077	214.28	15.76	5.19	85.37	80.18	.1418	1032	20	1209	12.26	250	21.21	32.56	82.56	50	NA	116.67	134.581	96.708	62.36	21.061
FHH-10BN/Mcwi	21% O2	0.4% Salt	F	185	Tt	F163FHBN10	.148	.53	.3581	230.77	NA	3.86	103.43	99.57	1.14	797	25.7	996	17.65	360	NA	65.95	84.18	18.23	NA	155.999	118.41	81.388	18.309	32.2877
FHH-10BN/Mcwi	21% O2	0.4% Salt	F	185	Tt	F164FHBN10	.126	.78	.619	173.08	7.18	4.73	88.37	83.64	.1705	1096	34	1245	3.9	183.67	5.38	26.71	99.37	72.66	NA	106.119	74.93	112.448	86.872	17.4564
FHH-10BN/Mcwi	21% O2	0.4% Salt	F	185	Tt	F166FHBN10	.147	.75	.5102	209.3	5.87	4.71	48.89	44.18	.22	1417	18.8	1529	10.13	112.5	3.2	12.55	52.75	40.2	NA	53.751	54.514	107.895	90.991	22.65
FHH-11BN/Mcwi	12% O2	0.4% Salt	M	161	Tt	M162FHBN11	.12	.83	.6917	250	11.08	4.8	105.7	100.9	.302	972	25	1285	8.26	NA	4.34	48.6	60.8	12.2	NA	NA	39.17	57.521	12.091	12.5687
FHH-11BN/Mcwi	12% O2	0.4% Salt	M	161	Tt	M164FHBN11	.122	.78	.6393	236.84	10.26	5.61	119.67	114.06	.4923	977	33	1173	9.33	163.64	2.82	57.27	97.62	40.35	NA	69.093	27.485	81.574	35.376	11.1242
FHH-11BN/Mcwi	12% O2	0.4% Salt	M	161	Tt	M160FHBN11	.121	.88	.7273	250	10.45	6.1	124.5	118.4	.7161	1005	38	1248	3.08	109.7	2.73	66.7	101.4	34.7	NA	43.88	26.124	81.446	29.307	7.6405
FHH-11BN/Mcwi	12% O2	0.4% Salt	M	161	Tt	M163FHBN11	.115	.95	.8261	236.8	9.68	6	129.4	123.4	.4261	1096	36	1340	3.77	145.1	3.37	65.2	109.3	44.1	NA	61.275	34.814	84.467	35.737	10.2827
FHH-11BN/Mcwi	12% O2	0.4% Salt	M	161	Tt	M161FHBN11	.136	.96	.7059	214.2	11.88	4.9	98.3	93.4	.2494	941	22	1214	3.69	145.1	3.54	38.5	54.7	16.2	NA	67.74	29.798	55.646	17.345	18.8714
FHH-11BN/Mcwi	12% O2	0.4% Salt	M	152	Tt	M053FHBN11	.147	.87	.5918	257.1	11.03	5.8	111.5	105.7	.2593	923	37	1197	7.11	160.7	2.99	70.5	80.8	10.3	NA	62.505	27.108	72.466	26.301	6.0906
FHH-11BN/Mcwi	12% O2	0.4% Salt	M	152	Tt	M055FHBN11	.151	1.13	.7483	176.4	9.56	4.6	120.5	115.9	.3942	1092	29	1262	8.21	157.8	3.19	50.9	78.7	27.8	NA	89.456	33.368	65.311	23.986	11.3764
FHH-11BN/Mcwi	12% O2	0.4% Salt	M	152	Tt	M054FHBN11	.153	1.28	.8366	230.77	10.63	5.34	146.85	141.51	.2098	929	46	1128	15.9	209.3	3.03	69.51	87.3	17.79	NA	90.696	28.504	59.448	12.572	13.53
FHH-11BN/Mcwi	12% O2	0.4% Salt	M	152	Tt	M057FHBN11	.16	1.13	.7063	225	10.44	7.07	139.5	132.43	.1827	946	44	1161	4.29	130.43	2.83	65.35	107.86	42.51	NA	57.969	27.107	77.319	32.1	12.6956
FHH-11BN/Mcwi	12% O2	0.4% Salt	M	152	Tt	M056FHBN11	.135	1.13	.837	230.7	9.91	5.6	148.1	142.5	.337	818	53	1000	17.95	157.8	2.12	80.8	101	20.2	NA	68.401	21.393	68.197	14.175	8.8207
FHH-11BN/Mcwi	12% O2	0.4% Salt	F	161	Tt	F168FHBN11	.099	.74	.7475	243.24	7.03	NA	NA	NA	NA	NA	NA	NA	7.63	NA	NA	NA	NA	NA	NA	NA	NA	NA	NA	5.5459
FHH-11BN/Mcwi	12% O2	0.4% Salt	F	161	Tt	F167FHBN11	.085	.62	.7294	NA	10.65	NA	NA	NA	.33	NA	NA	NA	3.26	NA	2.9	NA	NA	NA	NA	NA	NA	NA	NA	7.2997
FHH-11BN/Mcwi	12% O2	0.4% Salt	F	161	Tt	F177FHBN11	.074	.46	.6216	225	10	NA	NA	NA	.66	NA	NA	NA	.27	NA	NA	NA	NA	NA	NA	NA	NA	NA	NA	12.0517
FHH-11BN/Mcwi	12% O2	0.4% Salt	F	161	Tt	F178FHBN11	.105	.85	.8095	257.1	9.41	6	137.2	131.2	.1388	910	40	1214	14.18	64.7	NA	41	92.6	51.6	NA	25.165	NA	67.493	39.329	NA
FHH-11BN/Mcwi	12% O2	0.4% Salt	F	161	Tt	F179FHBN11	.125	.99	.792	230.7	7.27	5.2	99.5	94.3	.4491	698	17	1062	2.08	113.9	3.43	52.5	87.5	35	NA	49.371	47.18	87.94	37.116	8.4283
FHH-11BN/Mcwi	12% O2	0.4% Salt	F	152	Tt	F061FHBN11	.132	.71	.5379	243.7	13.52	5.3	113	107.7	.1758	923	37	1163	.7	243.2	4.79	58.9	91.4	32.5	NA	99.795	35.429	80.885	30.176	18.057
FHH-11BN/Mcwi	12% O2	0.4% Salt	F	152	Tt	F059FHBN11	.142	.91	.6408	281.2	10.99	4.9	120.5	115.6	.2637	989	38	1262	1.71	140.6	3.3	49.4	90.7	41.3	NA	50	30.027	75.27	35.727	17.5029
FHH-11BN/Mcwi	12% O2	0.4% Salt	F	152	Tt	F060FHBN11	.14	.92	.6571	NA	NA	NA	NA	NA	NA	NA	NA	NA	NA	NA	NA	NA	NA	NA	NA	NA	NA	NA	NA	NA
FHH-11BN/Mcwi	12% O2	0.4% Salt	F	152	Tt	F058FHBN11	.13	.92	.7077	236.84	10.22	5.44	119.88	114.44	.1737	912	35	1095	2.95	NA	3.74	56.86	75.29	18.43	NA	NA	36.595	62.804	16.105	11.6915
FHH-11BN/Mcwi	12% O2	0.4% Salt	F	152	Tt	F062FHBN11	.14	1.06	.7571	236.8	10.19	5.3	120.2	114.9	.3642	969	36	1181	2.47	183.6	4.53	70.5	80.8	10.3	NA	77.534	44.455	67.221	8.964	17.1875
FHH-11BN/Mcwi	21% O2	0.4% Salt	M	155	Tt	M111FHBN11	.153	.76	.4967	243.2	7.89	5.8	65	59.2	.523	972	35	1131	7.47	243.2	4.44	65	86.8	21.8	NA	100	56.274	133.538	36.824	38.3434
FHH-11BN/Mcwi	21% O2	0.4% Salt	M	155	Tt	M118FHBN11	.19	.84	.4421	281.2	12.38	5.8	75.4	69.6	.0464	1025	30	1148	10.2	191.4	3.57	56.6	92.4	35.8	NA	68.065	28.837	122.546	51.437	21.2143
FHH-11BN/Mcwi	21% O2	0.4% Salt	M	155	Tt	M113FHBN11	.171	.81	.4737	195.6	8.89	5.7	108	102.3	.5933	1017	42	1233	8.62	214.2	4.94	65.3	111.8	46.5	NA	109.509	55.568	103.519	45.455	27.4319
FHH-11BN/Mcwi	21% O2	0.4% Salt	M	155	Tt	M110FHBN11	.185	1.11	.6	225	5.77	5.86	73.27	67.41	.32	1032	44	1209	4.09	173.07	3.78	79.45	81.69	NA	NA	76.92	65.511	111.492	3.323	18.7362
FHH-11BN/Mcwi	21% O2	0.4% Salt	M	155	Tt	M112FHBN11	.172	.98	.5698	257.14	10.61	5.83	86.92	81.09	.5704	1096	33	1241	.88	183.67	7.76	55.23	112.26	57.03	NA	71.428	73.139	129.153	70.329	28.5265
FHH-11BN/Mcwi	21% O2	0.4% Salt	M	155	Tt	M106FHBN11	.159	.9	.566	243.24	8.89	6.76	69.64	62.88	.5578	890	36	1028	14.34	243.24	3.56	46.42	72.19	25.77	NA	100	40.045	103.662	40.983	16.2142
FHH-11BN/Mcwi	21% O2	0.4% Salt	M	155	Tt	M103FHBN11	.15	.81	.54	230.7	7.9	5.4	111.3	105.9	.7091	902	41	1168	NA	NA	NA	NA	NA	NA	NA	NA	NA	NA	NA	NA
FHH-11BN/Mcwi	21% O2	0.4% Salt	M	155	Tt	M104FHBN11	.162	.81	.5	225	8.64	6	97	91	.2981	946	42	1124	NA	NA	NA	NA	NA	NA	NA	NA	NA	NA	NA	NA
FHH-11BN/Mcwi	21% O2	0.4% Salt	M	155	Tt	M102FHBN11	.2	1.11	.555	250	7.03	5.92	78.43	72.51	.3039	960	65	1101	8.45	195.65	3.78	85.39	114.44	29.05	NA	78.26	53.77	145.914	40.063	20.1727
FHH-11BN/Mcwi	21% O2	0.4% Salt	M	155	Tt	M105FHBN11	.18	1.12	.6222	243.24	6.79	4.28	66.11	61.83	.3919	1038	30	1180	3.71	180	2.86	15.88	39.85	23.97	NA	74.001	42.121	60.278	38.768	16.4063
FHH-11BN/Mcwi	21% O2	0.4% Salt	F	155	Tt	F119FHBN11	.149	.88	.5906	250	6.82	4.4	82.2	77.8	.179	956	32	1245	13.67	209.3	5.23	46.8	80.3	33.5	NA	83.72	76.686	97.689	43.059	17.3411
FHH-11BN/Mcwi	21% O2	0.4% Salt	F	155	Tt	F120FHBN11	.148	.71	.4797	272.7	8.45	5.7	88.8	83.1	.4373	869	42	1100	3.8	173	5.63	60.6	105.9	45.3	NA	63.44	66.627	119.257	54.513	19.7187
FHH-11BN/Mcwi	21% O2	0.4% Salt	F	155	Tt	F116FHBN11	.153	.76	.4967	157.8	7.89	5.8	65	59.2	.5289	1113	30	1307	10.71	157.8	4.47	48.6	90.6	42	NA	100	56.654	139.385	70.946	23.0211
FHH-11BN/Mcwi	21% O2	0.4% Salt	F	155	Tt	F114FHBN11	.145	.86	.5931	195.6	6.05	5.1	61.8	56.7	.5124	894	38	1079	12.22	116.8	4.19	36.5	63.1	26.6	NA	59.714	69.256	102.104	46.914	20.0843
FHH-11BN/Mcwi	21% O2	0.4% Salt	F	155	Tt	F117FHBN11	.16	.83	.5188	264.7	6.75	5.4	89.2	83.8	.086	1048	33	1203	4.67	204.5	4.34	51.7	95.4	43.7	NA	77.257	64.296	106.951	52.148	16.4834
FHH-11BN/Mcwi	21% O2	0.4% Salt	F	155	Tt	F115FHBN11	.156	.83	.5321	225	8.19	5.32	122.87	117.55	.5243	935	50	1093	5.51	200	4.58	64.07	109.14	45.07	NA	88.889	55.922	88.826	38.341	19.3549
FHH-11BN/Mcwi	21% O2	0.4% Salt	F	155	Tt	F109FHBN11	.154	.86	.5584	243.24	11.63	6.84	81.42	74.58	.4855	929	34	1137	3.57	230.77	4.19	76.44	96.03	19.59	NA	94.873	36.028	117.944	26.267	13.1709
FHH-11BN/Mcwi	21% O2	0.4% Salt	F	155	Tt	F121FHBN11	.138	.8	.5797	243.24	7	3.07	97.96	94.89	.4725	1185	42	1394	3.43	134.33	3	61.13	110.41	49.28	NA	55.225	42.857	112.709	51.934	18.3024
FHH-11BN/Mcwi	21% O2	0.4% Salt	F	155	Tt	F108FHBN11	.134	.79	.5896	236.84	11.39	5.22	135.57	130.35	.3047	736	55	982	7.44	176.47	4.3	47	90.85	43.85	NA	74.51	37.752	67.013	33.64	23.7497
FHH-11BN/Mcwi	21% O2	0.4% Salt	F	155	Tt	F107FHBN11	.161	.86	.5342	214.2	8.84	6.1	82.9	76.8	0	919	40	1038	9.44	209.3	4.19	56.1	81.2	25.1	NA	97.712	47.398	97.949	32.682	14.3174
FHH-12BN/Mcwi	12% O2	0.4% Salt	M	75	Tt	M018FHBN12	.153	1.03	.6732	333	10.29	NA	NA	NA	.548	754	43	977	27.4	NA	2.52	NA	NA	NA	NA	0	24.49	NA	NA	NA
FHH-12BN/Mcwi	12% O2	0.4% Salt	M	75	Tt	M001FHBN12	.16	1.07	.6688	187.5	9.72	NA	123.41	NA	.3888	552	58	776	NA	NA	NA	NA	NA	NA	NA	0	0	0	NA	NA
FHH-12BN/Mcwi	12% O2	0.4% Salt	M	75	Tt	M020FHBN12	.158	1.06	.6709	264.71	13.02	4.8	109.42	104.62	.2962	595	51	799	23.09	642.86	6.79	70.62	84.43	13.81	NA	242.854	52.151	77.161	13.2	NA
FHH-12BN/Mcwi	12% O2	0.4% Salt	M	75	Tt	M017FHBN12	.178	1.07	.6011	243.2	12.34	5.8	NA	NA	.3454	1031	23	1354	0	214.2	6.36	24.6	76.6	52	NA	88.076	51.54	98.711	NA	NA
FHH-12BN/Mcwi	12% O2	0.4% Salt	M	75	Tt	M003FHBN12	.18	1.17	.65	243.2	10.6	5.7	NA	NA	.4504	1114	29	1274	1.6	257.1	4.44	37.2	74.8	37.6	NA	105.715	41.887	88.416	NA	NA
FHH-12BN/Mcwi	12% O2	0.4% Salt	M	75	Tt	M004FHBN12	.175	1.18	.6743	243.2	11.86	6	134.1	128.1	.3233	891	44	1178	4.55	428.5	5.08	68.5	80.5	12	NA	176.192	42.833	60.03	9.368	NA
FHH-12BN/Mcwi	12% O2	0.4% Salt	M	75	Tt	M002FHBN12	.157	1.36	.8662	250	13.97	5.99	216.32	210.33	.3074	927	68	1102	13.79	195.65	4.04	80.88	175.53	94.65	NA	78.26	28.919	81.144	45.001	NA
FHH-12BN/Mcwi	12% O2	0.4% Salt	M	75	Tt	M019FHBN12	.1206	1.43	1.1857	200	10.63	7.04	154.7	147.66	.1674	892	54	1119	24.07	147.54	2.8	68.96	124.68	55.72	NA	73.77	26.341	80.595	37.735	NA
FHH-12BN/Mcwi	12% O2	0.4% Salt	M	75	Tt	M010FHBN12	.195	1.35	.6923	230.7	13.33	6.1	154	147.9	.36	1048	46	1188	.43	204.5	4.44	61.1	124.1	63	NA	88.643	33.308	80.584	42.596	NA
FHH-12BN/Mcwi	12% O2	0.4% Salt	M	75	Tt	M011FHBN12	.1861	1.29	.6932	243.2	12.4	5.9	145.7	139.8	.2822	1258	28	1538	.09	157.8	NA	43.3	113.2	69.9	NA	64.885	0	77.694	50	NA
FHH-12BN/Mcwi	12% O2	0.4% Salt	M	75	Tt	M008FHBN12	.1763	1.2	.6807	214.2	10.67	5.9	118.7	112.8	.4347	908	41	1153	1.01	138.4	4.67	68.1	106.2	38.1	NA	64.613	43.768	89.469	33.777	NA
FHH-12BN/Mcwi	12% O2	0.4% Salt	M	75	Tt	M009FHBN12	.1912	1.28	.6695	236.8	10	5.9	135.1	129.2	.22	944	34	1221	1.41	209.3	2.5	72.4	107.8	35.4	NA	88.387	25	79.793	27.399	NA
FHH-12BN/Mcwi	12% O2	0.4% Salt	F	75	Tt	F016FHBN12	.139	1.02	.7338	243.24	NA	NA	110.77	NA	.1493	428	50	874	13.01	250	10.98	69.33	112.08	42.75	NA	102.779	53.327	101.183	NA	NA
FHH-12BN/Mcwi	12% O2	0.4% Salt	F	75	Tt	F007FHBN12	.14	1.17	.8357	290.32	10.26	NA	133.81	NA	.8949	759	40	984	37.4	250	2.39	73.48	85.05	11.57	NA	86.112	23.294	63.56	NA	NA
FHH-12BN/Mcwi	12% O2	0.4% Salt	F	75	Tt	F006FHBN12	.14	1.14	.8143	360	NA	NA	109.83	NA	.3979	535	49	776	40.66	115.38	12.28	52.33	68.29	15.96	NA	32.05	43.209	62.178	NA	NA
FHH-12BN/Mcwi	12% O2	0.4% Salt	F	75	Tt	F005FHBN12	.13	1.16	.8923	300	11.03	NA	130.71	NA	.2897	460	52	1009	3.46	150	3.97	70.6	114.5	43.9	NA	50	35.993	87.599	NA	NA
FHH-12BN/Mcwi	12% O2	0.4% Salt	F	75	Tt	F023FHBN12	.138	1.07	.7754	NA	NA	NA	NA	NA	NA	NA	NA	NA	NA	NA	NA	NA	NA	NA	NA	NA	NA	NA	NA	NA
FHH-12BN/Mcwi	12% O2	0.4% Salt	F	75	Tt	F022FHBN12	.14	.95	.6786	333.33	13.47	6.16	114.11	107.95	.0337	833	37	1071	18.55	NA	NA	NA	NA	NA	NA	0	0	0	0	NA
FHH-12BN/Mcwi	12% O2	0.4% Salt	F	75	Tt	F015FHBN12	.135	1.09	.8074	272.7	11.74	6.2	120.8	114.6	.1028	871	40	1072	3.98	230.7	3.67	58.4	109.3	50.9	NA	84.598	31.261	90.48	44.415	NA
FHH-12BN/Mcwi	12% O2	0.4% Salt	F	75	Tt	F013FHBN12	.1531	1.15	.7511	250	10.96	6.17	NA	NA	0	1207	26	1486	15.18	225	3.65	49.4	85.02	35.62	NA	90	33.303	109.365	NA	NA
FHH-12BN/Mcwi	12% O2	0.4% Salt	F	75	Tt	F024FHBN12	.131	.89	.6794	264.7	12.36	5.8	116.1	110.3	.2039	1128	33	1354	.12	243.2	6.29	40.8	108	67.2	NA	91.878	50.89	93.023	60.925	NA
FHH-12BN/Mcwi	12% O2	0.4% Salt	F	75	Tt	F021FHBN12	.136	.99	.7279	264.7	12.93	NA	160.2	NA	.1034	934	56	1289	1.7	214.2	5.05	63.1	131.1	68	NA	80.922	39.056	81.835	NA	NA
FHH-12BN/Mcwi	12% O2	0.4% Salt	F	75	Tt	F014FHBN12	.154	1.06	.6883	257.1	12.45	6	112.4	106.4	.6818	938	28	1273	.22	243.2	4.53	44.6	103.5	58.9	NA	94.594	36.386	92.082	55.357	NA
FHH-12BN/Mcwi	12% O2	0.4% Salt	F	75	Tt	F012FHBN12	.13	1	.7692	219.5	10.8	5.1	NA	NA	.5049	1114	16	1369	5.17	NA	NA	NA	NA	NA	NA	0	0	NA	NA	NA
FHH-12BN/Mcwi	12% O2	0.4% Salt	F	99	Tt	F247FHBN12	.1412	.94	.6657	225	10.43	5.4	125.8	120.4	.3831	974	43	1298	2.89	157.8	5.53	55.1	125.6	70.5	NA	70.133	53.02	99.841	58.555	26.785
FHH-12BN/Mcwi	12% O2	0.4% Salt	F	99	Tt	F248FHBN12	.1421	.84	.5911	230.7	7.14	6.2	NA	NA	.2839	736	28	1186	1.92	NA	6.9	35.7	91.9	56.2	NA	NA	96.639	NA	NA	34.6125
FHH-12BN/Mcwi	12% O2	0.4% Salt	F	99	Tt	F249FHBN12	.146	.85	.5822	204.5	7.44	6.2	NA	NA	.2748	NA	45	1186	1.81	176.4	5.12	42.8	109.3	66.5	NA	86.259	68.817	NA	NA	23.0294
FHH-12BN/Mcwi	12% O2	0.4% Salt	F	99	Tt	F245FHBN12	.1235	.95	.7692	NA	NA	NA	NA	NA	NA	NA	NA	NA	NA	NA	NA	NA	NA	NA	NA	NA	NA	NA	NA	NA
FHH-12BN/Mcwi	12% O2	0.4% Salt	F	99	Tt	F246FHBN12	.1231	1.01	.8205	264.71	10.3	NA	NA	NA	.1622	1613	29	1869	2	236.84	6.34	33.33	74.29	40.96	NA	89.471	61.553	NA	NA	19.5699
FHH-12BN/Mcwi	12% O2	0.4% Salt	F	99	Tt	F250FHBN12	.147	.95	.6463	219.51	8.63	NA	105.94	NA	.1683	837	45	1050	2.04	204.55	6.32	45.22	121.46	76.24	NA	93.185	73.233	114.65	NA	0
FHH-12BN/Mcwi	21% O2	0.4% Salt	M	78	Tt	M043FHBN12	.183	1.12	.612	243.24	6.61	5.84	NA	NA	.1338	985	38	1202	3.55	166.67	2.54	65.03	107.96	42.93	NA	68.521	38.427	NA	NA	NA
FHH-12BN/Mcwi	21% O2	0.4% Salt	M	78	Tt	M025FHBN12	.134	.67	.5	250	10.15	6	101.2	95.2	.5607	1005	32	1185	NA	NA	NA	NA	NA	NA	NA	0	0	0	0	NA
FHH-12BN/Mcwi	21% O2	0.4% Salt	M	78	Tt	M029FHBN12	.131	1.06	.8092	236.84	9.06	5.49	120	114.51	.2106	933	41	1188	1.83	219.51	9.06	49.74	98.93	49.19	NA	92.683	100	82.442	42.957	NA
FHH-12BN/Mcwi	21% O2	0.4% Salt	M	78	Tt	M027FHBN12	.134	1.23	.9179	176.4	4.23	5.9	NA	NA	.241	1237	41	1437	4.43	187.5	3.7	58.1	110.1	52	NA	106.293	87.47	NA	NA	NA
FHH-12BN/Mcwi	21% O2	0.4% Salt	M	78	Tt	M026FHBN12	.132	.7	.5303	219.5	8.29	6.2	NA	NA	.7354	1303	30	1504	.26	180	5.43	57.5	104.3	46.8	NA	82.005	65.501	NA	NA	NA
FHH-12BN/Mcwi	21% O2	0.4% Salt	M	78	Tt	M028FHBN12	.11	.6	.5455	230.7	10	6.2	NA	NA	.8125	1175	36	1403	.29	152.5	5	35.4	89.6	54.2	NA	66.103	50	NA	NA	NA
FHH-12BN/Mcwi	21% O2	0.4% Salt	M	78	Tt	M039FHBN12	.15	.81	.54	236.8	7.41	6.3	NA	NA	.4037	1134	31	1238	2.93	169.8	3.46	31.9	80.3	48.4	NA	71.706	46.694	NA	NA	NA
FHH-12BN/Mcwi	21% O2	0.4% Salt	M	78	Tt	M040FHBN12	.152	.82	.5395	290.3	12.2	6.3	NA	NA	0	938	39	1100	6.03	257.1	9.27	47.7	113.4	65.7	NA	88.564	75.984	NA	NA	NA
FHH-12BN/Mcwi	21% O2	0.4% Salt	M	78	Tt	M036FHBN12	.1312	.58	.4421	225	9.66	5.7	NA	NA	.4948	997	37	1204	.16	195.6	5.86	22.9	94.5	71.6	NA	86.933	60.663	NA	NA	NA
FHH-12BN/Mcwi	21% O2	0.4% Salt	M	78	Tt	M041FHBN12	.1627	.82	.504	264.7	8.29	5.8	NA	NA	.454	1204	35	1410	.11	219.5	4.39	29.2	94.7	65.5	NA	82.924	52.955	NA	NA	NA
FHH-12BN/Mcwi	21% O2	0.4% Salt	M	78	Tt	M038FHBN12	.1418	.87	.6135	257.1	6.9	5.8	NA	NA	.3224	1173	34	1351	.98	191.4	4.14	25.7	95.7	70	NA	74.446	60	NA	NA	NA
FHH-12BN/Mcwi	21% O2	0.4% Salt	M	78	Tt	M037FHBN12	.176	.73	.4148	243.2	10.41	5.9	NA	NA	.393	1102	31	1316	0	230.7	6.58	21.5	76.3	54.8	NA	94.86	63.208	NA	NA	NA
FHH-12BN/Mcwi	21% O2	0.4% Salt	M	100	Tt	M285FHBN12	.1329	1.05	.7901	243.2	10.1	5.8	105.3	99.5	.2978	944	37	1139	18.75	225	4.95	53.5	93.1	39.6	NA	92.516	49.01	88.414	39.799	13.4741
FHH-12BN/Mcwi	21% O2	0.4% Salt	M	100	Tt	M286FHBN12	.1812	.88	.4857	250	6.82	6	NA	NA	.3511	846	56	1139	8.22	243.2	5.91	57.4	128	70.6	NA	97.28	86.657	NA	NA	23.9
FHH-12BN/Mcwi	21% O2	0.4% Salt	M	100	Tt	M273FHBN12	.2081	.97	.4661	257.1	8.66	5.8	109.2	103.4	.2944	811	55	1104	3.06	257.1	7.63	35.8	115.9	80.1	NA	100	88.106	106.136	77.466	17.5159
FHH-12BN/Mcwi	21% O2	0.4% Salt	M	100	Tt	M283FHBN12	.1791	.79	.4411	272.7	9.37	5.9	NA	NA	.3723	976	40	1133	26.18	243.2	7.09	70	119.3	49.3	NA	89.182	75.667	NA	NA	35.6546
FHH-12BN/Mcwi	21% O2	0.4% Salt	M	100	Tt	M284FHBN12	.1593	.88	.5524	257.1	8.18	5.7	NA	NA	.3682	913	31	1165	NA	NA	NA	NA	NA	NA	NA	NA	NA	NA	NA	NA
FHH-12BN/Mcwi	21% O2	0.4% Salt	M	100	Tt	M272FHBN12	.2031	1.08	.5318	281.25	6.85	3.84	NA	NA	.2432	777	52	1011	10.47	214.29	5	60.32	111.1	50.78	NA	76.192	72.993	NA	NA	25.955
FHH-12BN/Mcwi	21% O2	0.4% Salt	M	100	Tt	M271FHBN12	.1671	.9	.5386	257.14	7.33	6.64	NA	NA	.572	980	31	1120	5.29	NA	6.67	76.49	81.42	4.93	NA	269.235	90.996	NA	NA	17.593
FHH-12BN/Mcwi	21% O2	0.4% Salt	M	100	Tt	M287FHBN12	.1701	.96	.5644	NA	NA	NA	NA	NA	NA	NA	NA	NA	NA	NA	NA	NA	NA	NA	NA	NA	NA	NA	NA	NA
FHH-12BN/Mcwi	21% O2	0.4% Salt	M	100	Tt	M279FHBN12	.2111	1.02	.4832	187.5	7.48	5.7	NA	NA	.1784	710	65	1120	4.78	NA	7.1	53.8	71.3	17.5	NA	369.227	94.92	NA	NA	21.3061
FHH-12BN/Mcwi	21% O2	0.4% Salt	M	100	Tt	M280FHBN12	.2371	1.16	.4892	281.25	NA	3.51	107.78	104.27	.7157	771	60	963	6.63	281.25	16.21	51.67	107.78	56.11	NA	100	76.426	100	53.812	26.7997
FHH-12BN/Mcwi	21% O2	0.4% Salt	F	100	Tt	F290FHBN12	.1532	.8	.5222	264.7	8.5	5.7	NA	NA	.2316	1070	35	1196	1.43	264.7	7	46.3	95.5	49.2	NA	100	82.353	NA	NA	22.7413
FHH-12BN/Mcwi	21% O2	0.4% Salt	F	78	Tt	F046FHBN12	.14	.85	.6071	219.51	9.65	NA	114.52	NA	.4124	1035	41	1453	3.52	157.89	1.88	51.79	98.53	46.74	NA	71.928	19.482	86.037	NA	NA
FHH-12BN/Mcwi	21% O2	0.4% Salt	F	78	Tt	F044FHBN12	.15	.96	.64	264.7	7.08	5.8	NA	NA	.2851	1005	44	1221	10	219.5	3.33	57.2	110.3	53.1	NA	82.924	47.034	NA	NA	NA
FHH-12BN/Mcwi	21% O2	0.4% Salt	F	78	Tt	F045FHBN12	.151	.69	.457	243.2	9.28	5.9	NA	NA	.3014	1149	38	1329	11.19	136.3	6.38	72.7	121.9	49.2	NA	56.044	68.75	NA	NA	NA
FHH-12BN/Mcwi	21% O2	0.4% Salt	F	78	Tt	F042FHBN12	.125	.93	.744	264.71	8.17	6.55	NA	NA	.2881	831	60	1035	4.71	209.3	1.83	38.8	74.7	35.9	NA	79.068	22.399	NA	NA	NA
FHH-12BN/Mcwi	21% O2	0.4% Salt	F	78	Tt	F048FHBN12	.153	.84	.549	290.32	11.67	4.27	149.92	145.65	.1896	950	44	1188	9.58	173.08	4.76	38.53	95.48	56.95	NA	59.617	40.788	63.687	39.101	NA
FHH-12BN/Mcwi	21% O2	0.4% Salt	F	78	Tt	F047FHBN12	.136	.63	.4632	236.8	11.43	6	NA	NA	.1971	1136	33	1303	12.82	166.6	5.71	51.3	111.7	60.4	NA	70.355	49.956	NA	NA	NA
FHH-12BN/Mcwi	21% O2	0.4% Salt	F	78	Tt	F035FHBN12	.11	.48	.4364	219.5	7.5	6.1	NA	NA	.6188	1207	24	1501	11.94	195.6	5.83	20.1	70.3	50.2	NA	89.112	77.733	NA	NA	NA
FHH-12BN/Mcwi	21% O2	0.4% Salt	F	78	Tt	F030FHBN12	.102	.55	.5392	281.2	10.55	5.7	108.8	103.1	.6485	1142	40	1370	0	169.8	7.27	57	117.3	60.3	NA	60.384	68.91	107.813	58.487	NA
FHH-12BN/Mcwi	21% O2	0.4% Salt	F	78	Tt	F031FHBN12	.108	.54	.5	264.7	13.33	6.2	NA	NA	.74	928	33	1203	8.13	236.8	8.52	35.5	59.3	23.8	NA	89.46	63.916	NA	NA	NA
FHH-12BN/Mcwi	21% O2	0.4% Salt	F	78	Tt	F033FHBN12	.1059	.69	.6516	250	6.38	5.8	NA	NA	.2806	1043	29	1252	4.69	195.6	4.93	30.9	86.9	56	NA	78.24	77.273	NA	NA	NA
FHH-12BN/Mcwi	21% O2	0.4% Salt	F	78	Tt	F032FHBN12	.1257	.72	.5728	264.7	11.11	5.9	105	99.1	.9722	869	38	1078	10	219.5	5	34.2	89.4	55.2	NA	82.924	45.005	85.143	55.701	NA
FHH-12BN/Mcwi	21% O2	0.4% Salt	F	78	Tt	F034FHBN12	.0968	.5	.5165	281.2	12	5.8	114.5	108.6	NA	997	41	1307	NA	214.2	6.32	20.9	96.4	75	NA	76.174	52.667	84.192	69.061	NA
FHH-12BN/Mcwi	21% O2	0.4% Salt	F	100	Tt	F274FHBN12	.1461	.75	.5133	250	15.2	5.93	NA	NA	.3344	637	60	840	1.73	243.24	12.53	34.22	110.14	75.92	NA	97.296	82.434	NA	NA	27.2523
FHH-12BN/Mcwi	21% O2	0.4% Salt	F	100	Tt	F282FHBN12	.1662	.7	.4212	264.71	13.43	3.02	NA	NA	.2887	684	62	894	11.16	145.16	10.57	60.89	115.22	54.33	NA	54.837	78.704	NA	NA	31.2529
FHH-12BN/Mcwi	21% O2	0.4% Salt	F	100	Tt	F281FHBN12	.1668	.78	.4676	300	11.54	3.27	103.58	100.31	.3779	964	51	1122	26.67	450	8.46	74.62	82.11	7.49	NA	150	73.31	79.272	7.467	37.6654
FHH-12BN/Mcwi	21% O2	0.4% Salt	F	100	Tt	F289FHBN12	.1478	.75	.5074	257.1	9.87	6.3	112.3	106	.4785	683	70	929	11.13	230.7	8	59.8	128	68.2	NA	89.732	81.054	113.98	64.34	24
FHH-12BN/Mcwi	21% O2	0.4% Salt	F	100	Tt	F278FHBN12	.1621	.9	.5552	236.84	5.56	NA	NA	NA	.2472	1044	37	1184	17.22	209.3	4	50.08	90.64	40.56	NA	88.372	71.942	NA	NA	25.57
FHH-12BN/Mcwi	21% O2	0.4% Salt	F	100	Tt	F277FHBN12	.1601	.75	.4685	272.73	13.6	6.38	NA	NA	.7072	1044	37	1218	8.41	257.14	9.87	50.29	95.79	45.5	NA	94.284	72.574	NA	NA	39.4603
FHH-12BN/Mcwi	21% O2	0.4% Salt	F	100	Tt	F288FHBN12	.1476	.72	.4878	120	7.5	NA	NA	NA	.3638	940	37	1184	16.38	187.5	6.11	58.01	87.06	29.05	NA	156.25	81.467	NA	NA	30.1096
FHH-12BN/Mcwi	21% O2	0.4% Salt	F	100	Tt	F275FHBN12	.15	NA	NA	264.7	9.73	5.5	NA	NA	.0008	876	46	103.9	17.16	187.5	8.65	52.1	123.7	13.9	NA	70.835	88.9	NA	NA	.0556
FHH-12BN/Mcwi	21% O2	0.4% Salt	F	100	Tt	F276FHBN12	.1601	.85	.5309	290.3	8	5.4	NA	NA	.35	1039	36	1266	9.66	243.2	7.06	37.6	94.9	57.3	NA	83.775	88.25	NA	NA	25.7224
FHH-13BN/Mcwi	12% O2	0.4% Salt	M	126	Tt	M171FHBN13	.179	.98	.5475	214.2	14.29	5.7	120.7	115	.1071	894	52	1079	0	173	6.12	55	114.8	59.8	NA	80.766	42.827	95.112	52	44.6545
FHH-13BN/Mcwi	12% O2	0.4% Salt	M	126	Tt	M172FHBN13	.171	1.08	.6316	230.7	12.96	5.8	153.8	148	.8134	966	46	1178	1.84	209.3	5.56	59	115.3	56.3	NA	90.724	42.901	74.967	38.041	30.0556
FHH-13BN/Mcwi	12% O2	0.4% Salt	M	126	Tt	M173FHBN13	.19	1.1	.5789	243.2	14.18	5.7	144.6	138.9	.3935	966	45	1208	0	243.2	4.55	50.6	113.7	63.1	NA	100	32.087	78.631	45.428	30.0682
FHH-13BN/Mcwi	12% O2	0.4% Salt	M	126	Tt	M174FHBN13	.18	1.12	.6222	281.25	10.36	4.32	NA	NA	.4272	891	39	1080	12.45	225	3.92	52.87	75.9	23.03	NA	80	37.838	NA	NA	27.8946
FHH-13BN/Mcwi	12% O2	0.4% Salt	M	126	Tt	M175FHBN13	.176	1.16	.6591	191.48	11.21	3.73	125.28	121.55	.3754	1131	38	1285	1.24	NA	5	52.58	64.03	11.45	NA	NA	44.603	51.11	9.42	28.3047
FHH-13BN/Mcwi	12% O2	0.4% Salt	M	126	Tt	M176FHBN13	.18	1.15	.6389	200	11.48	5.3	133.1	127.8	.5797	1031	43	1187	17.35	214.2	5.91	45.7	108.1	62.4	NA	107.1	51.481	81.217	48.826	33.5217
FHH-13BN/Mcwi	12% O2	0.4% Salt	M	126	Tt	M180FHBN13	.141	1.04	.7376	163.63	9.62	4.42	140.79	136.37	.6385	869	39	1086	8.92	120	4.23	53.91	112.64	58.73	NA	73.336	43.971	80.006	43.067	29.3246
FHH-13BN/Mcwi	12% O2	0.4% Salt	M	126	Tt	M181FHBN13	.14	1.09	.7786	250	10.28	5.64	140.89	135.25	.3494	835	44	1019	21.69	214.28	4.22	57.11	107.61	50.5	NA	85.712	41.051	76.379	37.338	19.9736
FHH-13BN/Mcwi	12% O2	0.4% Salt	M	126	Tt	M165FHBN13	.196	1.22	.6224	219.5	10.82	6.1	111.4	105.3	.2678	1166	30	1376	.28	41.2	3.83	55.8	109.6	53.8	NA	18.77	35.397	98.384	51.092	21.1377
FHH-13BN/Mcwi	12% O2	0.4% Salt	M	126	Tt	M166FHBN13	.153	1.14	.7451	225	10.53	5.9	119.6	113.7	.4053	867	35	1077	.57	204.5	2.81	63.3	105.9	42.6	NA	90.889	26.686	88.545	37.467	12.9364
FHH-13BN/Mcwi	12% O2	0.4% Salt	F	126	Tt	F167FHBN13	.163	1.1	.6748	250	11.82	6.2	NA	NA	.5436	1048	33	1202	2.09	219.5	6.18	40.1	96.9	56.8	NA	87.8	52.284	NA	NA	31.4104
FHH-13BN/Mcwi	12% O2	0.4% Salt	F	126	Tt	F168FHBN13	.156	.94	.6026	219.5	10.21	6	NA	NA	.4468	1079	39	1264	12.81	200	6.38	46.7	114.3	67.6	NA	91.116	62.488	NA	NA	36.6521
FHH-13BN/Mcwi	12% O2	0.4% Salt	F	126	Tt	F169FHBN13	.16	1.02	.6375	257.1	13.33	5.4	NA	NA	.6233	1017	35	1316	.22	272.7	5.88	51.7	59.6	7.9	NA	106.068	44.111	NA	NA	21.6789
FHH-13BN/Mcwi	12% O2	0.4% Salt	F	126	Tt	F170FHBN13	.155	1.28	.8258	264.7	12.97	3.8	134.05	130.25	.4863	701	64	902	28.28	150	4.22	71.48	110.82	39.34	NA	56.668	32.537	82.671	30.203	22.7555
FHH-13BN/Mcwi	12% O2	0.4% Salt	F	126	Tt	F177FHBN13	.154	1.09	.7078	300	13.76	NA	NA	NA	.6227	960	22	1217	8.37	409.09	9.91	59.96	97.16	37.2	NA	136.363	72.02	NA	NA	40.5631
FHH-13BN/Mcwi	12% O2	0.4% Salt	F	126	Tt	F178FHBN13	.156	1.05	.6731	236.8	12.95	5.7	150	144.3	.4307	750	62	1094	NA	NA	NA	NA	NA	NA	NA	NA	NA	NA	NA	NA
FHH-13BN/Mcwi	12% O2	0.4% Salt	F	126	Tt	F179FHBN13	.158	NA	NA	NA	NA	NA	NA	NA	NA	NA	NA	NA	NA	NA	NA	NA	NA	NA	NA	NA	NA	NA	NA	NA
FHH-13BN/Mcwi	12% O2	0.4% Salt	F	126	Tt	F182FHBN13	.13	1.02	.7846	236.84	10.78	3.03	161.66	158.63	.1537	838	70	992	16.05	145.16	5.49	63.83	116.34	52.51	NA	61.29	50.928	71.966	33.102	27.3106
FHH-13BN/Mcwi	12% O2	0.4% Salt	F	126	Tt	F183FHBN13	.116	.95	.819	183.67	14.95	5.05	114.72	109.67	.3288	1318	24	1472	0	257.14	8.84	15.22	101.09	85.87	NA	140.001	59.13	88.119	78.299	9.0872
FHH-13BN/Mcwi	12% O2	0.4% Salt	F	126	Tt	F184FHBN13	.123	.92	.748	264.7	11.96	4.06	124.98	120.92	.275	949	36	1126	10.77	529.41	4.13	63.27	76.05	12.78	NA	200.004	34.532	60.85	10.569	23.9545
FHH-13BN/Mcwi	21% O2	0.4% Salt	M	105	Tt	M017FHBN13	.1196	1.12	.9365	225	12.14	5.4	116.7	111.3	.17	853	42	989	12.14	346.1	4.64	63.7	69.8	6.1	NA	153.822	38.221	59.811	5.481	13.492
FHH-13BN/Mcwi	21% O2	0.4% Salt	M	105	Tt	M016FHBN13	.1562	.72	.4609	243.24	8.61	6.97	NA	NA	.6932	892	32	1049	0	225	7.22	40.54	73.77	33.23	NA	92.501	83.856	NA	NA	32.1297
FHH-13BN/Mcwi	21% O2	0.4% Salt	M	105	Tt	M005FHBN13	.1901	.73	.384	209.3	10.96	NA	NA	NA	.5726	940	44	1088	8.58	230.77	7.67	47.69	104.28	56.59	NA	110.258	69.982	NA	NA	38.2062
FHH-13BN/Mcwi	21% O2	0.4% Salt	M	105	Tt	M007FHBN13	.2052	.95	.463	191.49	7.79	NA	NA	NA	.2746	1022	46	1220	2.25	176.47	6.53	40.78	118.56	77.78	NA	92.156	83.825	NA	NA	24.6771
FHH-13BN/Mcwi	21% O2	0.4% Salt	M	105	Tt	M006FHBN13	.1981	.96	.4846	321.4	8.33	5.6	NA	NA	.2958	1074	40	1358	.81	225	6.88	29.8	116.1	86.3	NA	70.006	82.593	NA	NA	19.7181
FHH-13BN/Mcwi	21% O2	0.4% Salt	M	105	Tt	M008FHBN13	.2051	.96	.4681	209.3	8.13	4.21	NA	NA	.3907	1018	44	1260	9.07	692.31	8.13	75.09	80.66	5.57	NA	NA	100	NA	NA	23.9019
FHH-13BN/Mcwi	21% O2	0.4% Salt	M	105	Tt	M015FHBN13	.1612	.82	.5087	300	11.22	5.7	NA	NA	.23	881	47	1125	NA	NA	NA	NA	NA	NA	NA	NA	NA	NA	NA	NA
FHH-13BN/Mcwi	21% O2	0.4% Salt	M	105	Tt	M018FHBN13	.1582	.74	.4678	250	11.89	4.5	138.9	134.4	.3805	729	67	912	14.76	257.1	8.65	66.5	115.2	48.7	NA	102.84	72.75	82.937	36.235	14.9189
FHH-13BN/Mcwi	21% O2	0.4% Salt	F	105	Tt	F009FHBN13	.1521	.82	NA	NA	NA	NA	NA	NA	NA	NA	NA	NA	NA	NA	NA	NA	NA	NA	NA	NA	NA	NA	NA	NA
FHH-13BN/Mcwi	21% O2	0.4% Salt	F	105	Tt	F011FHBN13	.1531	.9	.5879	272.7	7.11	6	NA	NA	.3556	1228	27	1433	12.1	195.6	5.33	21.4	109	87.6	NA	71.727	74.965	NA	NA	28.2667
FHH-13BN/Mcwi	21% O2	0.4% Salt	F	105	Tt	F010FHBN13	.1473	.76	.516	191.49	5	NA	103.54	NA	.11	892	52	1080	5.58	173.08	6.32	52.21	107.61	55.4	NA	90.386	126.4	103.931	NA	24.6682
FHH-13BN/Mcwi	21% O2	0.4% Salt	F	105	Tt	F014FHBN13	.1426	.81	.568	250	15.31	4.81	NA	NA	.2526	956	41	1121	10.27	473.68	17.28	65.97	78.18	12.21	NA	189.472	112.867	NA	NA	19.8572
FHH-13BN/Mcwi	21% O2	0.4% Salt	F	105	Tt	F012FHBN13	.16	.79	.4938	250	11.14	6.1	103.5	97.4	.3035	1010	47	1232	1.48	230.7	7.59	52.5	116.5	64	NA	92.28	68.133	112.56	65.708	21.8777
FHH-13BN/Mcwi	21% O2	0.4% Salt	F	105	Tt	F013FHBN13	.1602	.68	.4245	243.2	9.71	5	NA	NA	.2499	1010	44	1168	.53	225	7.65	48.7	104.8	56.1	NA	92.516	78.785	NA	NA	22.6563
FHH-13BN/Mcwi	21% O2	0.4% Salt	F	105	Tt	F002FHBN13	.1487	.75	.5044	200	6.13	4.28	NA	NA	.828	1001	49	1208	6.59	191.49	6.93	48.62	85.15	36.53	NA	95.745	113.051	NA	NA	23.9593
FHH-13BN/Mcwi	21% O2	0.4% Salt	F	105	Tt	F003FHBN13	.1627	.72	.4425	209.3	8.61	NA	NA	NA	.4478	1035	47	1225	3.97	191.49	8.33	44.5	115.45	70.95	NA	91.491	96.748	NA	NA	35.2857
FHH-13BN/Mcwi	21% O2	0.4% Salt	F	105	Tt	F004FHBN13	.1562	.74	.4738	236.8	10.81	4.8	NA	NA	.4243	1125	39	1368	2.14	236.8	7.3	36.8	112.7	75.9	NA	100	67.53	NA	NA	17.3338
FHH-13BN/Mcwi	21% O2	0.4% Salt	F	105	Tt	F001FHBN13	.1512	.77	.5093	219.5	9.35	5.7	111.3	105.6	1.1829	995	37	1194	2.25	195.6	6.75	71.3	103.8	32.5	NA	89.112	72.193	93.261	30.777	23.2935
FHH-14BN/Mcwi	12% O2	0.4% Salt	M	183	Tt	M113FHBN14	.11	.62	.5636	219.51	11.61	4.88	82.52	77.64	.7316	829	36	1049	NA	230.77	6.13	59.97	69.73	9.76	NA	105.13	52.799	84.501	12.571	13.585
FHH-14BN/Mcwi	12% O2	0.4% Salt	M	183	Tt	M122FHBN14	.079	.72	.9114	272.72	10.56	NA	NA	NA	NA	NA	NA	NA	NA	NA	NA	NA	NA	NA	NA	NA	NA	NA	NA	NA
FHH-14BN/Mcwi	12% O2	0.4% Salt	M	183	Tt	M121FHBN14	.085	.5	.5882	112.5	13.6	NA	NA	NA	NA	NA	NA	NA	NA	NA	NA	NA	NA	NA	NA	NA	NA	NA	NA	NA
FHH-14BN/Mcwi	12% O2	0.4% Salt	M	183	Tt	M116FHBN14	.093	.57	.6129	219.51	9.12	5	50.15	45.15	.4402	992	13	1165	5.23	187.5	5.61	35.15	58.87	23.72	NA	85.418	61.513	117.388	52.536	14.3756
FHH-14BN/Mcwi	12% O2	0.4% Salt	M	183	Tt	M128FHBN14	.063	.28	.4444	187.5	18.57	5.95	34.27	28.32	1.6761	1082	9	1207	2.26	180	11.43	22.6	31.69	9.09	NA	96	61.551	92.472	32.097	17.8032
FHH-14BN/Mcwi	12% O2	0.4% Salt	M	183	Tt	M115FHBN14	.101	.76	.7525	236.84	14.78	5.99	107.09	101.1	.2125	1010	25	1266	6.08	204.55	5.65	61.13	69.75	8.62	NA	86.366	38.227	65.132	8.526	10.5368
FHH-14BN/Mcwi	12% O2	0.4% Salt	M	183	Tt	M114FHBN14	.099	.53	.5354	257.14	10.57	5.73	75.69	69.96	.5653	958	23	1181	2.17	243.24	6.79	44.67	72.35	27.68	NA	94.594	64.238	95.587	39.565	19.5991
FHH-14BN/Mcwi	12% O2	0.4% Salt	M	183	Tt	M112FHBN14	.106	.61	.5755	200	12.46	3.96	116.72	112.76	.4267	919.79	49	1209.35	3.55	180	5.57	57.49	116.02	58.53	NA	90	44.703	99.4	51.907	17.8525
FHH-14BN/Mcwi	12% O2	0.4% Salt	M	183	Tt	M127FHBN14	.06	.52	.8667	NA	NA	NA	NA	NA	NA	NA	NA	NA	NA	NA	NA	NA	NA	NA	NA	NA	NA	NA	NA	NA
FHH-14BN/Mcwi	12% O2	0.4% Salt	F	183	Tt	F119FHBN14	.102	.57	.5588	230.77	11.58	5	100.34	95.34	.4574	850	23	1007	2.13	183.67	4.56	51.05	81.39	30.34	NA	79.59	39.378	81.114	31.823	14.9329
FHH-14BN/Mcwi	12% O2	0.4% Salt	F	183	Tt	F125FHBN14	.083	.6	.7229	200	19.33	4.73	115.76	111.03	.8942	533	10	737	2.75	250	13	44.42	64.31	19.89	NA	125	67.253	55.555	17.914	13.55
FHH-14BN/Mcwi	12% O2	0.4% Salt	F	183	Tt	F117FHBN14	.118	.73	.6186	250	12.05	3.93	75.07	71.14	.1899	992	26	1266	3.93	214.29	7.67	44.86	66.82	21.96	NA	85.716	63.651	89.01	30.869	20.3664
FHH-14BN/Mcwi	12% O2	0.4% Salt	F	183	Tt	F130FHBN14	.054	.42	.7778	169.81	27.62	5.62	57.36	51.74	0	1294.51	11	1379.68	2.9	204.55	7.14	26.97	52.05	25.08	NA	120.458	25.851	90.743	48.473	11.9202
FHH-14BN/Mcwi	12% O2	0.4% Salt	F	183	Tt	F118FHBN14	.103	.61	.5922	NA	NA	NA	NA	NA	NA	NA	NA	NA	NA	NA	NA	NA	NA	NA	NA	NA	NA	NA	NA	NA
FHH-14BN/Mcwi	12% O2	0.4% Salt	F	183	Tt	F123FHBN14	.071	.56	.7887	NA	NA	NA	NA	NA	NA	NA	NA	NA	NA	NA	NA	NA	NA	NA	NA	NA	NA	NA	NA	NA
FHH-14BN/Mcwi	12% O2	0.4% Salt	F	183	Tt	F131FHBN14	.053	.36	.6792	NA	NA	NA	NA	NA	NA	NA	NA	NA	NA	NA	NA	NA	NA	NA	NA	NA	NA	NA	NA	NA
FHH-14BN/Mcwi	12% O2	0.4% Salt	F	183	Tt	F126FHBN14	.087	.45	.5172	NA	NA	NA	NA	NA	NA	NA	NA	NA	NA	NA	NA	NA	NA	NA	NA	NA	NA	NA	NA	NA
FHH-14BN/Mcwi	12% O2	0.4% Salt	F	183	Tt	F124FHBN14	.088	.35	.3977	NA	NA	NA	NA	NA	NA	NA	NA	NA	NA	NA	NA	NA	NA	NA	NA	NA	NA	NA	NA	NA
FHH-14BN/Mcwi	21% O2	0.4% Salt	M	187	Tt	M158FHBN14	.176	.83	.4716	NA	NA	NA	NA	NA	NA	NA	NA	NA	NA	NA	NA	NA	NA	NA	NA	NA	NA	NA	NA	NA
FHH-14BN/Mcwi	21% O2	0.4% Salt	M	187	Tt	M153FHBN14	.097	.48	.4948	NA	NA	NA	NA	NA	NA	NA	NA	NA	NA	NA	NA	NA	NA	NA	NA	NA	NA	NA	NA	NA
FHH-14BN/Mcwi	21% O2	0.4% Salt	M	187	Tt	M152FHBN14	.118	.56	.4746	NA	NA	NA	NA	NA	NA	NA	NA	NA	NA	NA	NA	NA	NA	NA	NA	NA	NA	NA	NA	NA
FHH-14BN/Mcwi	21% O2	0.4% Salt	M	187	Tt	M161FHBN14	.14	.64	.4571	230.77	8.44	4.39	48.05	43.66	.3565	912	25	1104	5.25	180	5.31	42.49	72.79	30.3	NA	78	62.915	151.488	69.4	16.897
FHH-14BN/Mcwi	21% O2	0.4% Salt	M	187	Tt	M154FHBN14	.1	.52	.52	243.24	8.46	NA	NA	NA	.7417	801	14	922	6.3	225	6.92	21.14	38.49	17.35	NA	92.501	81.797	121.765	68.658	17.6318
FHH-14BN/Mcwi	21% O2	0.4% Salt	M	187	Tt	M157FHBN14	.173	1.05	.6069	187.5	6.48	5.27	77.78	72.51	.259	1218	29	1337	3.46	81.81	2.29	21.77	79.6	57.83	NA	43.632	35.34	102.34	79.755	14.0339
FHH-14BN/Mcwi	21% O2	0.4% Salt	M	187	Tt	M165FHBN14	.175	1.05	.6	191.48	5.71	4.04	52.91	48.87	.0957	1304	25	1455	27.59	173.08	5.14	19.68	92.97	73.29	NA	90.391	90.018	175.713	149.969	17.6325
FHH-14BN/Mcwi	21% O2	0.4% Salt	M	187	Tt	M151FHBN14	.1	.49	.49	214.29	8.98	3.85	69.84	65.99	.3031	1323	19.4	1492	2.64	209.3	6.53	22.93	80.91	57.98	NA	97.671	72.717	115.851	87.862	16.4767
FHH-14BN/Mcwi	21% O2	0.4% Salt	M	187	Tt	M169FHBN14	.142	.71	.5	214.29	7.32	3.4	77.03	73.63	.1373	1170	27	1306	3.28	225	4.23	40.98	94.8	53.82	NA	104.998	57.787	123.069	73.095	19.0726
FHH-14BN/Mcwi	21% O2	0.4% Salt	F	187	Tt	F160FHBN14	.143	.78	.5455	272.73	7.95	5.6	45.96	40.36	.2325	912	31	1104	21.78	257.14	3.85	40.91	70.95	30.04	NA	94.284	48.428	154.373	74.43	21.435
FHH-14BN/Mcwi	21% O2	0.4% Salt	F	187	Tt	F167FHBN14	.124	.7	.5645	195.65	8.57	5.66	81.12	75.46	.2957	853	48	1048	10.49	209.3	5.14	52.18	93.79	41.61	NA	106.977	59.977	115.619	55.142	15.0327
FHH-14BN/Mcwi	21% O2	0.4% Salt	F	187	Tt	F162FHBN14	.111	.6	.5405	NA	NA	NA	NA	NA	NA	NA	NA	NA	NA	NA	NA	NA	NA	NA	NA	NA	NA	NA	NA	NA
FHH-14BN/Mcwi	21% O2	0.4% Salt	F	187	Tt	F163FHBN14	.092	.43	.4674	NA	NA	NA	NA	NA	NA	NA	NA	NA	NA	NA	NA	NA	NA	NA	NA	NA	NA	NA	NA	NA
FHH-14BN/Mcwi	21% O2	0.4% Salt	F	187	Tt	F156FHBN14	.111	.67	.6036	250	8.06	6.34	54.46	48.12	.6327	1026	24	1162	9.33	204.55	5.67	27.13	57.52	30.39	NA	81.82	70.347	105.619	63.155	24.0587
FHH-14BN/Mcwi	21% O2	0.4% Salt	F	187	Tt	F159FHBN14	.159	.84	.5283	214.29	7.14	4.39	65.05	60.66	.2107	1354	91	1760	2.78	250	4.05	37.72	90.84	53.12	NA	116.664	56.723	139.646	87.57	14.9875
FHH-14BN/Mcwi	21% O2	0.4% Salt	F	187	Tt	F168FHBN14	.156	.8	.5128	250	9.5	1.96	92.57	90.61	.3135	1117	29	1252	10.76	257.14	18.5	51.94	76.78	24.84	NA	102.856	194.737	82.943	27.414	18.2841
FHH-14BN/Mcwi	21% O2	0.4% Salt	F	187	Tt	F166FHBN14	.126	.76	.6032	250	8.42	2.94	90.17	87.23	.1832	1255	23	1391	7.74	250	5.53	24.52	83.63	59.11	NA	100	65.677	92.747	67.763	13.6547
FHH-14BN/Mcwi	21% O2	0.4% Salt	F	187	Tt	F155FHBN14	.104	.59	.5673	209.3	7.46	7.33	51.6	44.27	.6246	1318	20	1490	4.44	157.89	4.41	21.36	55.56	34.2	NA	75.437	59.115	107.674	77.253	15.8536
FHH-15BN/Mcwi	12% O2	0.4% Salt	M	173	Tt	M108FHBN15	.128	.65	.5078	225	10.77	4.1	109.1	105	.2827	894	17	1312	1.88	225	5.54	33.2	41.3	8.1	NA	100	51.439	37.855	7.714	20.5962
FHH-15BN/Mcwi	12% O2	0.4% Salt	M	173	Tt	M101FHBN15	.118	.87	.7373	236.8	9.6	4.8	105	100.2	.1521	887	29	1173	8.89	180	3.68	39	44.2	5.2	NA	76.014	38.333	42.095	5.19	2.246
FHH-15BN/Mcwi	12% O2	0.4% Salt	M	173	Tt	M103FHBN15	.117	.64	.547	272.7	13.75	5.4	84.3	78.9	.0413	830	37	1059	25.61	145.1	5.94	54.4	96.4	42	NA	53.209	43.2	114.353	53.232	21.165
FHH-15BN/Mcwi	12% O2	0.4% Salt	M	173	Tt	M091FHBN15	.082	.4	.4878	147.5	16	4	131.8	127.8	.968	954	24	1282	28.54	121.6	8	39.7	81.7	42	NA	82.441	50	61.988	32.864	19.632
FHH-15BN/Mcwi	12% O2	0.4% Salt	M	173	Tt	M092FHBN15	.082	.55	.6707	236.8	12	5.6	129.3	123.7	.156	924	31	1103	3.26	209.3	5.82	55.6	97.3	41.7	NA	88.387	48.5	75.251	33.711	15.8629
FHH-15BN/Mcwi	12% O2	0.4% Salt	M	173	Tt	M093FHBN15	.125	.87	.696	250	9.66	5.91	71.67	65.76	.3355	887	26	1198	3.17	128.57	3.68	43.73	66.79	23.06	NA	51.428	38.095	93.191	35.067	13.9547
FHH-15BN/Mcwi	12% O2	0.4% Salt	M	173	Tt	M109FHBN15	.072	.57	.7917	NA	NA	NA	NA	NA	NA	NA	NA	NA	NA	NA	NA	NA	NA	NA	NA	NA	NA	NA	NA	NA
FHH-15BN/Mcwi	12% O2	0.4% Salt	M	173	Tt	M102FHBN15	.118	.79	.6695	236.84	12.66	NA	NA	NA	0	971	18	1172	10.97	90	4.3	NA	NA	NA	NA	38	33.965	NA	NA	12.289
FHH-15BN/Mcwi	12% O2	0.4% Salt	M	173	Tt	M090FHBN15	.065	.36	.5538	183.67	23.33	NA	NA	NA	.63	1084	14	1243	5.52	180	13.33	NA	NA	NA	NA	98.002	57.137	NA	NA	27.9563
FHH-15BN/Mcwi	12% O2	0.4% Salt	F	173	Tt	F105FHBN15	.111	.94	.8468	157.8	9.36	6.2	129.3	123.1	.2645	984	34	1252	NA	109.7	2.77	68.7	84.7	16	NA	69.518	29.594	65.507	12.998	8.76
FHH-15BN/Mcwi	12% O2	0.4% Salt	F	173	Tt	F106FHBN15	.117	.94	.8034	236.8	10.21	4.6	115.7	111.1	.0102	1126	24	1415	3.64	NA	NA	NA	NA	NA	NA	NA	NA	NA	NA	NA
FHH-15BN/Mcwi	12% O2	0.4% Salt	F	173	Tt	F107FHBN15	.112	.97	.8661	219.5	9.9	4.4	93	88.6	.8907	462	30	1357	1.07	NA	NA	NA	NA	NA	NA	NA	NA	NA	NA	NA
FHH-15BN/Mcwi	12% O2	0.4% Salt	F	173	Tt	F104FHBN15	.1	.75	.75	200	12.27	NA	NA	NA	.2239	887	28	1074	11.67	191.49	10.67	NA	NA	NA	NA	95.745	86.96	NA	NA	12.7104
FHH-15BN/Mcwi	12% O2	0.4% Salt	F	173	Tt	F098FHBN15	.075	.48	.64	204.55	10.42	7.94	82.16	74.22	.375	1079	20	1249	2.63	180	4.58	32.26	64.18	31.92	NA	87.998	43.954	78.116	43.007	17.1971
FHH-15BN/Mcwi	12% O2	0.4% Salt	F	173	Tt	F099FHBN15	.062	.67	1.0806	NA	NA	NA	NA	NA	NA	NA	NA	NA	NA	NA	NA	NA	NA	NA	NA	NA	NA	NA	NA	NA
FHH-15BN/Mcwi	12% O2	0.4% Salt	F	173	Tt	F096FHBN15	.077	.61	.7922	95.74	9.18	4.64	130.12	125.48	.7321	1170	16	1400	6.5	112.5	3.93	36.48	79.89	43.41	NA	117.506	42.81	61.397	34.595	18.3008
FHH-15BN/Mcwi	12% O2	0.4% Salt	F	173	Tt	F097FHBN15	.086	.7	.814	219.51	10.57	5.95	76.09	70.14	.444	1137	19	1384	5.1	169.81	4	32.16	49.01	16.85	NA	77.359	37.843	64.411	24.023	16.536
FHH-15BN/Mcwi	12% O2	0.4% Salt	F	173	Tt	F095FHBN15	.08	.7	.875	250	8	5.68	84.56	78.88	.514	1084	20	1291	3.04	191.49	4	34.85	67.52	32.67	NA	76.596	50	79.849	41.417	9.5197
FHH-15BN/Mcwi	21% O2	0.4% Salt	M	172	Tt	M114FHBN15	.149	.79	.5302	204.55	7.59	7.08	79.95	72.87	.5392	996	35	1192	8.7	183.67	3.54	57.4	105.7	48.3	NA	89.792	46.64	132.208	66.282	15.9592
FHH-15BN/Mcwi	21% O2	0.4% Salt	M	172	Tt	M113FHBN15	.145	.75	.5172	214.29	8	6.36	84.35	77.99	.454	800	28	1045	9.39	169.81	4	43.37	93.26	49.89	NA	79.243	50	110.563	63.97	13.4879
FHH-15BN/Mcwi	21% O2	0.4% Salt	M	172	Tt	M117FHBN15	.126	.74	.5873	236.84	7.03	4.48	78.76	74.28	.5622	978	22	1118	10.5	191.49	2.7	41.04	74.87	33.83	NA	80.852	38.407	95.061	45.544	8.0189
FHH-15BN/Mcwi	21% O2	0.4% Salt	M	172	Tt	M118FHBN15	.115	.58	.5043	NA	NA	NA	NA	NA	NA	NA	NA	NA	NA	NA	NA	NA	NA	NA	NA	NA	NA	NA	NA	NA
FHH-15BN/Mcwi	21% O2	0.4% Salt	M	172	Tt	M124FHBN15	.141	.82	.5816	191.4	7.56	5.4	90.2	84.8	.397	1143	30	1291	11.43	473.6	5.61	55	63.8	8.8	NA	247.44	74.206	70.732	10.377	11.5372
FHH-15BN/Mcwi	21% O2	0.4% Salt	M	172	Tt	M125FHBN15	.133	.78	.5865	191.4	7.95	5.5	73.5	68	.4431	1143	22	1291	2.64	142.8	2.82	40.6	67.9	27.3	NA	74.608	35.472	92.381	40.147	12.6996
FHH-15BN/Mcwi	21% O2	0.4% Salt	M	172	Tt	M110FHBN15	.14	.68	.4857	191.4	6.76	5.4	91.4	86	.2334	1016	41	1214	.74	204.5	4.41	60	110.8	50.8	NA	106.844	65.237	121.225	59.07	16.7691
FHH-15BN/Mcwi	21% O2	0.4% Salt	M	172	Tt	M119FHBN15	.113	.58	.5133	92.7	14.48	4.1	89.6	85.5	1.6076	1121	22	1424	6.06	73.1	6.55	17.4	60.4	43	NA	78.857	45.235	67.411	50.292	23.8124
FHH-15BN/Mcwi	21% O2	0.4% Salt	M	172	Tt	M120FHBN15	.116	.62	.5345	264.7	8.06	4.2	67.9	63.7	.6391	917	37	1107	5	243.2	6.13	50	88.5	38.5	NA	91.878	76.055	130.339	60.44	15.12
FHH-15BN/Mcwi	21% O2	0.4% Salt	M	172	Tt	M128FHBN15	.106	.52	.4906	NA	NA	NA	NA	NA	NA	NA	NA	NA	NA	NA	NA	NA	NA	NA	NA	NA	NA	NA	NA	NA
FHH-15BN/Mcwi	21% O2	0.4% Salt	F	172	Tt	F111FHBN15	.126	.73	.5794	61.6	8.77	5.9	128.8	122.9	1.3764	1115	25	1369	NA	NA	NA	NA	NA	NA	NA	NA	NA	NA	NA	NA
FHH-15BN/Mcwi	21% O2	0.4% Salt	F	172	Tt	F112FHBN15	.112	.71	.6339	257.1	8.73	5.2	88.1	82.9	.7313	987	23	1115	2.83	219.5	2.25	12.4	24.2	11.8	NA	85.375	25.773	27.469	14.234	13.79
FHH-15BN/Mcwi	21% O2	0.4% Salt	F	172	Tt	F127FHBN15	.118	.72	.6102	219.5	7.78	NA	NA	NA	.2469	1180	22	1512	4.09	225	2.78	NA	NA	NA	NA	102.506	35.733	NA	NA	13.6125
FHH-15BN/Mcwi	21% O2	0.4% Salt	F	172	Tt	F122FHBN15	.12	.74	.6167	281.2	6.76	5	71.2	66.2	.4493	875	33	1129	13.24	169.8	10.81	24.1	32.9	8.8	NA	60.384	159.911	46.208	13.293	16.8568
FHH-15BN/Mcwi	21% O2	0.4% Salt	F	172	Tt	F123FHBN15	.09	.51	.5667	200	7.84	5.7	121.6	115.9	.4196	875	53	1101	9.41	NA	NA	NA	NA	NA	NA	NA	NA	NA	NA	NA
FHH-15BN/Mcwi	21% O2	0.4% Salt	F	172	Tt	F115FHBN15	.135	.67	.4963	243.2	11.34	6	75.5	69.5	1.3669	981	24	1297	4.33	204.5	4.48	47.9	71.9	24	NA	84.087	39.506	95.232	34.532	21.2457
FHH-15BN/Mcwi	21% O2	0.4% Salt	F	172	Tt	F126FHBN15	.128	.83	.6484	230.77	10.6	6.64	102.93	96.29	.167	982	40	1148	14.92	169.81	5.78	71.64	88	16.36	NA	73.584	54.528	85.495	16.99	10.4193
FHH-15BN/Mcwi	21% O2	0.4% Salt	F	172	Tt	F129FHBN15	.089	.37	.4157	NA	NA	NA	NA	NA	NA	NA	NA	NA	NA	NA	NA	NA	NA	NA	NA	NA	NA	NA	NA	NA
FHH-15BN/Mcwi	21% O2	0.4% Salt	F	172	Tt	F121FHBN15	.098	.6	.6122	230.77	6	4.87	71.28	66.41	.4365	1029	27	1209	4	200	3	49	74.9	25.9	NA	86.666	50	105.079	39	9.0835
FHH-15BN/Mcwi	21% O2	0.4% Salt	F	172	Tt	F116FHBN15	.142	.77	.5423	200	5.97	5.84	86.01	80.17	.4316	1031	29	1293	8.71	169.81	2.34	57.02	100.78	43.76	NA	84.905	39.196	117.172	54.584	12.9792
FHH-16BN/Mcwi	12% O2	0.4% Salt	M	136	Tt	M172FHBN16	.149	.91	.6107	272.7	13.19	6.4	121	114.6	NA	766	55	933	17.88	214.2	3.3	69.8	78	8.2	NA	78.548	25.019	64.463	7.155	16.262
FHH-16BN/Mcwi	12% O2	0.4% Salt	M	113	Tt	M012FHBN16	.143	.94	.6573	250	7.66	4.75	NA	NA	.3523	817	35	1038	6.83	300	5.96	64.22	68.78	4.56	NA	120	77.807	87.384	NA	23.9591
FHH-16BN/Mcwi	12% O2	0.4% Salt	M	113	Tt	M010FHBN16	.144	.8	.5556	281.2	10.5	5.9	NA	NA	.2861	1398	23	1541	.9	236.8	9.5	24.3	103.7	79.4	NA	84.211	90.476	124.789	NA	26.7094
FHH-16BN/Mcwi	12% O2	0.4% Salt	M	113	Tt	M002FHBN16	.165	.82	.497	250	9.76	6	106	100	.9927	891	41	1090	6.1	6.59	6.59	51.9	101.9	50	NA	2.636	67.52	96.132	50	22.8733
FHH-16BN/Mcwi	12% O2	0.4% Salt	M	113	Tt	M001FHBN16	.183	.87	.4754	250	18.62	5.15	NA	NA	.9776	1127	32	1215	1.32	236.84	15.17	36.98	100.63	63.65	NA	94.736	81.472	124.975	NA	41.2414
FHH-16BN/Mcwi	12% O2	0.4% Salt	M	113	Tt	M004FHBN16	.176	.93	.5284	204.55	7.53	5.7	NA	NA	.2616	1024	30	1178	5.78	450	6.45	50	56.61	6.61	NA	219.995	85.657	84.191	NA	29.6898
FHH-16BN/Mcwi	12% O2	0.4% Salt	M	113	Tt	M003FHBN16	.175	1.05	.6	290.32	10.48	5.26	NA	NA	.4321	890	26	1038	2.74	264.71	6.86	29.19	53.04	23.85	NA	91.179	65.458	78.555	NA	28.0476
FHH-16BN/Mcwi	12% O2	0.4% Salt	M	113	Tt	M005FHBN16	.162	.91	.5617	230.7	11.43	5.8	NA	NA	.1657	1037	34	1194	2.28	173	6.15	47.5	101.4	53.9	NA	74.989	53.806	113.55	NA	31.4742
FHH-16BN/Mcwi	12% O2	0.4% Salt	M	113	Tt	M017FHBN16	.171	.94	.5497	243.2	11.91	5.7	NA	NA	.3396	1068	29	1289	2.73	225	9.79	35.9	97.2	61.3	NA	92.516	82.2	107.88	NA	21.0281
FHH-16BN/Mcwi	12% O2	0.4% Salt	M	113	Tt	M011FHBN16	.164	.63	.3841	257.14	11.75	4.66	NA	NA	.5844	908	45	1084	19.52	250	7.62	55.12	99.59	44.47	NA	97.223	64.851	112.164	NA	45.171
FHH-16BN/Mcwi	12% O2	0.4% Salt	M	113	Tt	M013FHBN16	.176	.86	.4886	281.25	10.93	4.02	NA	NA	.388	861	39	1068	5	243.24	7.67	52.02	100.01	47.99	NA	86.485	70.174	113.198	NA	32.816
FHH-16BN/Mcwi	12% O2	0.4% Salt	M	136	Tt	M174FHBN16	.15	.98	.6533	281.2	11.84	5.4	143.5	138.1	.3551	866	42	1099	6.48	243.2	5.31	57.6	115.1	57.5	NA	86.486	44.848	80.209	41.636	22.7755
FHH-16BN/Mcwi	12% O2	0.4% Salt	M	136	Tt	M182FHBN16	.231	1.35	.5844	236.8	11.56	6.2	140.2	134	.2282	1026	46	1244	4.1	214.2	4.15	59.8	111.1	51.3	NA	90.456	35.9	79.244	38.284	26.2552
FHH-16BN/Mcwi	12% O2	0.4% Salt	M	136	Tt	M187FHBN16	.16	.96	.6	243.2	11.25	5.9	147.4	141.5	.1181	871	46	1151	3.29	209.3	5.63	59.2	116.7	57.5	NA	86.061	50.044	79.172	40.636	20.0224
FHH-16BN/Mcwi	12% O2	0.4% Salt	M	136	Tt	M189FHBN16	.164	1.03	.628	243.24	12.23	4.82	113.06	108.24	.1651	921	36	1122	9.76	183.67	4.08	62.19	93.36	31.17	NA	75.51	33.361	82.576	28.797	19.1374
FHH-16BN/Mcwi	12% O2	0.4% Salt	M	136	Tt	M188FHBN16	.17	1.05	.6176	272.72	10.48	5.48	92.91	87.43	.1152	988	28	1206	2.25	236.84	4.57	36.28	84.16	47.88	NA	86.844	43.607	90.582	54.764	19.488
FHH-16BN/Mcwi	12% O2	0.4% Salt	M	136	Tt	M173FHBN16	.165	1.06	.6424	264.7	12.26	5.1	155.1	150	.5825	1166	28	1442	1.68	219.5	5.28	57.5	109.9	52.4	NA	82.924	43.067	70.858	34.933	29.0236
FHH-16BN/Mcwi	12% O2	0.4% Salt	M	136	Tt	M190FHBN16	.172	1.15	.6686	204.5	11.83	6	112	106	.1153	880	29	1108	8.42	166.6	4.87	47.6	90	42.4	NA	81.467	41.167	80.357	40	18.4291
FHH-16BN/Mcwi	12% O2	0.4% Salt	M	136	Tt	M175FHBN16	.141	.82	.5816	250	13.66	5.04	127.44	122.4	.3756	777	31	976	1.22	169.81	5.85	48.12	93.8	45.68	NA	67.924	42.826	73.603	37.32	28.031
FHH-16BN/Mcwi	12% O2	0.4% Salt	M	136	Tt	M191FHBN16	.173	.98	.5665	250	11.84	5.6	103.4	97.8	.2042	1010	38	1206	8.74	272.7	5.31	36.8	88.4	51.6	NA	109.08	44.848	85.493	52.761	24.5342
FHH-16BN/Mcwi	12% O2	0.4% Salt	F	113	Tt	F019FHBN16	.143	.84	.5874	250	12.86	5.45	NA	NA	.4307	953	23	1089	5.68	236.84	10.48	34.62	78.11	43.49	NA	94.736	81.493	102.038	NA	31.6643
FHH-16BN/Mcwi	12% O2	0.4% Salt	F	136	Tt	F185FHBN16	.187	1.06	.5668	272.7	14.34	5.6	123	117.4	.1542	733	NA	1199	NA	257.1	6.42	44.5	123.3	78.8	NA	94.279	44.77	100.244	67.121	27.9585
FHH-16BN/Mcwi	12% O2	0.4% Salt	F	136	Tt	F176FHBN16	.147	.72	.4898	250	15.56	5.4	148	142.6	.2256	777	64	1026	22.05	230.7	6.39	83.2	104.9	21.7	NA	92.28	41.067	70.878	15.217	26.7149
FHH-16BN/Mcwi	12% O2	0.4% Salt	F	113	Tt	F020FHBN16	.146	1.01	.6918	281.25	10.5	5.37	NA	NA	.5248	953	41	1191	15.68	236.84	7.13	47.1	89.99	42.89	NA	84.21	67.905	118.004	NA	30.8404
FHH-16BN/Mcwi	12% O2	0.4% Salt	F	113	Tt	F018FHBN16	.141	.77	.5461	236.8	11.95	5.8	113.9	108.1	.1075	860	43	1111	.39	230.7	6.75	51	73.6	22.6	NA	97.424	56.485	64.618	20.907	20.6484
FHH-16BN/Mcwi	12% O2	0.4% Salt	F	136	Tt	F184FHBN16	.195	1.1	.5641	264.7	10.18	4.5	67.32	62.82	.2673	943	30	1251	21	236.84	4.73	48.98	75.37	26.39	NA	89.475	46.464	111.958	42.009	30.5365
FHH-16BN/Mcwi	12% O2	0.4% Salt	F	136	Tt	F183FHBN16	.185	1.06	.573	250	15.28	5.53	73.33	67.8	.34	874	35	1234	12.45	230.76	5.47	54.31	71.08	16.77	NA	92.304	35.798	96.932	24.735	31.3573
FHH-16BN/Mcwi	12% O2	0.4% Salt	F	136	Tt	F186FHBN16	.182	1.03	.5659	264.7	12.43	5.4	103.22	97.82	.0777	871	33	1055	6.38	219.51	4.85	48.87	94.9	46.03	NA	82.928	39.019	91.94	47.056	25.6215
FHH-16BN/Mcwi	12% O2	0.4% Salt	F	136	Tt	F180FHBN16	.15	1.05	.7	236.8	11.43	5.7	133.4	127.7	.5029	798	46	1013	16.67	180	4.19	65.1	113.7	48.6	NA	76.014	36.658	85.232	36.432	17.9271
FHH-16BN/Mcwi	12% O2	0.4% Salt	F	136	Tt	F181FHBN16	.14	.73	.5214	NA	14.52	5.8	131.2	125.4	.2759	1013	36	1289	17.4	166.6	6.58	46.2	77.6	31.4	NA	96.301	45.317	59.146	25.04	31.8996
FHH-16BN/Mcwi	12% O2	0.4% Salt	F	136	Tt	F178FHBN16	.145	1	.6897	257.14	9.4	4.86	NA	NA	.1528	877	28	1109	11.73	166.66	4.2	37.52	55.06	17.54	NA	64.813	44.681	108.943	38.398	22.774
FHH-16BN/Mcwi	12% O2	0.4% Salt	F	136	Tt	F177FHBN16	.139	.94	.6763	257.14	11.49	4.6	108.19	103.59	.359	1009	29	1224	6.85	257.14	5.32	45.1	83.38	38.28	NA	100	46.301	77.068	36.953	24.3185
FHH-16BN/Mcwi	12% O2	0.4% Salt	F	136	Tt	F179FHBN16	.137	.89	.6496	NA	14.61	NA	NA	NA	.4309	NA	NA	NA	4.48	NA	6.97	NA	NA	NA	NA	NA	47.707	NA	NA	26.6354
FHH-16BN/Mcwi	12% O2	0.4% Salt	F	113	Tt	F007FHBN16	.15	.76	.5067	243.2	9.47	6	NA	NA	.4547	858	55	1024	32.54	147.5	6.84	57.2	105	47.8	NA	60.65	72.228	111.702	NA	24.493
FHH-16BN/Mcwi	12% O2	0.4% Salt	F	113	Tt	F009FHBN16	.148	.76	.5135	230.7	8.95	5.3	108	102.7	.2886	924	44	1156	16.45	209.3	7.37	63.5	109.8	46.3	NA	90.724	82.346	101.667	45.083	24.6135
FHH-16BN/Mcwi	12% O2	0.4% Salt	F	113	Tt	F006FHBN16	.14	.85	.6071	225	7.53	4.98	NA	NA	.4235	1024	37	1212	15.62	169.81	5.88	36.29	62.05	25.76	NA	75.471	78.088	77.698	NA	33.6604
FHH-16BN/Mcwi	12% O2	0.4% Salt	F	113	Tt	F014FHBN16	.151	.65	.4305	264.71	10.46	3.89	NA	NA	.4655	1203	25	1417	14.12	500	8.62	61.25	65.24	3.99	NA	188.886	82.409	100.107	NA	42.5415
FHH-16BN/Mcwi	12% O2	0.4% Salt	F	113	Tt	F015FHBN16	.152	.68	.4474	272.73	NA	5.29	NA	NA	.6286	972	31	1154	28.39	272.73	15.88	45.86	89.08	43.22	NA	100	65.055	162.377	NA	50.8184
FHH-16BN/Mcwi	12% O2	0.4% Salt	F	113	Tt	F016FHBN16	.15	.82	.5467	219.5	12.2	5.7	105.1	99.4	.2927	943	44	1163	2.91	214.2	6.34	50	111.8	61.8	NA	97.585	51.967	106.375	62.173	29.8171
FHH-16BN/Mcwi	12% O2	0.4% Salt	F	113	Tt	F008FHBN16	.163	.86	.5276	209.3	7.91	5.8	NA	NA	.4527	928	40	1153	3.82	145.1	6.98	49.8	109.7	59.9	NA	69.326	88.243	115.595	NA	29.1151
FHH-16BN/Mcwi	21% O2	0.4% Salt	M	125	Tt	M109FHBN16	.256	.85	.332	NA	NA	NA	NA	NA	NA	NA	NA	NA	NA	NA	NA	NA	NA	NA	NA	NA	NA	NA	NA	NA
FHH-16BN/Mcwi	21% O2	0.4% Salt	M	125	Tt	M110FHBN16	.201	NA	NA	NA	NA	NA	NA	NA	NA	NA	NA	NA	NA	NA	NA	NA	NA	NA	NA	NA	NA	NA	NA	NA
FHH-16BN/Mcwi	21% O2	0.4% Salt	M	125	Tt	M111FHBN16	.223	1	.4484	272.7	9.6	5.7	NA	NA	.5688	1073	41	1240	.8	230.7	6.4	42.5	105.9	63.4	NA	84.598	66.667	NA	NA	27.9936
FHH-16BN/Mcwi	21% O2	0.4% Salt	M	125	Tt	M112FHBN16	.219	1.37	.6256	264.7	7.3	5.7	NA	NA	.635	1073	30	1274	2.79	225	3.8	33.2	94.1	60.9	NA	85.002	52.055	NA	NA	20.9702
FHH-16BN/Mcwi	21% O2	0.4% Salt	M	125	Tt	M113FHBN16	.214	.99	.4626	225	8.48	6.2	NA	NA	.4964	1090	31	1315	1.49	204.5	6.06	31.2	102.5	71.3	NA	90.889	71.462	NA	NA	26.8566
FHH-16BN/Mcwi	21% O2	0.4% Salt	M	125	Tt	M114FHBN16	.232	.96	.4138	243.2	11.88	5.9	124.9	119	1.1519	705	56	1026	.09	243.2	9.17	34.4	130.6	96.2	NA	100	77.189	104.564	80.84	29.0596
FHH-16BN/Mcwi	21% O2	0.4% Salt	M	125	Tt	M115FHBN16	.225	1.02	.4533	243.24	10.98	2.56	NA	NA	.7439	1119	36	1408	0	204.54	7.45	16.98	100.11	83.13	NA	84.09	67.851	NA	NA	16.8941
FHH-16BN/Mcwi	21% O2	0.4% Salt	M	125	Tt	M122FHBN16	.194	.93	.4794	214.28	8.82	5.45	NA	80.52	.4078	1165	31	1486	11.96	176.47	5.38	28	102.02	74.02	NA	82.355	60.998	NA	NA	23.4419
FHH-16BN/Mcwi	21% O2	0.4% Salt	M	125	Tt	M123FHBN16	.191	.77	.4031	264.7	9.87	5.8	NA	NA	.5799	837	61	989	17.63	243.2	6.23	50.3	87.3	37	NA	91.878	63.121	NA	NA	31.4805
FHH-16BN/Mcwi	21% O2	0.4% Salt	M	125	Tt	M124FHBN16	.195	.98	.5026	214.28	7.55	5.37	NA	NA	.3624	1199	30	1469	12.22	209.3	5.71	31.62	100.44	68.82	NA	97.676	75.629	NA	NA	24.8367
FHH-16BN/Mcwi	21% O2	0.4% Salt	F	125	Tt	F116FHBN16	.162	.77	.4753	281.25	11.95	NA	NA	NA	.5765	807	44	1009	37.33	281.25	9.35	62.03	68.82	6.79	NA	100	78.243	NA	NA	36.3143
FHH-16BN/Mcwi	21% O2	0.4% Salt	F	125	Tt	F117FHBN16	.161	.64	.3975	281.25	17.19	7.34	NA	NA	.6316	644	53	961	8.82	236.84	17.19	58.33	74.8	16.47	NA	84.21	100	NA	NA	37.5527
FHH-16BN/Mcwi	21% O2	0.4% Salt	F	125	Tt	F118FHBN16	.168	.77	.4583	272.7	9.35	5.3	104.2	98.9	.3132	771	58	1005	0	183.6	5.71	40.7	120.5	79.8	NA	67.327	61.07	115.643	80.688	24.8773
FHH-16BN/Mcwi	21% O2	0.4% Salt	F	125	Tt	F119FHBN16	.169	.9	.5325	230.76	10	4.14	NA	NA	0	967	49	1187	5	214.28	5.78	44.19	102.41	58.22	NA	92.858	57.8	NA	NA	23.45
FHH-16BN/Mcwi	21% O2	0.4% Salt	F	125	Tt	F120FHBN16	.166	.74	.4458	250	9.19	4.8	113.1	108.3	.5605	870	50	1171	2.21	209.3	5.95	57.2	123.8	66.6	NA	83.72	64.744	109.461	61.496	24.8919
FHH-16BN/Mcwi	21% O2	0.4% Salt	F	125	Tt	F121FHBN16	.161	.68	.4224	214.2	11.18	5.9	120.5	114.6	.9221	802	49	1219	1.76	209.3	7.06	44.2	115.3	71.1	NA	97.712	63.148	95.685	62.042	30.7188
FHH-16BN/Mcwi	21% O2	0.4% Salt	F	125	Tt	F125FHBN16	.156	.86	.5513	236.84	8.14	NA	112.4	NA	.3174	810	58	1047	25.68	204.54	6.05	51.68	111.04	59.36	NA	86.362	74.324	98.79	NA	23.3581
FHH-16BN/Mcwi	21% O2	0.4% Salt	F	125	Tt	F126FHBN16	.153	.74	.4837	225	9.19	5.5	NA	NA	.4227	837	49	1141	3.25	195.6	5.41	43.2	111.6	68.4	NA	86.933	58.868	NA	NA	20.6946
FHH-16BN/Mcwi	21% O2	0.4% Salt	F	125	Tt	F127FHBN16	.15	.67	.4467	272.7	9.55	5.7	110.4	104.7	.3487	937	52	1171	11.79	562.5	6.57	48.9	127.1	78.2	NA	206.271	68.796	115.127	74.69	34.1112
FHH-17BN/Mcwi	12% O2	0.4% Salt	M	115	Tt	M088FHBN17	.15	.71	.4733	243.24	10.42	4.79	NA	NA	.4534	992	28	1166	31.58	169.81	7.61	36.62	61.01	24.39	NA	69.812	73.033	85.905	NA	29.3814
FHH-17BN/Mcwi	12% O2	0.4% Salt	M	115	Tt	M077FHBN17	.15	.74	.4933	243.2	10.27	5.1	NA	NA	.3107	1048	29	1347	0	243.2	8.11	33.2	115.8	82.6	NA	100	78.968	146.397	NA	20.3311
FHH-17BN/Mcwi	12% O2	0.4% Salt	M	115	Tt	M087FHBN17	.161	.98	.6087	257.1	9.8	5.7	NA	NA	.0392	982	46	1151	22.91	225	4.69	77	86.5	9.5	NA	87.515	47.857	119.64	NA	0
FHH-17BN/Mcwi	12% O2	0.4% Salt	M	115	Tt	M076FHBN17	.167	1.04	.6228	250	8.27	5.38	102.23	96.85	.277	873	50	1075	14.12	236.84	5.58	59.08	109.22	50.14	NA	94.736	67.473	106.838	51.771	20.79
FHH-17BN/Mcwi	12% O2	0.4% Salt	M	115	Tt	M078FHBN17	.158	.92	.5823	230.77	10	4.99	101.78	96.79	.3375	840	54	1058	37.66	191.49	5.87	69.22	116.01	46.79	NA	82.979	58.7	113.981	48.342	26.6323
FHH-17BN/Mcwi	12% O2	0.4% Salt	M	115	Tt	M079FHBN17	.166	.91	.5482	243.2	10.11	4.9	NA	NA	.1567	1084	33	1301	.51	195.6	6.81	96.5	109.5	13	NA	80.428	67.359	111.28	NA	20.1814
FHH-17BN/Mcwi	12% O2	0.4% Salt	M	115	Tt	M089FHBN17	.175	.9	.5143	243.2	11.11	6	NA	NA	.1861	929	36	1270	2.03	166.6	6.67	32.7	101.8	69.1	NA	68.503	60.036	137.568	NA	29.4969
FHH-17BN/Mcwi	12% O2	0.4% Salt	M	129	Tt	M186FHBN17	.166	.96	.5783	214.28	12.08	NA	135.76	136.81	.5135	798	19	1070	13.51	200	7.29	NA	33.28	46.07	NA	93.336	60.348	24.514	33.674	25.1125
FHH-17BN/Mcwi	12% O2	0.4% Salt	M	129	Tt	M192FHBN17	.174	1.25	.7184	243.2	9.92	5.6	116.4	110.8	1.0238	1036	35	1236	11.38	200	4.48	56.8	115.2	58.4	NA	82.237	45.161	98.969	52.708	12.2956
FHH-17BN/Mcwi	12% O2	0.4% Salt	M	129	Tt	M193FHBN17	.168	1.29	.7679	243.2	10.85	6	121.2	115.2	.095	935	31	1236	9	195.6	5.58	41.9	92.9	51	NA	80.428	51.429	76.65	44.271	22.6859
FHH-17BN/Mcwi	12% O2	0.4% Salt	M	129	Tt	M194FHBN17	.204	1.4	.6863	183.6	12	6.2	140	133.8	.114	940	59	1122	3.88	101.1	3.14	67.9	88.3	20.4	NA	55.065	26.167	63.071	15.247	22.995
FHH-17BN/Mcwi	12% O2	0.4% Salt	M	129	Tt	M195FHBN17	.141	1.87	1.3262	264.7	8.98	3.49	116.12	112.63	.0561	1051	46	1454	8.38	243.24	4.28	29.44	134	104.56	NA	91.893	47.661	115.398	92.835	21.1595
FHH-17BN/Mcwi	12% O2	0.4% Salt	M	129	Tt	M196FHBN17	.171	1.39	.8129	257.14	10.79	4.06	132.06	128	.2212	730	53	934	21.05	243.24	3.74	61.41	105.29	43.88	NA	94.594	34.662	79.729	34.281	21.1637
FHH-17BN/Mcwi	12% O2	0.4% Salt	M	129	Tt	M199FHBN17	.185	1.38	.7459	250	10.43	NA	NA	NA	.2035	865	24	1108	11.02	225	3.91	28.64	45.37	16.73	NA	90	37.488	NA	NA	23.8451
FHH-17BN/Mcwi	12% O2	0.4% Salt	M	129	Tt	M200FHBN17	.176	1.26	.7159	NA	NA	NA	NA	NA	NA	NA	NA	NA	NA	NA	NA	NA	NA	NA	NA	NA	NA	NA	NA	NA
FHH-17BN/Mcwi	12% O2	0.4% Salt	M	129	Tt	M201FHBN17	.179	1.44	.8045	264.7	10.28	5.7	139.4	133.7	.2621	982	44	1204	2.82	225	3.06	69.3	116.5	47.2	NA	85.002	29.767	83.572	35.303	14.2368
FHH-17BN/Mcwi	12% O2	0.4% Salt	M	129	Tt	M205FHBN17	.171	1.49	.8713	NA	NA	NA	NA	NA	NA	NA	NA	NA	NA	NA	NA	NA	NA	NA	NA	NA	NA	NA	NA	NA
FHH-17BN/Mcwi	12% O2	0.4% Salt	M	115	Tt	M086FHBN17	.173	.91	.526	243.2	12.09	6.7	115.8	109.1	.006	849	52	1082	8.86	209.3	6.37	56	114	58	NA	86.061	52.688	98.446	53.162	25.258
FHH-17BN/Mcwi	12% O2	0.4% Salt	M	115	Tt	M082FHBN17	.206	1.24	.6019	264.7	7.74	4.8	NA	NA	.1181	1074	24	1234	19.59	391.3	5.32	31.2	34.7	3.5	NA	147.828	68.734	37.192	NA	0
FHH-17BN/Mcwi	12% O2	0.4% Salt	M	115	Tt	M073FHBN17	.153	.9	.5882	NA	NA	NA	NA	NA	NA	NA	NA	NA	NA	NA	NA	NA	NA	NA	NA	NA	NA	NA	NA	NA
FHH-17BN/Mcwi	12% O2	0.4% Salt	F	115	Tt	F075FHBN17	.123	.72	.5854	264.7	11.67	5.9	118.6	112.7	.2363	1270	36	1517	1.13	200	8.33	33	118.9	85.9	NA	75.557	71.38	100.253	76.22	22.1375
FHH-17BN/Mcwi	12% O2	0.4% Salt	F	115	Tt	F081FHBN17	.148	.97	.6554	200	9.9	6	117.6	111.6	.2573	1243	48	1486	2.35	163.6	5.77	47.2	137.3	90.1	NA	81.8	58.283	116.752	80.735	9.7546
FHH-17BN/Mcwi	12% O2	0.4% Salt	F	115	Tt	F074FHBN17	.137	.98	.7153	236.8	10	3.43	141.7	138.27	.25	682	62	932	9.38	225	6.12	64.3	114.3	50	NA	95.017	61.2	80.663	36.161	24.8324
FHH-17BN/Mcwi	12% O2	0.4% Salt	F	115	Tt	F080FHBN17	.148	.92	.6216	180	8.04	4.17	NA	NA	.4645	1049	31	1348	23.21	138.4	6.52	41.1	60.2	22.2	NA	76.889	81.095	101.518	NA	21.45
FHH-17BN/Mcwi	12% O2	0.4% Salt	F	129	Tt	F187FHBN17	.155	1.29	.8323	236.8	11.16	5.9	NA	NA	.3935	1183	28	1425	2.62	200	3.14	28.1	97.3	69.2	NA	84.459	28.136	NA	NA	17.2888
FHH-17BN/Mcwi	12% O2	0.4% Salt	F	129	Tt	F188FHBN17	.154	1.18	.7662	257.1	11.19	5	146.1	141.1	.3104	1013	40	1299	3.59	15.6	3.39	63.6	97	33.4	NA	6.068	30.295	66.393	23.671	11.3542
FHH-17BN/Mcwi	12% O2	0.4% Salt	F	129	Tt	F189FHBN17	.17	1.35	.7941	236.84	11.56	3.03	132.23	129.2	.3582	675	42	883	13.4	166.66	3.85	NA	10.31	18.84	NA	70.368	33.304	7.797	14.582	20.5981
FHH-17BN/Mcwi	12% O2	0.4% Salt	F	129	Tt	F190FHBN17	.14	1.21	.8643	200	11.07	5.42	151.39	145.97	.1855	831	40	1056	9.72	96.77	4.13	68.17	122.36	54.19	NA	48.385	37.308	80.824	37.124	13.6649
FHH-17BN/Mcwi	12% O2	0.4% Salt	F	129	Tt	F191FHBN17	.14	1.21	.8643	272.72	8.93	4.42	124.72	120.3	.1205	798	50	1019	29.87	225	4.3	58.62	105.38	46.76	NA	82.502	48.152	84.493	38.869	17.0372
FHH-17BN/Mcwi	12% O2	0.4% Salt	F	129	Tt	F197FHBN17	.158	1.21	.7658	243.2	10.58	5.5	135.3	129.8	.2856	1075	39	1250	28.74	NA	NA	NA	NA	NA	NA	NA	NA	NA	NA	4.9488
FHH-17BN/Mcwi	12% O2	0.4% Salt	F	129	Tt	F198FHBN17	.143	1.09	.7622	257.1	12.84	6.2	138.3	132.1	.3564	959	48	1133	6.35	100	5.5	59.2	130	70.8	NA	38.895	42.835	93.999	53.596	24.5782
FHH-17BN/Mcwi	12% O2	0.4% Salt	F	129	Tt	F202FHBN17	.157	1.22	.7771	214.2	10.16	5.4	NA	NA	.2998	1103	24	1437	0	562.5	4.92	51.8	58.4	6.6	NA	262.605	48.425	NA	NA	11.5322
FHH-17BN/Mcwi	12% O2	0.4% Salt	F	129	Tt	F203FHBN17	.153	1.35	.8824	264.7	9.48	4.37	132.06	127.69	.1256	700	45	963	4.8	209.3	4.3	48.98	116.55	67.57	NA	79.071	45.359	88.255	52.917	21.2832
FHH-17BN/Mcwi	12% O2	0.4% Salt	F	129	Tt	F204FHBN17	.151	1.21	.8013	236.84	9.75	3.77	103.75	99.98	.1097	1033	32	1243	7.04	529.41	4.46	57.84	65.29	7.45	NA	223.531	45.744	62.93	7.451	22.0853
FHH-17BN/Mcwi	12% O2	0.4% Salt	F	115	Tt	F085FHBN17	.144	.64	.4444	NA	NA	NA	NA	NA	NA	NA	NA	NA	NA	NA	NA	NA	NA	NA	NA	NA	NA	NA	NA	NA
FHH-17BN/Mcwi	12% O2	0.4% Salt	F	115	Tt	F091FHBN17	.152	.79	.5197	187.5	10.13	5.9	106	100.1	.2177	778	57	1018	1.23	200	7.09	49.9	109.7	59.8	NA	106.667	69.99	103.491	59.74	21.0127
FHH-17BN/Mcwi	12% O2	0.4% Salt	F	115	Tt	F083FHBN17	.142	.82	.5775	243.24	8.05	6.27	NA	NA	.4729	731	31	940	15.58	204.55	6.59	19.22	66.65	47.43	NA	84.094	81.863	128.967	NA	37.3423
FHH-17BN/Mcwi	12% O2	0.4% Salt	F	115	Tt	F092FHBN17	.132	.72	.5455	243.2	12.78	6.1	101.1	95	.329	1078	29	1258	NA	NA	NA	NA	NA	NA	NA	NA	NA	NA	NA	NA
FHH-17BN/Mcwi	12% O2	0.4% Salt	F	115	Tt	F084FHBN17	.157	.8	.5096	230.7	8.5	5.8	NA	NA	.2465	779	40	1050	NA	NA	NA	NA	NA	NA	NA	NA	NA	NA	NA	NA
FHH-17BN/Mcwi	12% O2	0.4% Salt	F	115	Tt	F090FHBN17	.157	.81	.5159	281.25	12.1	NA	NA	NA	.1452	991	24	1159	20.51	225	7.41	37.33	83.33	46	NA	80	61.24	230.639	NA	39.0391
FHH-17BN/Mcwi	21% O2	0.4% Salt	M	111	Tt	M042FHBN17	.194	1.02	.5258	225	7.65	NA	NA	NA	.3221	1028	22	1254	.53	529.41	5.88	18.87	23.38	4.51	NA	235.293	76.863	43.98	NA	25.2232
FHH-17BN/Mcwi	21% O2	0.4% Salt	M	111	Tt	M039FHBN17	.172	.92	.5349	250	8.04	6.24	NA	NA	.5067	922	44	1161	2.15	250	4.78	42.08	103.46	61.38	NA	100	59.453	168.804	NA	21.8857
FHH-17BN/Mcwi	21% O2	0.4% Salt	M	111	Tt	M041FHBN17	.135	.75	.5556	243.2	10.59	5.7	107.8	102.1	.21	733	53	1067	1.41	225	5.65	32	115.6	83.6	NA	92.516	53.352	107.236	81.881	8.0317
FHH-17BN/Mcwi	21% O2	0.4% Salt	M	111	Tt	M038FHBN17	.182	1	.5495	264.7	9.6	5.7	105.2	99.5	.5976	669	52	924	.4	236.8	5.2	40.3	117.4	77.1	NA	89.46	54.167	111.597	77.487	19.2213
FHH-17BN/Mcwi	21% O2	0.4% Salt	M	111	Tt	M040FHBN17	.178	.83	.4663	187.5	8.19	5.8	NA	NA	.4752	1052	33	1211	.99	230.7	7.23	33.2	109.8	76.6	NA	123.04	88.278	126.936	NA	19.0458
FHH-17BN/Mcwi	21% O2	0.4% Salt	M	111	Tt	M031FHBN17	.15	.81	.54	272.73	8.89	6.9	NA	NA	.8844	752	50	948	3.21	176.47	6.42	75.24	80.62	5.38	NA	64.705	72.216	98.257	NA	26.1185
FHH-17BN/Mcwi	21% O2	0.4% Salt	M	111	Tt	M032FHBN17	.158	.59	.3734	NA	NA	NA	NA	NA	NA	NA	NA	NA	NA	NA	NA	NA	NA	NA	NA	NA	NA	NA	NA	NA
FHH-17BN/Mcwi	21% O2	0.4% Salt	M	111	Tt	M030FHBN17	.117	.65	.5556	191.4	8.62	5.8	NA	NA	NA	1161	26	1393	1.06	195.6	7.38	28	95.5	67.5	NA	102.194	85.615	132.823	NA	22.4482
FHH-17BN/Mcwi	21% O2	0.4% Salt	M	111	Tt	M029FHBN17	.187	1.07	.5722	209.3	6.17	NA	NA	NA	.5613	973	32	1191	19.18	191.49	4.86	35.92	84.7	48.78	NA	91.491	78.768	148.258	NA	29.849
FHH-17BN/Mcwi	21% O2	0.4% Salt	M	111	Tt	M033FHBN17	.154	.78	.5065	250	8.97	5.94	NA	NA	.7404	856	40	1057	10.45	230.77	7.44	52.43	99.06	46.63	NA	92.308	82.943	155.34	NA	24.3885
FHH-17BN/Mcwi	21% O2	0.4% Salt	F	111	Tt	F047FHBN17	.147	.75	.5102	236.84	7.73	6.44	NA	NA	.2455	1097	38	1289	1.67	187.5	7.73	64.75	70.33	5.58	NA	79.167	100	103.869	NA	24.748
FHH-17BN/Mcwi	21% O2	0.4% Salt	F	111	Tt	F043FHBN17	.148	.86	.5811	225	7.44	NA	NA	NA	.5265	1110	39	1315	5.22	225	4.65	41.85	96.83	54.98	NA	100	62.5	120.077	NA	20.0407
FHH-17BN/Mcwi	21% O2	0.4% Salt	F	111	Tt	F045FHBN17	.138	.66	.4783	225	10.3	NA	NA	NA	1.1205	1025	13	1196	4.62	200	6.67	7.8	23.62	15.82	NA	88.889	64.757	66.78	NA	27.7695
FHH-17BN/Mcwi	21% O2	0.4% Salt	F	111	Tt	F046FHBN17	.144	.78	.5417	225	9.23	6	117	111	.1915	1067	28	1301	1.1	750	6.15	3	41	38	NA	333.333	66.631	35.043	34.234	6.6635
FHH-17BN/Mcwi	21% O2	0.4% Salt	F	111	Tt	F048FHBN17	.135	.75	.5556	290.3	16	6	NA	NA	0	1034	37	1301	1.59	333.3	13.33	41.2	103.3	62.1	NA	114.812	83.313	131.76	NA	11.28
FHH-17BN/Mcwi	21% O2	0.4% Salt	F	111	Tt	F044FHBN17	.138	.6	.4348	243.2	9.33	6.1	NA	NA	.6207	1052	46	1243	.95	166.6	8.33	37.4	122.9	85.5	NA	68.503	89.282	141.264	NA	24.5875
FHH-17BN/Mcwi	21% O2	0.4% Salt	F	111	Tt	F037FHBN17	.135	.67	.4963	NA	NA	NA	NA	NA	NA	NA	NA	NA	NA	NA	NA	NA	NA	NA	NA	NA	NA	NA	NA	NA
FHH-17BN/Mcwi	21% O2	0.4% Salt	F	111	Tt	F034FHBN17	.138	.73	.529	243.2	10.41	5.8	101.5	95.7	.6611	754	52	1015	10.13	NA	NA	NA	NA	NA	NA	NA	NA	NA	NA	NA
FHH-17BN/Mcwi	21% O2	0.4% Salt	F	111	Tt	F035FHBN17	.1304	.85	.6518	NA	NA	NA	NA	NA	NA	NA	NA	NA	NA	NA	NA	NA	NA	NA	NA	NA	NA	NA	NA	NA
FHH-17BN/Mcwi	21% O2	0.4% Salt	F	111	Tt	F036FHBN17	.137	.64	.4672	250	16.88	6.4	NA	NA	1.0547	183	101	396	53.88	321.4	8.13	88.2	91.8	3.6	NA	128.56	48.164	117.542	NA	14.2813
FHH-18BN/Mcwi	12% O2	0.4% Salt	M	122	Tt	M131FHBN18	.109	1.02	.9358	243.2	13.33	5.7	123.3	117.6	.24	1001	37	1188	2.98	163.6	5.88	43.5	102.6	59.1	NA	67.27	44.111	83.212	50.255	25.6052
FHH-18BN/Mcwi	12% O2	0.4% Salt	M	122	Tt	M122FHBN18	.1035	.81	.7826	257.1	9.38	NA	NA	NA	.1149	856	32	1007	4.55	750	6.17	49.76	69.1	19.34	NA	291.715	65.778	NA	NA	23.762
FHH-18BN/Mcwi	12% O2	0.4% Salt	M	122	Tt	M124FHBN18	.105	.85	.8095	264.7	16.47	5.54	NA	NA	.2388	755	54	923	39.62	264.7	12	77.22	112.34	35.12	NA	100	72.86	NA	NA	36.0471
FHH-18BN/Mcwi	12% O2	0.4% Salt	M	122	Tt	M117FHBN18	.163	1.26	.773	281.25	17.14	3.51	126.56	123.05	.4029	744	44	952	9.64	138.46	8.73	55.1	113.38	58.28	NA	49.23	50.933	89.586	47.363	28.1952
FHH-18BN/Mcwi	12% O2	0.4% Salt	M	122	Tt	M128FHBN18	.109	.84	.7706	264.7	11.67	3.53	120.8	117.27	.3704	752	37	902	28.33	257.1	6.19	51.9	96.9	45	NA	97.129	53.042	80.215	38.373	27.225
FHH-18BN/Mcwi	12% O2	0.4% Salt	M	122	Tt	M130FHBN18	.115	NA	NA	NA	NA	NA	NA	NA	NA	NA	NA	NA	NA	NA	NA	NA	NA	NA	NA	NA	NA	NA	NA	NA
FHH-18BN/Mcwi	12% O2	0.4% Salt	M	122	Tt	M123FHBN18	.118	.79	.6695	236.8	14.18	5.4	138.6	133.2	0	1042	42	1172	3.61	225	6.58	54.4	107.6	53.2	NA	95.017	46.403	77.633	39.94	NA
FHH-18BN/Mcwi	12% O2	0.4% Salt	M	122	Tt	M127FHBN18	.115	.68	.5913	264.7	14.71	5.5	131.4	125.9	0	847	35	1107	5.41	225	8.24	51.3	112.5	61.2	NA	85.002	56.016	85.616	48.61	NA
FHH-18BN/Mcwi	12% O2	0.4% Salt	M	122	Tt	M129FHBN18	.119	.53	.4454	264.7	15.85	5.7	119.8	114.1	0	938	34	1240	1.67	145.1	6.04	68.2	105.8	37.6	NA	54.817	38.107	88.314	32.954	NA
FHH-18BN/Mcwi	12% O2	0.4% Salt	M	122	Tt	M132FHBN18	.121	.79	.6529	290.3	14.18	6.1	135.8	129.7	0	847	40	1059	3.7	236.8	5.06	51	108.7	57.7	NA	81.571	35.684	80.044	44.487	NA
FHH-18BN/Mcwi	12% O2	0.4% Salt	F	122	Tt	F118FHBN18	.134	.82	.6119	236.8	10.73	5.5	141.5	136	.5071	969	34	1157	4.03	187.5	5.37	52.8	120.5	67.7	NA	79.181	50.047	85.159	49.779	20.8866
FHH-18BN/Mcwi	12% O2	0.4% Salt	F	122	Tt	F119FHBN18	.055	.45	.8182	236.8	15.11	5.6	NA	NA	.4496	907	37	1314	15.58	236.8	10.67	27.1	101.2	74.1	NA	100	70.615	NA	NA	15.3183
FHH-18BN/Mcwi	12% O2	0.4% Salt	F	122	Tt	F134FHBN18	.103	.85	.8252	157.89	11.76	NA	NA	NA	.0676	805	54	940	26.23	123.28	7.53	63.36	84.27	20.91	NA	78.08	64.031	NA	NA	38.4582
FHH-18BN/Mcwi	12% O2	0.4% Salt	F	122	Tt	F121FHBN18	.13	1	.7692	264.7	11.8	4.36	131.98	127.62	.1711	848	35	1090	4.81	204.54	5.8	61.78	71.7	9.92	NA	77.272	49.153	54.326	7.773	22.6296
FHH-18BN/Mcwi	12% O2	0.4% Salt	F	122	Tt	F120FHBN18	.135	1.1	.8148	264.7	17.27	4.56	129.05	124.49	.0993	709	46	934	8.99	272.7	9.45	54.54	109.46	54.92	NA	103.022	54.719	84.82	44.116	27.5227
FHH-18BN/Mcwi	12% O2	0.4% Salt	F	122	Tt	F133FHBN18	.106	NA	NA	NA	NA	NA	NA	NA	NA	NA	NA	NA	NA	NA	NA	NA	NA	NA	NA	NA	NA	NA	NA	NA
FHH-18BN/Mcwi	12% O2	0.4% Salt	F	122	Tt	F136FHBN18	.088	.67	.7614	264.7	13.43	NA	105.1	103.41	0	831	39	980	43.14	250	8.36	49.4	100.33	50.93	NA	94.447	62.249	95.461	49.251	NA
FHH-18BN/Mcwi	12% O2	0.4% Salt	F	122	Tt	F135FHBN18	.119	.93	.7815	264.7	12.47	5.5	127.5	122	0	1042	37	1238	1.39	300	5.81	45.6	102.4	56.8	NA	113.336	46.592	80.314	46.557	NA
FHH-18BN/Mcwi	12% O2	0.4% Salt	F	122	Tt	F125FHBN18	.105	.79	.7524	250	12.66	5.8	116	110.2	.2595	1069	33	1217	.55	195.6	4.56	54.9	109.9	55	NA	78.24	36.019	94.741	49.909	19.6494
FHH-18BN/Mcwi	12% O2	0.4% Salt	F	122	Tt	F126FHBN18	.122	.78	.6393	281.2	13.33	5.9	125.1	119.2	.3667	995	39	1180	11.8	225	4.62	61.2	108.9	47.7	NA	80.014	34.659	87.05	40.017	23.3821
FHH-18BN/Mcwi	21% O2	0.4% Salt	M	118	Tt	M108FHBN18	.17	.83	.4882	272.73	NA	6.76	NA	NA	.4706	933	35	1175	3.7	173.08	16.87	43	97.05	54.05	NA	63.462	75.279	117.182	NA	31.4729
FHH-18BN/Mcwi	21% O2	0.4% Salt	M	118	Tt	M110FHBN18	.172	.95	.5523	NA	NA	NA	NA	NA	NA	NA	NA	NA	NA	NA	NA	NA	NA	NA	NA	NA	NA	NA	NA	NA
FHH-18BN/Mcwi	21% O2	0.4% Salt	M	118	Tt	M099FHBN18	.14	.98	.7	310.34	5.92	NA	NA	NA	.3122	852	36	1070	26.76	219.51	3.27	43.91	78.1	34.19	NA	70.732	55.236	101.799	NA	20.4776
FHH-18BN/Mcwi	21% O2	0.4% Salt	M	118	Tt	M097FHBN18	.16	.89	.5563	225	6.74	6.4	NA	NA	.3961	893	55	1059	23.65	187.5	4.94	58.1	123.8	65.7	NA	83.333	73.294	130.453	NA	33.4997
FHH-18BN/Mcwi	21% O2	0.4% Salt	M	118	Tt	M098FHBN18	.122	.68	.5574	281.2	8.82	5.7	111.7	106	.4963	1026	43	1224	9.71	236.8	5.29	43.8	113.7	69.9	NA	84.211	59.977	101.791	65.943	21.7924
FHH-18BN/Mcwi	21% O2	0.4% Salt	M	118	Tt	M111FHBN18	.175	.78	.4457	250	7.69	5.6	NA	NA	.3865	1107	39	1237	6.51	225	5.13	37.5	75.2	37.7	NA	90	66.71	90.493	NA	25.3846
FHH-18BN/Mcwi	21% O2	0.4% Salt	M	118	Tt	M112FHBN18	.178	.81	.4551	236.8	8.4	5.7	NA	NA	.4806	924	42	1109	11.91	214.2	6.42	51.7	120.5	68.8	NA	90.456	76.429	157.516	NA	26.9691
FHH-18BN/Mcwi	21% O2	0.4% Salt	M	118	Tt	M113FHBN18	.166	.87	.5241	272.7	9.66	5.5	101	95.5	.28	893	52	1109	2.76	264.7	5.98	42.8	114.4	71.6	NA	97.066	61.905	113.267	74.974	21.3218
FHH-18BN/Mcwi	21% O2	0.4% Salt	M	118	Tt	M109FHBN18	.179	.96	.5363	264.7	8.54	6.18	NA	NA	.4847	1101	34	1247	2.33	264.7	1.19	35.9	72.56	36.66	NA	100	13.934	121.135	NA	21.8875
FHH-18BN/Mcwi	21% O2	0.4% Salt	M	118	Tt	M107FHBN18	.183	.91	.4973	264.7	10.33	NA	NA	NA	.6043	761	61	971	24.71	236.8	5.93	62.9	117.05	54.15	NA	89.46	57.406	128.499	NA	28.7459
FHH-18BN/Mcwi	21% O2	0.4% Salt	F	118	Tt	F100FHBN18	.122	.78	.6393	272.73	8.97	3.9	NA	NA	.6237	829	26	967	8.51	243.24	5.38	24.71	64.2	39.49	NA	89.187	59.978	76.84	NA	20.184
FHH-18BN/Mcwi	21% O2	0.4% Salt	F	118	Tt	F114FHBN18	.149	.8	.5369	257.14	8.75	3.25	NA	NA	.2734	907	4	1016	29.76	173.08	5	-8.02	21.71	29.73	NA	67.31	57.143	28.989	NA	29.2263
FHH-18BN/Mcwi	21% O2	0.4% Salt	F	118	Tt	F115FHBN18	.153	.65	.4248	264.71	9.23	NA	112.79	NA	.2354	598	62	1106	11.11	187.5	7.08	19.93	91.67	71.74	NA	70.832	76.706	81.275	NA	39.0115
FHH-18BN/Mcwi	21% O2	0.4% Salt	F	118	Tt	F101FHBN18	.11	.56	.5091	281.2	7.86	6	NA	NA	.4282	952	32	1099	40.74	236.8	5.36	53.3	98.6	45.3	NA	84.211	68.193	131.642	NA	15.7491
FHH-18BN/Mcwi	21% O2	0.4% Salt	F	118	Tt	F103FHBN18	.106	.68	.6415	300	10.79	5.6	135.5	129.9	.11	806	68	989	48.75	230.7	5.08	65.4	111.3	45.9	NA	76.9	47.081	82.14	35.335	20.2897
FHH-18BN/Mcwi	21% O2	0.4% Salt	F	118	Tt	F116FHBN18	.159	.62	.3899	163.6	10	6	NA	NA	.415	1026	48	1224	NA	NA	NA	NA	NA	NA	NA	NA	NA	NA	NA	NA
FHH-18BN/Mcwi	21% O2	0.4% Salt	F	118	Tt	F102FHBN18	.112	.65	.5804	272.7	9.23	5.7	119.2	113.5	.2585	976	43	1400	11	225	5.54	48.4	114.6	66.2	NA	82.508	60.022	96.141	58.326	15.4689
FHH-18BN/Mcwi	21% O2	0.4% Salt	F	118	Tt	F106FHBN18	.17	.77	.4529	243.2	8.83	5.6	NA	NA	.3577	944	54	1139	5.7	209.3	5.97	51.1	121.9	70.8	NA	86.061	67.61	143.92	NA	26.4955
FHH-18BN/Mcwi	21% O2	0.4% Salt	F	118	Tt	F104FHBN18	.133	.55	.4135	250	13.09	5.5	112.7	107.2	.8509	985	45	1139	.14	225	6.55	46.6	113.2	66.6	NA	90	50.038	100.444	62.127	26.8895
FHH-18BN/Mcwi	21% O2	0.4% Salt	F	118	Tt	F105FHBN18	.16	.94	.5875	257.1	7.45	NA	NA	NA	.4133	955	44	1117	43.75	200	7.02	44.9	83.5	38.6	NA	77.791	94.228	131.932	NA	35.2445
FHH-19BN/Mcwi	12% O2	0.4% Salt	M	140	Tt	M174FHBN19	.128	.95	.7422	236.8	14.11	5.4	118.2	112.8	.6912	1133	26	1347	1.24	191.4	5.89	29.9	96.8	66.9	NA	80.828	41.743	81.895	59.309	18.9691
FHH-19BN/Mcwi	12% O2	0.4% Salt	M	140	Tt	M175FHBN19	.13	.97	.7462	250	14.78	5.8	105.3	99.5	.0073	1072	22	1286	.42	360	6.52	50.9	60.9	10	NA	144	44.114	57.835	10.05	22.1903
FHH-19BN/Mcwi	12% O2	0.4% Salt	M	140	Tt	M190FHBN19	.14	1.24	.8857	264.7	9.68	NA	NA	NA	.3097	1318	9	1487	8.16	125	4.84	13.3	100	86.7	NA	47.223	50	62.232	60.748	14.5306
FHH-19BN/Mcwi	12% O2	0.4% Salt	M	140	Tt	M188FHBN19	.162	1.08	.6667	236.84	10.37	4.57	113.53	108.96	.3137	1047	36	1301	4.04	204.54	4.07	50.5	109.59	59.09	NA	86.362	39.248	96.53	54.231	18.0556
FHH-19BN/Mcwi	12% O2	0.4% Salt	M	140	Tt	M187FHBN19	.176	1.11	.6307	219.5	13.15	5.6	93.9	88.3	.3518	1049	35	1253	1.01	163.6	6.67	44.9	107.1	62.2	NA	74.533	50.722	114.058	70.442	21.5788
FHH-19BN/Mcwi	12% O2	0.4% Salt	M	140	Tt	M180FHBN19	.138	.95	.6884	264.7	12.21	5.3	104.56	99.26	.2137	816	37	999	16.87	157.89	5.89	49.53	70.57	21.04	NA	59.649	48.239	67.492	21.197	22.6072
FHH-19BN/Mcwi	12% O2	0.4% Salt	M	140	Tt	M179FHBN19	.138	.95	.6884	264.7	12.63	5.6	97.95	92.35	.4516	860	34	1042	7.23	NA	5.47	55.34	62.47	7.13	NA	226.672	43.31	63.777	7.721	19.2908
FHH-19BN/Mcwi	12% O2	0.4% Salt	M	140	Tt	M178FHBN19	.129	.87	.6744	236.84	10.34	5.17	110.39	105.22	.2948	827	38	1042	13.7	183.67	4.83	56.27	110.05	53.78	NA	77.55	46.712	99.692	51.112	22.7291
FHH-19BN/Mcwi	12% O2	0.4% Salt	M	140	Tt	M189FHBN19	.124	1.1	.8871	225	10.18	5.8	91.2	85.4	.2698	1116	33	1439	1.07	121.6	5.09	29.8	116.1	86.3	NA	54.044	50	127.303	101.054	21.2755
FHH-19BN/Mcwi	12% O2	0.4% Salt	M	140	Tt	M191FHBN19	.175	1.03	.5886	250	13.4	5.7	115.2	109.5	.2646	1057	37	1292	2.58	360	4.85	54.9	63	8.1	NA	144	36.194	54.688	7.397	22.3796
FHH-19BN/Mcwi	12% O2	0.4% Salt	F	140	Tt	F181FHBN19	.119	.87	.7311	209.3	12.87	5.4	124.1	118.7	.3572	1126	25	1308	2.27	187.5	5.06	40.6	88.4	47.8	NA	89.584	39.316	71.233	40.27	13.8198
FHH-19BN/Mcwi	12% O2	0.4% Salt	F	140	Tt	F183FHBN19	.114	.78	.6842	250	13.85	4.6	70.1	65.5	.4327	1090	17	1417	6.3	157.8	5.64	30	85.9	55.9	NA	63.12	40.722	122.539	85.344	19.2231
FHH-19BN/Mcwi	12% O2	0.4% Salt	F	140	Tt	F185FHBN19	.079	.49	.6203	169.8	17.96	6.1	83.3	77.2	.3816	673	35	888	1.07	200	15.51	12.4	100	87.6	NA	117.786	86.359	120.048	113.472	14.8571
FHH-19BN/Mcwi	12% O2	0.4% Salt	F	140	Tt	F192FHBN19	.136	.9	.6618	204.54	11.56	5.62	103.57	97.95	.312	878	43	1047	15.24	219.51	4.89	49.08	98.04	48.96	NA	107.319	42.301	94.661	49.985	23.7147
FHH-19BN/Mcwi	12% O2	0.4% Salt	F	140	Tt	F177FHBN19	.118	.92	.7797	257.14	13.48	8.69	110.13	101.44	.3504	683	35	883	5.25	243.24	5.43	42.03	76.45	34.42	NA	94.594	40.282	69.418	33.931	24.56
FHH-19BN/Mcwi	12% O2	0.4% Salt	F	140	Tt	F193FHBN19	.149	.87	.5839	264.7	13.1	5.6	93.9	88.3	.2064	1049	34	1457	.47	257.1	7.82	33.4	110.9	77.5	NA	97.129	59.695	118.104	87.769	21.6316
FHH-19BN/Mcwi	12% O2	0.4% Salt	F	140	Tt	F176FHBN19	.12	.86	.7167	250	12.79	5	104.74	99.74	.307	633	41	883	2.69	200	6.28	48.52	105.88	57.36	NA	80	49.101	101.088	57.51	25.7718
FHH-19BN/Mcwi	12% O2	0.4% Salt	F	140	Tt	F186FHBN19	.098	.87	.8878	214.28	6.9	5.11	76.42	71.31	.1828	943	24	1240	15.63	NA	5.98	51.37	59.52	8.15	NA	323.082	86.667	77.885	11.429	22.4233
FHH-19BN/Mcwi	12% O2	0.4% Salt	F	140	Tt	F182FHBN19	.096	.88	.9167	290.32	11.36	5.86	88.03	82.17	.5852	841	29	1052	12.16	214.28	4.32	47.49	77.99	30.5	NA	73.808	38.028	88.595	37.118	15.3432
FHH-19BN/Mcwi	12% O2	0.4% Salt	F	140	Tt	F184FHBN19	.087	.53	.6092	191.4	8.68	5.7	74.1	68.4	.5359	1136	21	1544	1.25	180	9.81	16.3	81.6	65.3	NA	94.044	113.018	110.121	95.468	12.8802
FHH-19BN/Mcwi	21% O2	0.4% Salt	M	135	Tt	M095FHBN19	.151	.76	.5033	214.2	10.53	5.4	NA	NA	.5526	999	37	1175	12	183.6	7.89	39.9	103.8	63.9	NA	85.714	74.929	NA	NA	29.8776
FHH-19BN/Mcwi	21% O2	0.4% Salt	M	135	Tt	M096FHBN19	.1226	.85	.6933	230.7	11.29	5.8	NA	NA	.5365	986	49	1150	23.16	214.2	7.53	57.2	98.4	41.2	NA	92.848	66.696	NA	NA	35.9735
FHH-19BN/Mcwi	21% O2	0.4% Salt	M	135	Tt	M097FHBN19	.184	.89	.4837	257.14	9.89	5.1	NA	NA	.3906	784	50	1031	5.1	195.65	6.07	55.1	104.36	49.26	NA	76.087	61.375	NA	NA	0
FHH-19BN/Mcwi	21% O2	0.4% Salt	M	135	Tt	M098FHBN19	.187	.93	.4973	214.2	10.32	5.5	111.8	106.3	.5445	940	42	1175	6.1	183.6	6.02	45.3	106.7	61.4	NA	85.714	58.333	95.438	57.761	33.0422
FHH-19BN/Mcwi	21% O2	0.4% Salt	M	135	Tt	M099FHBN19	.166	1	.6024	243.24	7.6	5.63	101.12	95.49	.437	907	46	1171	9.75	225	5.4	48.88	102.57	53.69	NA	92.501	71.053	101.434	56.226	21.84
FHH-19BN/Mcwi	21% O2	0.4% Salt	M	135	Tt	M100FHBN19	.156	.87	.5577	272.72	15.17	6.51	NA	NA	.4438	841	33	1055	4.2	250	12.18	45.23	79.05	33.82	NA	91.669	80.29	NA	NA	23.3379
FHH-19BN/Mcwi	21% O2	0.4% Salt	M	135	Tt	M101FHBN19	.163	.89	.546	290.32	7.87	3.58	NA	NA	.2831	871	44	1098	3.6	187.5	5.39	45.61	113.51	5.91	NA	64.584	68.488	NA	NA	21.8966
FHH-19BN/Mcwi	21% O2	0.4% Salt	M	135	Tt	M102FHBN19	.143	.73	.5105	310.3	12.6	5.7	NA	NA	.7562	1003	29	1176	4.94	272.7	4.93	32.1	81.7	49.6	NA	87.883	39.127	NA	NA	16.1644
FHH-19BN/Mcwi	21% O2	0.4% Salt	M	135	Tt	M103FHBN19	.151	.77	.5099	290.3	11.95	5.6	106.8	101.2	.4958	761	51	968	12.75	160.7	5.19	44.9	121.2	76.3	NA	55.357	43.431	113.483	75.395	23.587
FHH-19BN/Mcwi	21% O2	0.4% Salt	M	135	Tt	M106FHBN19	.1989	.74	.372	290.3	10.27	5.9	NA	NA	.0107	931	NA	NA	20.14	281.2	6.49	54.4	105.3	50.9	NA	96.865	63.194	NA	NA	22.4514
FHH-19BN/Mcwi	21% O2	0.4% Salt	F	135	Tt	F107FHBN19	.114	.81	.7105	257.14	6.91	5.68	NA	NA	.2541	824	42	1006	11.11	236.84	6.17	52.01	98.4	46.39	NA	92.105	89.291	NA	NA	18.3578
FHH-19BN/Mcwi	21% O2	0.4% Salt	F	135	Tt	F108FHBN19	.133	.8	.6015	243.24	5.25	4.48	NA	NA	.3334	1004	22	1215	22.67	191.48	5.5	39.22	51.82	12.6	NA	78.721	104.762	NA	NA	24.9341
FHH-19BN/Mcwi	21% O2	0.4% Salt	F	135	Tt	F109FHBN19	.137	.72	.5255	250	11.67	4.46	108.77	104.31	.2946	622	54	826	4.52	200	6.67	73.23	85.35	12.12	NA	80	57.155	78.468	11.619	26.4833
FHH-19BN/Mcwi	21% O2	0.4% Salt	F	135	Tt	F110FHBN19	.12	.69	.575	264.7	7.83	5.04	NA	NA	.1878	784	37	1020	10.51	209.3	6.09	45.25	72.08	26.83	NA	79.071	77.778	NA	NA	25.0652
FHH-19BN/Mcwi	21% O2	0.4% Salt	F	135	Tt	F111FHBN19	.108	.63	.5833	236.8	8.25	4.9	NA	NA	.4457	881	45	1087	17.34	219.5	6.98	95.3	105.8	10.5	NA	92.694	84.606	NA	NA	1.5796
FHH-19BN/Mcwi	21% O2	0.4% Salt	F	135	Tt	F092FHBN19	.139	.67	.482	272.72	9.25	5.99	NA	NA	.3748	941	35	1168	7.5	200	6.57	45.31	79.99	34.68	NA	73.335	71.027	NA	NA	29.0328
FHH-19BN/Mcwi	21% O2	0.4% Salt	F	135	Tt	F093FHBN19	.14	.69	.4929	250	NA	4.23	NA	NA	.7725	889	28	1098	.92	529.41	16.23	46.51	58.33	11.82	NA	211.764	86.146	NA	NA	24.687
FHH-19BN/Mcwi	21% O2	0.4% Salt	F	135	Tt	F094FHBN19	.129	.72	.5581	257.1	13.61	5.7	NA	NA	.4764	830	36	1003	1.11	191.4	6.11	18	94	76	NA	74.446	44.893	NA	NA	26.125
FHH-19BN/Mcwi	21% O2	0.4% Salt	F	135	Tt	F104FHBN19	.14	.68	.4857	243.2	11.76	6.2	NA	NA	.4	1028	39	1220	.76	209.3	7.06	36.5	67.9	31.4	NA	86.061	60.034	NA	NA	23.5268
FHH-19BN/Mcwi	21% O2	0.4% Salt	F	135	Tt	F105FHBN19	.147	.77	.5238	272.7	13.51	5.9	114	108.1	.2769	899	55	1060	14.08	257.1	5.45	62.6	128.5	65.9	NA	94.279	40.34	112.719	60.962	21.2922
FHH-1BN/Mcwi	12% O2	0.4% Salt	M	36	Tt	M006FHBN1	.1451	.77	.5307	257.14	18.18	4.98	115.9	110.92	.7273	846.99	40	1044.62	1.28	209.3	8.31	51.62	94.68	43.06	NA	81.395	45.71	81.691	38.821	NA
FHH-1BN/Mcwi	12% O2	0.4% Salt	M	36	Tt	M007FHBN1	.148	.94	.6351	264.71	16.6	3.38	176.71	173.33	.3319	621.12	65	818.7	23.6	360	5.53	73.22	88.15	14.93	NA	135.998	33.313	49.884	8.614	NA
FHH-1BN/Mcwi	12% O2	0.4% Salt	M	36	Tt	M010FHBN1	.1427	.98	.6868	272.7	9.18	5.7	119	113.3	.2066	886	55	1208	.99	272.7	4.9	45.7	118.1	72.4	NA	100	53.377	99.244	63.901	NA
FHH-1BN/Mcwi	12% O2	0.4% Salt	M	36	Tt	M011FHBN1	.1402	1.03	.7347	272.73	12.43	5.81	159.17	153.36	.435	982.87	28	1187.63	34.94	225	4.85	43.29	119.55	76.26	NA	82.499	39.019	75.108	49.726	NA
FHH-1BN/Mcwi	12% O2	0.4% Salt	M	36	Tt	M012FHBN1	.1444	.93	.644	257.1	15.48	6.2	166.3	160.1	NA	926	43	1208	.53	409	9.89	65.3	75	9.7	NA	159.082	63.889	45.099	6.059	NA
FHH-1BN/Mcwi	12% O2	0.4% Salt	M	36	Tt	M013FHBN1	.1467	.97	.6612	272.7	15.26	4	148.9	144.9	.356	865	33	1030	2.93	236.8	6.19	NA	NA	NA	NA	86.835	40.564	0	0	NA
FHH-1BN/Mcwi	12% O2	0.4% Salt	M	36	Tt	M014FHBN1	.146	.83	.5685	272.73	21.69	5.53	151.84	146.31	.4699	857.11	39	1071.38	7.81	243.24	11.33	54.14	99.26	45.12	NA	89.187	52.236	65.371	30.839	NA
FHH-1BN/Mcwi	12% O2	0.4% Salt	M	36	Tt	M015FHBN1	.1434	1.1	.7671	391.3	12.55	4.83	134.68	129.85	.1882	1023.82	39	1269.53	33.66	225	5.45	41.99	91.93	49.94	NA	57.501	43.426	68.258	38.46	NA
FHH-1BN/Mcwi	12% O2	0.4% Salt	M	36	Tt	M001FHBN1	.2091	1.17	.5595	264.7	11.62	5.6	141.6	136	.1937	1050	45	1225	1.05	225	6.84	65.2	86.2	21	NA	85.002	58.864	60.876	15.441	NA
FHH-1BN/Mcwi	12% O2	0.4% Salt	M	36	Tt	M002FHBN1	.1807	1.23	.6807	257.1	15.77	5.8	169.1	163.3	.1314	947	47	1194	1.05	200	7.32	51.4	77.4	26	NA	77.791	46.417	45.772	15.922	NA
FHH-1BN/Mcwi	12% O2	0.4% Salt	F	36	Tt	F004FHBN1	.1671	1.03	.6164	250	16.31	5.6	171.7	166.1	.0272	741	44	1194	1.23	200	7.77	51.4	77.4	26	NA	80	47.639	45.079	15.653	NA
FHH-1BN/Mcwi	12% O2	0.4% Salt	F	36	Tt	F005FHBN1	.1641	.91	.5545	264.71	11.43	4.75	135.27	130.52	.3619	846.99	56	1044.62	8.7	236.84	6.59	59.45	115.99	56.54	NA	89.471	57.655	85.747	43.319	NA
FHH-1BN/Mcwi	12% O2	0.4% Salt	F	36	Tt	F008FHBN1	.1392	.74	.5316	250	17.03	4.5	144.2	139.7	.298	926	43	1168	3.98	209.3	6.49	52.1	103.6	51.5	NA	83.72	38.109	71.845	36.865	NA
FHH-1BN/Mcwi	12% O2	0.4% Salt	F	36	Tt	F009FHBN1	.1195	.77	.6444	257.1	19.74	5.5	162.6	157.1	.4606	947	35	1153	.13	225	6.49	54.4	113.8	59.4	NA	87.515	32.877	69.988	37.81	NA
FHH-1BN/Mcwi	12% O2	0.4% Salt	F	36	Tt	F016FHBN1	.128	.77	.6016	272.73	14.55	3.56	112.28	108.72	.6788	1442.81	24	1285.66	7.35	219.15	8.83	42.94	66.06	23.12	NA	80.354	60.687	58.835	21.266	NA
FHH-1BN/Mcwi	12% O2	0.4% Salt	F	36	Tt	F017FHBN1	.118	.89	.7542	173.08	16.4	4.82	151.22	146.4	.4648	941.91	48	1146.68	44.74	200	8.09	46.09	96.8	50.71	NA	115.554	49.329	64.013	34.638	NA
FHH-1BN/Mcwi	12% O2	0.4% Salt	F	36	Tt	F018FHBN1	.1211	.77	.6358	250	13.51	5.8	149	143.2	.1576	824	47	1030	20.51	225	7.27	58.4	111.1	52.7	NA	90	53.812	74.564	36.802	NA
FHH-1BN/Mcwi	12% O2	0.4% Salt	F	36	Tt	F019FHBN1	.1407	1	.7107	230.7	14.76	5.5	182.3	176.8	.7093	1006	37	1225	.87	230.7	7.18	36.9	134.8	97.9	NA	100	48.645	73.944	55.373	NA
FHH-1BN/Mcwi	12% O2	0.4% Salt	F	36	Tt	F020FHBN1	.1269	.65	.5122	236.8	15.38	5.7	159.4	153.7	.6923	962	49	1181	2.07	248	7.38	51.4	107.8	56.4	NA	104.73	47.984	67.629	36.695	NA
FHH-1BN/Mcwi	12% O2	0.4% Salt	F	36	Tt	F003FHBN1	.1674	.93	.5556	230.7	13.76	6.1	153	146.9	0	823	50	1112	2.42	236.8	8.17	48.3	109	60.7	NA	102.644	59.375	71.242	41.321	NA
FHH-1BN/Mcwi	21% O2	0.4% Salt	M	37	Tt	M081FHBN1	.191	.56	.2932	264.7	19.29	5.3	134.1	128.8	NA	877	48	1221	1.35	250	14.29	36.6	104	67.4	NA	94.447	74.08	77.554	52.329	NA
FHH-1BN/Mcwi	21% O2	0.4% Salt	M	37	Tt	M082FHBN1	.1913	.78	.4077	257.1	11.28	5.7	136.8	131.1	.2538	996	51	1171	1.09	264.7	7.69	40.4	107.1	66.7	NA	102.956	68.174	78.289	50.877	NA
FHH-1BN/Mcwi	21% O2	0.4% Salt	M	37	Tt	M083FHBN1	.1855	.69	.372	250	13.33	5.7	105.1	99.4	.2222	839	40	1221	.54	257.1	9.28	29.1	121.8	92.7	NA	102.84	69.617	115.89	93.26	NA
FHH-1BN/Mcwi	21% O2	0.4% Salt	M	37	Tt	M084FHBN1	.1922	.84	.437	219.51	10.95	5.34	136.51	131.17	.1278	NA	45	1233.42	0	409.09	5.71	56.23	65.36	9.13	NA	186.365	52.146	47.879	6.96	NA
FHH-1BN/Mcwi	21% O2	0.4% Salt	M	37	Tt	M091FHBN1	.1828	.92	.5033	230.7	9.13	5.8	NA	NA	NA	853	41	1056	2.22	176.4	4.78	42.5	97.9	55.4	NA	76.463	52.355	NA	NA	NA
FHH-1BN/Mcwi	21% O2	0.4% Salt	M	37	Tt	M092FHBN1	.2361	1	.4235	250	12.8	5.4	141.7	136.3	.2347	813	45	1200	.8	214.2	4.6	38.4	130	91.6	NA	85.68	35.938	91.743	67.205	NA
FHH-1BN/Mcwi	21% O2	0.4% Salt	M	37	Tt	M096FHBN1	.1405	.78	.5552	250	11.28	4.12	122.99	118.87	.4137	786.85	32	1003.92	10	225	5.64	NA	NA	NA	NA	90	50	0	0	NA
FHH-1BN/Mcwi	21% O2	0.4% Salt	M	37	Tt	M097FHBN1	.1398	.75	.5365	272.73	11.2	5.7	115.3	109.6	.168	1003.92	35	1193.85	19.3	225	5.33	32.88	97.79	64.91	NA	82.499	47.589	84.814	59.224	NA
FHH-1BN/Mcwi	21% O2	0.4% Salt	M	37	Tt	M098FHBN1	.13455	.75	.5574	290.32	10.67	5.51	116.05	110.54	.2667	872.95	38	1058.12	2	225	5.33	45.23	94.09	48.86	NA	77.501	49.953	81.077	44.201	NA
FHH-1BN/Mcwi	21% O2	0.4% Salt	M	37	Tt	M099FHBN1	.1418	.71	.5007	300	14.65	4.84	117.93	113.09	.0244	976.79	36	1166.72	10	264.71	7.89	40.21	77.51	37.3	NA	88.237	53.857	65.725	32.983	NA
FHH-1BN/Mcwi	21% O2	0.4% Salt	F	37	Tt	F086FHBN1	.1511	.72	.4765	250	11.94	5.35	122.48	117.13	.1194	980.41	34	1138.59	0	147.54	5	49.87	118.85	68.98	NA	59.016	41.876	97.036	58.892	NA
FHH-1BN/Mcwi	21% O2	0.4% Salt	F	37	Tt	F087FHBN1	.1329	.55	.4138	310.3	15.27	5.6	112.3	106.7	.2036	763	59	953	1.41	257.1	9.45	29.8	101.8	72	NA	82.855	61.886	90.65	67.479	NA
FHH-1BN/Mcwi	21% O2	0.4% Salt	F	37	Tt	F088FHBN1	.1452	.75	.5165	272.73	13.33	5.18	141.2	136.02	.2444	885.53	48	1075.29	8.2	214.29	8.53	22.38	110.2	87.82	NA	78.572	63.991	78.045	64.564	NA
FHH-1BN/Mcwi	21% O2	0.4% Salt	F	37	Tt	F089FHBN1	.1442	.77	.534	209.3	8.83	5.59	122.73	117.14	.2429	1133.14	35	1295.02	2.7	166.67	4.16	15.36	96.71	81.35	NA	79.632	47.112	78.799	69.447	NA
FHH-1BN/Mcwi	21% O2	0.4% Salt	F	37	Tt	F090FHBN1	.1529	.7	.4578	272.7	9.71	5.7	102.6	96.9	.2267	975	41	1138	1	250	7.14	46.8	115.9	69.1	NA	91.676	73.532	112.963	71.311	NA
FHH-1BN/Mcwi	21% O2	0.4% Salt	F	37	Tt	F093FHBN1	.1819	.89	.4893	281.25	11.24	5.71	102.56	96.85	.1873	952.31	42	1163.93	25.86	264.71	6.29	56.25	117.93	61.68	NA	94.119	55.961	114.986	63.686	NA
FHH-1BN/Mcwi	21% O2	0.4% Salt	F	37	Tt	F094FHBN1	.1819	.85	.4673	264.71	14.12	3.86	100.55	96.69	.2824	NA	47	1137.48	1.56	219.51	5.65	47.72	106.51	58.79	NA	82.925	40.014	105.927	60.803	NA
FHH-1BN/Mcwi	21% O2	0.4% Salt	F	37	Tt	F095FHBN1	.1838	.86	.4679	300	10.47	5.2	123.8	118.6	.3314	894	45	1341	.46	243.2	5.12	55.6	123.3	67.7	NA	81.067	48.902	99.596	57.083	NA
FHH-1BN/Mcwi	21% O2	0.4% Salt	F	37	Tt	F100FHBN1	.1279	.6	.4691	281.2	21.33	5.4	NA	NA	1.1022	813	29	1045	2.1	230.7	13	41.3	90.1	48.8	NA	82.041	60.947	NA	NA	NA
FHH-20BN/Mcwi	12% O2	0.4% Salt	M	142	Tt	M140FHBN20	.173	.96	.5549	230.7	14.17	5.8	117.8	112	.4888	1043	32	1352	1.51	195.6	8.75	39.7	119	79.3	NA	84.785	61.75	101.019	70.804	32.5016
FHH-20BN/Mcwi	12% O2	0.4% Salt	M	142	Tt	M145FHBN20	.171	1.14	.6667	236.84	9.47	4.42	110.98	106.56	.4642	855	28	1078	7.68	183.67	4.21	44.3	97.82	53.52	NA	77.55	44.456	88.142	50.225	19.7768
FHH-20BN/Mcwi	12% O2	0.4% Salt	M	142	Tt	M146FHBN20	.166	1.49	.8976	236.84	8.19	5.39	119.98	114.59	.2129	800	47	967	8.47	157.89	1.54	72.88	85.73	12.85	NA	66.665	18.803	71.454	11.214	2.392
FHH-20BN/Mcwi	12% O2	0.4% Salt	M	142	Tt	M144FHBN20	.161	1.04	.646	257.14	13.27	3.84	132.4	128.56	.2455	867	37	1067	4.83	204.54	4.81	56.78	115.25	58.47	NA	79.544	36.247	87.047	45.481	21.1716
FHH-20BN/Mcwi	12% O2	0.4% Salt	M	142	Tt	M159FHBN20	.165	1.19	.7212	236.8	11.43	5.7	127.5	121.8	.3229	1089	31	1295	NA	225	5.04	42.5	99.3	56.8	NA	95.017	44.094	77.882	46.634	18.7469
FHH-20BN/Mcwi	12% O2	0.4% Salt	M	142	Tt	M155FHBN20	.122	.57	.4672	219.5	17.54	5.7	129.9	124.2	.4079	1022	29	1270	10	204.5	9.82	37.4	111.1	73.7	NA	93.166	55.986	85.527	59.34	30.5171
FHH-20BN/Mcwi	12% O2	0.4% Salt	M	142	Tt	M156FHBN20	.16	1.04	.65	257.1	11.92	5.2	129.6	124.4	.2683	929	41	1146	NA	NA	NA	NA	NA	NA	NA	NA	NA	NA	NA	NA
FHH-20BN/Mcwi	12% O2	0.4% Salt	M	142	Tt	M157FHBN20	.12	.99	.825	230.7	9.29	5.9	121.8	115.9	.1487	977	29	1221	4.73	204.5	4.24	37.4	102.3	64.9	NA	88.643	45.64	83.99	55.997	11.1838
FHH-20BN/Mcwi	12% O2	0.4% Salt	M	142	Tt	M154FHBN20	.118	1.01	.8559	33.83	8.71	6.51	167.64	161.13	.9889	1124	10	1292	5.38	116.88	4.36	30.99	113.96	82.97	NA	345.492	50.057	67.979	51.493	24.5485
FHH-20BN/Mcwi	12% O2	0.4% Salt	M	142	Tt	M158FHBN20	.131	.85	.6489	236.8	11.29	5.9	126.2	120.3	.3812	1068	29	1282	17.03	191.4	4.71	50.2	91.9	41.7	NA	80.828	41.718	72.821	34.663	19.3959
FHH-20BN/Mcwi	12% O2	0.4% Salt	F	142	Tt	F147FHBN20	.139	.97	.6978	243.2	10.31	5.5	133	127.5	.2861	795	49	1060	1.36	250	4.95	50.9	103.7	52.8	NA	102.796	48.012	77.97	41.412	18.7149
FHH-20BN/Mcwi	12% O2	0.4% Salt	F	142	Tt	F148FHBN20	.154	.91	.5909	236.8	15.38	5.6	151.9	146.3	.2923	912	48	1295	4.33	169.8	4.84	53.1	116.9	63.8	NA	71.706	31.469	76.959	43.609	21.4821
FHH-20BN/Mcwi	12% O2	0.4% Salt	F	142	Tt	F151FHBN20	.128	1.01	.7891	219.5	13.47	5.8	97	91.2	.7271	1084	34	1270	8.51	187.5	3.96	41.9	106.1	64.2	NA	85.421	29.399	109.381	70.395	19.3238
FHH-20BN/Mcwi	12% O2	0.4% Salt	F	142	Tt	F150FHBN20	.158	1.09	.6899	264.7	12.11	3.77	122.97	119.2	.1726	889	36	1107	8.79	200	4.95	51.82	91.75	39.93	NA	75.557	40.875	74.612	33.498	19.6139
FHH-20BN/Mcwi	12% O2	0.4% Salt	F	142	Tt	F153FHBN20	.144	1.05	.7292	243.24	11.81	4.24	129.78	125.54	.1742	889	39	1107	7.33	173.07	2.86	60.78	99.44	38.66	NA	71.152	24.217	76.622	30.795	11.0584
FHH-20BN/Mcwi	12% O2	0.4% Salt	F	142	Tt	F152FHBN20	.153	1.05	.6863	250	12.19	5.65	129.39	123.74	.2987	774	47	979	7.79	155.17	3.62	62.64	107.72	45.08	NA	62.068	29.696	83.252	36.431	16.8536
FHH-20BN/Mcwi	12% O2	0.4% Salt	F	142	Tt	F149FHBN20	.155	1.01	.6516	243.2	11.88	5.4	129.2	123.8	.0832	1236	25	1468	NA	209.3	5.54	30.8	116.8	86	NA	86.061	46.633	90.402	69.467	22.1436
FHH-20BN/Mcwi	12% O2	0.4% Salt	F	142	Tt	F142FHBN20	.149	1.1	.7383	264.7	12	4.29	112.55	108.26	.462	821	34	1026	5.22	200	4.36	41.59	97.82	56.23	NA	75.557	36.333	86.912	51.94	22.206
FHH-20BN/Mcwi	12% O2	0.4% Salt	F	142	Tt	F143FHBN20	.154	1.11	.7208	243.24	11.17	3.73	127.67	123.94	.405	975	34	1180	5.06	187.5	3.78	47.09	110.14	63.05	NA	77.084	33.841	86.269	50.871	18.5368
FHH-20BN/Mcwi	12% O2	0.4% Salt	F	142	Tt	F141FHBN20	.149	1.18	.7919	NA	NA	NA	NA	NA	NA	NA	NA	NA	NA	NA	NA	NA	NA	NA	NA	NA	NA	NA	NA	NA
FHH-20BN/Mcwi	21% O2	0.4% Salt	M	137	Tt	M114FHBN20	.123	.67	.5447	195.65	4.78	5.47	60.53	55.06	.5994	1000	41	1187	.27	176.47	4.17	26.49	86.12	59.63	NA	90.197	87.238	142.277	108.3	8.086
FHH-20BN/Mcwi	21% O2	0.4% Salt	M	137	Tt	M111FHBN20	.117	.59	.5043	257.1	16.27	6.1	77.1	71	.7037	829	36	1028	1.06	214.2	5.08	40.2	101	60.8	NA	83.314	31.223	130.999	85.634	18.0636
FHH-20BN/Mcwi	21% O2	0.4% Salt	M	137	Tt	M113FHBN20	.155	.99	.6387	225	7.27	6	72.3	66.3	.2727	961	28	1127	10	219.5	4.85	37.9	96.3	58.4	NA	97.556	66.713	133.195	88.084	28.9667
FHH-20BN/Mcwi	21% O2	0.4% Salt	M	137	Tt	M115FHBN20	.136	.81	.5956	NA	NA	NA	NA	NA	NA	NA	NA	NA	NA	NA	NA	NA	NA	NA	NA	NA	NA	NA	NA	NA
FHH-20BN/Mcwi	21% O2	0.4% Salt	M	137	Tt	M112FHBN20	.147	.68	.4626	264.7	10.59	5.9	56.9	51	.3097	973	27	1141	8.19	209.3	7.65	41.5	84	42.5	NA	79.071	72.238	147.627	83.333	30.9938
FHH-20BN/Mcwi	21% O2	0.4% Salt	M	137	Tt	M107FHBN20	.14	.72	.5143	250	9.72	4.72	98.76	94.04	.3306	898	40	1102	2.37	230.76	6.67	41.97	90.25	48.28	NA	92.304	68.621	91.383	51.34	26.4767
FHH-20BN/Mcwi	21% O2	0.4% Salt	M	137	Tt	M109FHBN20	.125	.68	.544	243.2	9.12	5.1	79.7	74.6	.2507	890	29	1063	1.97	152.5	5.29	39.3	96.1	56.8	NA	62.706	58.004	120.577	76.139	15.4412
FHH-20BN/Mcwi	21% O2	0.4% Salt	M	137	Tt	M110FHBN20	.132	.84	.6364	243.2	7.63	5.4	101.3	95.9	.3162	890	47	1034	10	250	5.71	55.6	102.9	47.3	NA	102.796	74.836	101.579	49.322	23.5655
FHH-20BN/Mcwi	21% O2	0.4% Salt	M	137	Tt	M108FHBN20	.149	.89	.5973	257.14	7.42	7.08	53.01	45.93	.4079	780	49	913	NA	126.76	5.84	75.89	91.66	15.77	NA	49.296	78.706	172.911	34.335	42.7839
FHH-20BN/Mcwi	21% O2	0.4% Salt	M	137	Tt	M103FHBN20	.227	1.11	.489	310.34	8.11	5.39	57.07	51.68	.4196	813	38	1046	23.23	204.55	4.14	60.57	83.04	22.47	NA	65.912	51.048	145.506	43.479	31.9046
FHH-20BN/Mcwi	21% O2	0.4% Salt	F	137	Tt	F105FHBN20	.176	.95	.5398	264.7	10.95	3.6	98.75	95.15	.4352	797	62	966	25.85	225	5.68	66.35	114.28	47.93	NA	85.002	51.872	115.727	50.373	24.31
FHH-20BN/Mcwi	21% O2	0.4% Salt	F	137	Tt	F104FHBN20	.17	.95	.5588	257.14	9.47	5.47	65.46	59.99	.2534	983	30	1153	5.22	187.5	4.63	46.57	76.73	30.16	NA	72.917	48.891	117.217	50.275	25.3105
FHH-20BN/Mcwi	21% O2	0.4% Salt	F	137	Tt	F106FHBN20	.164	.87	.5305	250	7.36	6	62	56	.16	1160	38	1326	18.92	257.1	5.29	52	119.9	67.9	NA	102.84	71.875	193.387	121.25	20.8345
FHH-20BN/Mcwi	21% O2	0.4% Salt	F	137	Tt	F100FHBN20	.132	.76	.5758	243.24	9.21	5.74	93.7	87.96	.677	823	38	985	4.86	225	7.37	50.97	82.24	31.27	NA	92.501	80.022	87.769	35.55	24.9434
FHH-20BN/Mcwi	21% O2	0.4% Salt	F	137	Tt	F101FHBN20	.11	.63	.5727	250	9.52	5.7	122.9	117.2	.619	1040	36	1208	8.21	152.5	8.89	41.7	108.1	66.4	NA	61	93.382	87.958	56.655	33.48
FHH-20BN/Mcwi	21% O2	0.4% Salt	F	137	Tt	F102FHBN20	.146	.79	.5411	204.5	10.38	5.9	97.4	91.5	.5968	973	43	1107	24.23	200	5.06	50.1	116.6	66.5	NA	97.8	48.748	119.713	72.678	44.3405
FHH-20BN/Mcwi	21% O2	0.4% Salt	F	137	Tt	F119FHBN20	.129	.78	.6047	236.84	9.23	5.31	85.03	79.72	.2977	898	37	1051	NA	225	5.9	50.04	92.12	42.08	NA	95.001	63.922	108.338	52.785	23.9538
FHH-20BN/Mcwi	21% O2	0.4% Salt	F	137	Tt	F116FHBN20	.123	.6	.4878	230.76	10.67	4.88	40.77	35.89	.616	1000	22	1322	6.25	195.65	7.33	26.84	51.18	24.34	NA	84.785	68.697	125.533	67.818	31.313
FHH-20BN/Mcwi	21% O2	0.4% Salt	F	137	Tt	F118FHBN20	.129	.65	.5039	230.7	12.31	5.2	91.3	86.1	.7385	1063	30	1293	4.87	176.4	7.38	29.5	93.8	64.3	NA	76.463	59.951	102.738	74.681	28.2115
FHH-20BN/Mcwi	21% O2	0.4% Salt	F	137	Tt	F117FHBN20	.123	.76	.6179	257.14	7.89	4.38	72.76	68.38	.2566	747	40	880	NA	250	4.74	72.26	82.61	10.35	NA	97.223	60.076	113.538	15.136	15.5389
FHH-2BN/Mcwi	12% O2	0.4% Salt	M	174	Tt	M132FHBN2	.1	.73	.73	209.3	9.32	6	108.4	102.4	1.2925	963	17	1252	5.93	116.8	2.47	36.8	45.1	8.3	NA	55.805	26.502	41.605	8.105	8.211
FHH-2BN/Mcwi	12% O2	0.4% Salt	M	174	Tt	M133FHBN2	.093	.87	.9355	115.3	9.43	2.9	158.5	155.6	1.5717	835	24	990	9.26	136.3	2.76	33.7	55.7	22	NA	118.213	29.268	35.142	14.139	7.6667
FHH-2BN/Mcwi	12% O2	0.4% Salt	M	174	Tt	M134FHBN2	.107	.61	.5701	219.5	12.46	5.4	100.5	95.1	.218	866	29	1059	12.18	166.6	2.3	58.3	66.5	8.2	NA	75.9	18.459	66.169	8.623	3.7869
FHH-2BN/Mcwi	12% O2	0.4% Salt	M	174	Tt	M142FHBN2	.136	1.01	.7426	230.77	10.69	4.93	151.86	146.93	.2032	900	38	1077	6.36	160.71	2.38	66.78	101.02	34.24	NA	69.641	22.264	66.522	23.304	6.6491
FHH-2BN/Mcwi	12% O2	0.4% Salt	M	174	Tt	M143FHBN2	.147	1.29	.8776	219.51	6.82	7.15	109.12	101.97	.1876	938	31	1261	2.68	140.63	1.71	54.67	85.85	31.18	NA	64.065	25.073	78.675	30.578	4.407
FHH-2BN/Mcwi	12% O2	0.4% Salt	M	174	Tt	M139FHBN2	.127	.91	.7165	236.8	12.75	5.7	155.1	149.4	.3251	1128	34	1322	NA	160.7	2.86	68.2	114	45.8	NA	67.863	22.431	73.501	30.656	9.6885
FHH-2BN/Mcwi	12% O2	0.4% Salt	M	174	Tt	M131FHBN2	.099	.79	.798	230.77	11.65	2.33	155.56	153.23	.5153	975	25	1138	10.88	NA	3.67	NA	NA	NA	NA	NA	31.502	NA	NA	9.696
FHH-2BN/Mcwi	12% O2	0.4% Salt	M	174	Tt	M130FHBN2	.099	.73	.7374	NA	NA	NA	NA	NA	NA	NA	NA	NA	NA	NA	NA	NA	NA	NA	NA	NA	NA	NA	NA	NA
FHH-2BN/Mcwi	12% O2	0.4% Salt	M	174	Tt	M145FHBN2	.125	.93	.744	236.84	10.11	6.16	151.67	145.51	.0227	1002	37	1196	16.57	225	2.58	75.75	84.2	8.45	NA	95.001	25.519	55.515	5.807	6.6803
FHH-2BN/Mcwi	12% O2	0.4% Salt	F	174	Tt	F141FHBN2	.096	.76	.7917	169.81	7.63	4.53	114.94	110.41	.3606	960	24	1120	10.94	109.76	1.84	50.95	69.67	18.72	NA	64.637	24.115	60.614	16.955	1.6184
FHH-2BN/Mcwi	12% O2	0.4% Salt	F	174	Tt	F146FHBN2	.116	.78	.6724	150	12.82	3.8	134.8	131	.2051	1128	19	1386	2.33	134.3	3.08	46.4	73.4	27	NA	89.533	24.025	54.451	20.611	6.3462
FHH-2BN/Mcwi	12% O2	0.4% Salt	F	174	Tt	F148FHBN2	.116	.95	.819	257.1	8.42	5.8	111.3	105.5	.2021	935	28	1160	3.25	214.2	2.53	49.2	72.9	23.7	NA	83.314	30.048	65.499	22.464	5.992
FHH-2BN/Mcwi	12% O2	0.4% Salt	F	174	Tt	F149FHBN2	.122	.99	.8115	176.47	7.68	6.38	86.9	80.52	.0441	1115	22	1390	10.97	191.49	2.42	39.43	62.06	22.63	NA	108.511	31.51	71.415	28.105	5.7964
FHH-2BN/Mcwi	12% O2	0.4% Salt	F	174	Tt	F136FHBN2	.104	.93	.8942	209.3	9.46	4.44	169.32	164.88	.1538	926	34	1170	NA	134.33	2.15	75.83	90.09	14.26	NA	64.181	22.727	53.207	8.649	3.8071
FHH-2BN/Mcwi	12% O2	0.4% Salt	F	174	Tt	F137FHBN2	.107	.97	.9065	257.1	8.87	5.5	120.1	114.6	.2505	995	27	1284	NA	169.8	3.09	60.9	93	32.1	NA	66.044	34.837	77.435	28.01	10.6814
FHH-2BN/Mcwi	12% O2	0.4% Salt	F	174	Tt	F140FHBN2	.087	.61	.7011	NA	6.89	8.6	NA	NA	.3477	1233	21	1457	6.54	NA	2.62	37.87	80.49	42.62	NA	NA	38.026	NA	NA	13.8443
FHH-2BN/Mcwi	12% O2	0.4% Salt	F	174	Tt	F147FHBN2	.113	.71	.6283	187.5	11.27	5.41	99.06	93.65	.1606	864	38	1040	31.77	NA	7.04	NA	NA	NA	NA	NA	62.467	NA	NA	12.0248
FHH-2BN/Mcwi	12% O2	0.4% Salt	F	174	Tt	F135FHBN2	.083	.6	.7229	200	10	NA	136.21	NA	.415	991	20	1268	5	134.33	3.67	70.67	76.95	6.28	NA	67.165	36.7	56.494	NA	7.1625
FHH-2BN/Mcwi	12% O2	0.4% Salt	F	174	Tt	F138FHBN2	.092	.62	.6739	195.6	11.15	5.2	104.1	98.9	.3729	829	23	1293	13.89	NA	NA	NA	NA	NA	NA	NA	NA	NA	NA	NA
FHH-2BN/Mcwi	21% O2	0.4% Salt	M	171	Tt	M105FHBN2	.142	.65	.4577	243.2	8	6.3	70	63.7	.086	1023	29	1259	.38	214.2	6.15	54.8	100.5	45.7	NA	88.076	76.875	143.571	71.743	2.2883
FHH-2BN/Mcwi	21% O2	0.4% Salt	M	171	Tt	M092FHBN2	.135	.67	.4963	NA	NA	NA	NA	NA	NA	NA	NA	NA	NA	NA	NA	NA	NA	NA	NA	NA	NA	NA	NA	NA
FHH-2BN/Mcwi	21% O2	0.4% Salt	M	171	Tt	M091FHBN2	.124	.65	.5242	NA	NA	NA	NA	NA	NA	NA	NA	NA	NA	NA	NA	NA	NA	NA	NA	NA	NA	NA	NA	NA
FHH-2BN/Mcwi	21% O2	0.4% Salt	M	171	Tt	M095FHBN2	.152	.83	.5461	243.24	8.43	6.22	63.59	57.37	NA	1026	26	1212	3.14	145.16	3.13	43.65	79.46	35.81	NA	59.678	37.129	124.957	62.419	4.3511
FHH-2BN/Mcwi	21% O2	0.4% Salt	M	171	Tt	M090FHBN2	.102	.56	.549	250	7.86	4.63	96.94	92.31	.0334	1015	27	1192	12.27	176.47	5.36	47.23	95.01	47.78	NA	70.588	68.193	98.009	51.76	5.5982
FHH-2BN/Mcwi	21% O2	0.4% Salt	M	171	Tt	M101FHBN2	.149	.92	.6174	225	8.48	4.89	79.52	74.63	NA	1080	27	1257	9.76	145.16	5	34.95	82.24	47.29	NA	64.516	58.962	103.421	63.366	1.6168
FHH-2BN/Mcwi	21% O2	0.4% Salt	M	171	Tt	M106FHBN2	.153	.81	.5294	230.7	6.42	5.5	85.3	79.8	.1075	953	36	1112	2.09	166.6	3.7	67.9	104.9	37	NA	72.215	57.632	122.978	46.366	5.7679
FHH-2BN/Mcwi	21% O2	0.4% Salt	M	171	Tt	M107FHBN2	.131	.72	.5496	272.7	10.56	5.2	90.5	85.3	NA	953	47	1144	.62	155.1	6.11	59.8	112.4	52.6	NA	56.876	57.86	124.199	61.665	7.5396
FHH-2BN/Mcwi	21% O2	0.4% Salt	M	171	Tt	M093FHBN2	.146	.8	.5479	219.51	NA	5.83	104.82	98.99	NA	908	43	1090	22.35	200	NA	62.52	127.34	64.82	NA	91.112	NA	121.484	65.481	NA
FHH-2BN/Mcwi	21% O2	0.4% Salt	M	171	Tt	M094FHBN2	.162	.64	.3951	219.51	11.56	6.31	75.63	69.32	NA	991	31	1238	14.92	183.67	4.69	50.43	89.63	39.2	NA	83.673	40.571	118.511	56.549	17.2355
FHH-2BN/Mcwi	21% O2	0.4% Salt	F	171	Tt	F103FHBN2	.14	.79	.5643	250	9.62	5.7	70.9	65.2	NA	983	18	1416	.63	195.6	3.54	21.8	53.5	31.7	NA	78.24	36.798	75.458	48.62	5.2829
FHH-2BN/Mcwi	21% O2	0.4% Salt	F	171	Tt	F104FHBN2	.151	.65	.4305	214.2	15.38	4	85.3	81.3	NA	865	32	1101	4.67	191.4	7.69	22.8	40.1	17.3	NA	89.356	50	47.011	21.279	9.0526
FHH-2BN/Mcwi	21% O2	0.4% Salt	F	171	Tt	F102FHBN2	.156	.8	.5128	204.55	7.86	4.63	96.94	92.31	NA	1015	27	1192	20.23	176.47	5.36	47.23	95.01	47.78	NA	86.272	68.193	98.009	51.76	5.1645
FHH-2BN/Mcwi	21% O2	0.4% Salt	F	171	Tt	F100FHBN2	.133	.8	.6015	NA	NA	NA	NA	NA	NA	NA	NA	NA	NA	NA	NA	NA	NA	NA	NA	NA	NA	NA	NA	NA
FHH-2BN/Mcwi	21% O2	0.4% Salt	F	171	Tt	F096FHBN2	.133	.66	.4962	NA	NA	NA	NA	NA	NA	NA	NA	NA	NA	NA	NA	NA	NA	NA	NA	NA	NA	NA	NA	NA
FHH-2BN/Mcwi	21% O2	0.4% Salt	F	171	Tt	F097FHBN2	.118	.62	.5254	300	10.32	4.5	119.6	115.1	.08	1080	50	1302	2.08	173	5.16	63.1	97.6	34.5	NA	57.667	50	81.605	29.974	7.5944
FHH-2BN/Mcwi	21% O2	0.4% Salt	F	171	Tt	F108FHBN2	.127	.73	.5748	250	9.59	5.3	86.3	81	.2853	757	31	1030	2.74	100	5.48	35.6	83.2	47.6	NA	40	57.143	96.408	58.765	13.4334
FHH-2BN/Mcwi	21% O2	0.4% Salt	F	171	Tt	F109FHBN2	.123	.74	.6016	225	7.57	5.5	86.5	81	.3519	878	42	1151	0	183.6	5.41	49.3	119.8	70.5	NA	81.6	71.466	138.497	87.037	14.071
FHH-3BN/Mcwi	12% O2	0.4% Salt	M	179	Tt	M087FHBN3	.127	.83	.6535	230.77	10.36	3.87	77.3	73.43	.3238	924	23	1151	4.52	NA	2.41	NA	NA	NA	NA	NA	23.263	NA	NA	8.3098
FHH-3BN/Mcwi	12% O2	0.4% Salt	M	177	Tt	M032FHBN3	.076	.53	.6974	219.5	13.96	5.6	75.4	69.8	.5899	891	2	1209	NA	NA	NA	NA	NA	NA	NA	NA	NA	NA	NA	8.4294
FHH-3BN/Mcwi	12% O2	0.4% Salt	M	177	Tt	M039FHBN3	.078	.54	.6923	NA	NA	NA	NA	NA	NA	NA	NA	NA	NA	NA	NA	NA	NA	NA	NA	NA	NA	NA	NA	NA
FHH-3BN/Mcwi	12% O2	0.4% Salt	M	177	Tt	M037FHBN3	.074	.66	.8919	230.7	8.48	5.9	53.1	47.2	.3055	1090	25	1363	16.11	173	5.15	49	98.8	49.8	NA	74.989	60.731	186.064	105.508	18.9
FHH-3BN/Mcwi	12% O2	0.4% Salt	M	177	Tt	M031FHBN3	.071	.51	.7183	214.2	13.33	6.6	128	121.4	.64	1082	22	1496	6.27	87.3	11.76	41.8	86.5	44.7	NA	40.756	88.222	67.578	36.82	26.4333
FHH-3BN/Mcwi	12% O2	0.4% Salt	M	177	Tt	M038FHBN3	.075	.76	1.0133	225	10	7.12	122.83	115.71	1.0925	972	13	1170	5.71	195.65	5.53	33.41	87.83	54.42	NA	86.956	55.3	71.505	47.031	9.8479
FHH-3BN/Mcwi	12% O2	0.4% Salt	M	179	Tt	M086FHBN3	.107	1.05	.9813	157.8	7.62	4.8	81.2	76.4	.4381	1258	16	1688	6.21	183.6	2.29	36.1	58.6	22.5	NA	116.35	30.052	72.167	29.45	12.0129
FHH-3BN/Mcwi	12% O2	0.4% Salt	M	179	Tt	M078FHBN3	.095	.69	.7263	243.24	11.3	4.51	68.05	63.54	.6528	881	25	1169	15.1	136.36	4.64	44.41	57.12	12.71	NA	56.06	41.062	83.938	20.003	13.5475
FHH-3BN/Mcwi	12% O2	0.4% Salt	M	179	Tt	M081FHBN3	.099	.6	.6061	115.3	8.67	5.2	125.33	120.13	.6608	1105	17	1350	10.2	123.2	4	22.6	54.1	31.5	NA	106.852	46.136	43.166	26.222	14.6875
FHH-3BN/Mcwi	12% O2	0.4% Salt	F	177	Tt	F034FHBN3	.048	.62	1.2917	NA	NA	NA	NA	NA	NA	NA	NA	NA	NA	NA	NA	NA	NA	NA	NA	NA	NA	NA	NA	NA
FHH-3BN/Mcwi	12% O2	0.4% Salt	F	177	Tt	F036FHBN3	.064	.37	.5781	191.4	9.19	4.2	57.1	52.9	1.3141	896	5	1344	2	176.4	6.49	21.4	45.8	24.4	NA	92.163	70.62	80.21	46.125	6.9032
FHH-3BN/Mcwi	12% O2	0.4% Salt	F	179	Tt	F083FHBN3	.105	.75	.7143	236.8	9.07	6.5	93.6	87.1	.4329	1135	29	1258	8.04	180	3.47	61	97.9	36.9	NA	76.014	38.258	104.594	42.365	13.9688
FHH-3BN/Mcwi	12% O2	0.4% Salt	F	179	Tt	F082FHBN3	.119	.89	.7479	219.51	7.87	5.75	110.8	105.05	.3244	924	43	1151	17.8	173.08	3.6	74.9	99.93	25.03	NA	78.848	45.743	90.19	23.827	11.2849
FHH-3BN/Mcwi	12% O2	0.4% Salt	F	179	Tt	F084FHBN3	.113	.78	.6903	257.14	10.26	4.78	134.1	129.32	.0872	907	36	1070	5.59	8.6	3.08	75.98	135.79	59.81	NA	3.344	30.019	101.26	46.25	10.4596
FHH-3BN/Mcwi	12% O2	0.4% Salt	F	179	Tt	F079FHBN3	.11	.58	.5273	204.5	11.2	5.3	117.9	112.6	.4045	962	35	1210	.18	214.2	5.52	59.6	91.3	31.7	NA	104.743	49.286	77.439	28.153	11.6228
FHH-3BN/Mcwi	12% O2	0.4% Salt	F	177	Tt	F030FHBN3	.046	NA	NA	NA	NA	NA	NA	NA	NA	NA	NA	NA	NA	NA	NA	NA	NA	NA	NA	NA	NA	NA	NA	NA
FHH-3BN/Mcwi	12% O2	0.4% Salt	F	177	Tt	F033FHBN3	.0407	NA	NA	NA	NA	NA	NA	NA	NA	NA	NA	NA	NA	NA	NA	NA	NA	NA	NA	NA	NA	NA	NA	NA
FHH-3BN/Mcwi	12% O2	0.4% Salt	F	177	Tt	F035FHBN3	.047	NA	NA	NA	NA	NA	NA	NA	NA	NA	NA	NA	NA	NA	NA	NA	NA	NA	NA	NA	NA	NA	NA	NA
FHH-3BN/Mcwi	21% O2	0.4% Salt	M	178	Tt	M052FHBN3	.066	.44	.6667	264.71	NA	NA	NA	NA	NA	NA	NA	NA	NA	NA	NA	NA	NA	NA	NA	NA	NA	NA	NA	NA
FHH-3BN/Mcwi	21% O2	0.4% Salt	M	178	Tt	M050FHBN3	.065	.17	.2615	257.1	NA	5.9	53.7	47.8	.9706	786	21	1089	27.19	281.2	NA	47	70.7	23.7	NA	109.374	95.46	131.657	49.582	36.5176
FHH-3BN/Mcwi	21% O2	0.4% Salt	M	178	Tt	M051FHBN3	.073	.35	.4795	225	9.14	5.4	84.4	79	.6629	907	29	1301	24.85	191.4	5.71	60.6	92.8	32.2	NA	85.067	62.473	109.953	40.759	16.296
FHH-3BN/Mcwi	21% O2	0.4% Salt	M	178	Tt	M040FHBN3	.08	.43	.5375	169.8	8.47	5.6	100.7	95.1	.7068	931	30	1163	1.54	195.6	8.37	53.7	100.3	46.6	NA	115.194	98.819	99.603	49.001	22.5805
FHH-3BN/Mcwi	21% O2	0.4% Salt	M	178	Tt	M043FHBN3	.076	.27	.3553	257.1	14.07	5.8	77.2	71.4	.6861	782	27	932	10.93	183.6	12.59	59.9	70.1	10.2	NA	71.412	89.481	90.803	14.286	16.2815
FHH-3BN/Mcwi	21% O2	0.4% Salt	M	178	Tt	M041FHBN3	.08	.37	.4625	272.73	16.22	5.75	63.49	57.74	.3892	891	18	1016	2.78	209.3	7.03	37.99	58.99	21	NA	76.743	43.342	92.912	36.37	13.7968
FHH-3BN/Mcwi	21% O2	0.4% Salt	M	178	Tt	M053FHBN3	.057	.33	.5789	204.5	7.27	5.7	84.5	78.8	.5636	1187	25	1476	6	236.8	6.67	50.7	91.3	40.6	NA	115.795	91.747	108.047	51.523	11.9045
FHH-3BN/Mcwi	21% O2	0.4% Salt	M	178	Tt	M044FHBN3	.067	.52	.7761	200	6.92	4.31	101.18	96.87	.5088	1014	25	1150	3.41	191.49	3.85	55.43	94.05	38.62	NA	95.745	55.636	92.953	39.868	7.5144
FHH-3BN/Mcwi	21% O2	0.4% Salt	M	178	Tt	M054FHBN3	.06	NA	NA	NA	NA	NA	NA	NA	NA	NA	NA	NA	NA	NA	NA	NA	NA	NA	NA	NA	NA	NA	NA	NA
FHH-3BN/Mcwi	21% O2	0.4% Salt	M	178	Tt	M042FHBN3	.064	NA	NA	NA	NA	NA	NA	NA	NA	NA	NA	NA	NA	NA	NA	NA	NA	NA	NA	NA	NA	NA	NA	NA
FHH-3BN/Mcwi	21% O2	0.4% Salt	F	178	Tt	F055FHBN3	.067	.41	.6119	236.8	NA	6.4	63.6	57.2	NA	581	36	969	3.71	236.8	3.9	54.3	86	31.7	NA	100	NA	135.22	55.42	6.3146
FHH-3BN/Mcwi	21% O2	0.4% Salt	F	178	Tt	F057FHBN3	.065	.4	.6154	NA	NA	NA	NA	NA	NA	NA	NA	NA	NA	NA	NA	NA	NA	NA	NA	NA	NA	NA	NA	NA
FHH-3BN/Mcwi	21% O2	0.4% Salt	F	178	Tt	F046FHBN3	.07	.23	.3286	NA	NA	NA	NA	NA	NA	NA	NA	NA	NA	NA	NA	NA	NA	NA	NA	NA	NA	NA	NA	NA
FHH-3BN/Mcwi	21% O2	0.4% Salt	F	178	Tt	F048FHBN3	.067	.35	.5224	NA	NA	NA	NA	NA	NA	NA	NA	NA	NA	NA	NA	NA	NA	NA	NA	NA	NA	NA	NA	NA
FHH-3BN/Mcwi	21% O2	0.4% Salt	F	178	Tt	F045FHBN3	.055	.36	.6545	NA	NA	NA	NA	NA	NA	NA	NA	NA	NA	NA	NA	NA	NA	NA	NA	NA	NA	NA	NA	NA
FHH-3BN/Mcwi	21% O2	0.4% Salt	F	178	Tt	F058FHBN3	.059	NA	NA	NA	NA	NA	NA	NA	NA	NA	NA	NA	NA	NA	NA	NA	NA	NA	NA	NA	NA	NA	NA	NA
FHH-3BN/Mcwi	21% O2	0.4% Salt	F	178	Tt	F056FHBN3	.053	NA	NA	NA	NA	NA	NA	NA	NA	NA	NA	NA	NA	NA	NA	NA	NA	NA	NA	NA	NA	NA	NA	NA
FHH-4BN/Mcwi	12% O2	0.4% Salt	M	163	Tt	M146FHBN4	.126	.95	.754	257.14	9.68	6.47	137.85	131.38	.2808	984	30	1172	6.27	NA	2.74	67.12	111.92	44.8	NA	NA	28.306	81.19	34.1	11.2461
FHH-4BN/Mcwi	12% O2	0.4% Salt	M	163	Tt	M152FHBN4	.118	.76	.6441	264.7	9.21	5.8	71.1	65.3	.4813	913	30	1194	8.81	NA	4.74	44.6	50.8	6.2	NA	NA	51.466	71.449	9.495	8.1467
FHH-4BN/Mcwi	12% O2	0.4% Salt	M	163	Tt	M159FHBN4	.154	1	.6494	209.3	10.4	6.37	114.75	108.38	.2444	809	65	949	20.59	NA	2.6	NA	NA	NA	NA	NA	25	NA	NA	4.8308
FHH-4BN/Mcwi	12% O2	0.4% Salt	M	163	Tt	M144FHBN4	.131	.79	.6031	NA	NA	NA	NA	NA	NA	NA	NA	NA	NA	NA	NA	NA	NA	NA	NA	NA	NA	NA	NA	NA
FHH-4BN/Mcwi	12% O2	0.4% Salt	M	163	Tt	M148FHBN4	.117	.82	.7009	NA	NA	NA	NA	NA	NA	NA	NA	NA	NA	NA	NA	NA	NA	NA	NA	NA	NA	NA	NA	NA
FHH-4BN/Mcwi	12% O2	0.4% Salt	M	163	Tt	M154FHBN4	.119	.83	.6975	281.2	8.19	6	121.4	115.4	.1352	1053	14	1334	NA	NA	3.37	54.8	61.6	NA	NA	NA	41.148	50.741	NA	14.7063
FHH-4BN/Mcwi	12% O2	0.4% Salt	M	163	Tt	M145FHBN4	.132	.92	.697	225	8.26	5.38	100.1	94.72	.3118	1085	31	1232	4.58	243.24	5	57.55	94.78	37.23	NA	108.107	60.533	94.685	39.305	19.0272
FHH-4BN/Mcwi	12% O2	0.4% Salt	M	163	Tt	M147FHBN4	.14	.76	.5429	225	12.37	5.8	85.5	79.7	.2103	1022	30	1172	11.59	230.7	4.47	59	97.6	38.6	NA	102.533	36.136	114.152	48.432	17.2773
FHH-4BN/Mcwi	12% O2	0.4% Salt	M	163	Tt	M153FHBN4	.137	.85	.6204	257.1	12.24	5.4	97.4	92	.2325	1048	26	1339	7.79	163.6	4	53.7	87.5	33.8	NA	63.633	32.68	89.836	36.739	11.4296
FHH-4BN/Mcwi	12% O2	0.4% Salt	M	163	Tt	M158FHBN4	.178	1.11	.6236	236.84	11.71	5.62	113.57	107.95	.0381	1089	39	1323	20.34	219.51	5.95	66.81	112.89	46.08	NA	92.683	50.811	99.401	42.686	22.4432
FHH-4BN/Mcwi	12% O2	0.4% Salt	F	163	Tt	F162FHBN4	.089	.68	.764	250	10.29	5.5	82.8	77.3	NA	1194	19	1427	15.66	236.8	5.88	48.8	93	44.2	NA	94.72	57.143	112.319	57.18	13.7831
FHH-4BN/Mcwi	12% O2	0.4% Salt	F	163	Tt	F149FHBN4	.111	.7	.6306	250	10	4.2	78.7	74.5	.0475	1088	21	1264	10	204.5	4.86	48.4	77.4	29	NA	81.8	48.6	98.348	38.926	10.3063
FHH-4BN/Mcwi	12% O2	0.4% Salt	F	163	Tt	F150FHBN4	.102	.78	.7647	257.14	11.54	5.39	133.09	127.7	.1154	961	31	1170	18.55	225	5.38	66.7	100.35	33.65	NA	87.501	46.62	75.4	26.351	9.171
FHH-4BN/Mcwi	12% O2	0.4% Salt	F	163	Tt	F151FHBN4	.119	.79	.6639	250	11.39	5.13	128.6	123.47	.2278	961	33	1170	10	204.55	4.05	74.15	88.21	14.06	NA	81.82	35.558	68.593	11.387	8.5842
FHH-4BN/Mcwi	12% O2	0.4% Salt	F	163	Tt	F155FHBN4	.117	.71	.6068	272.7	12.96	8.8	105.1	96.3	.0907	871	33	1232	.64	264.7	6.76	54.8	83.9	29.1	NA	97.066	52.16	79.829	30.218	13.5074
FHH-4BN/Mcwi	12% O2	0.4% Salt	F	163	Tt	F160FHBN4	.155	.78	.5032	219.5	13.59	5.7	91.2	85.5	.2378	1015	34	1240	3.66	195.6	6.41	58	90.6	32.6	NA	89.112	47.167	99.342	38.129	17.7587
FHH-4BN/Mcwi	12% O2	0.4% Salt	F	163	Tt	F156FHBN4	.1	.77	.77	250	9.61	6.89	132.61	125.72	NA	969	35	1232	3.08	281.25	2.6	73.28	80.02	NA	NA	112.5	27.055	60.342	NA	4.1143
FHH-4BN/Mcwi	12% O2	0.4% Salt	F	163	Tt	F157FHBN4	.12	.89	.7417	264.71	11.69	6.12	128.65	122.53	NA	871	41	1035	16.07	NA	3.37	69.98	107.06	37.08	NA	NA	28.828	83.218	30.262	7.711
FHH-4BN/Mcwi	12% O2	0.4% Salt	F	163	Tt	F161FHBN4	.094	.5	.5319	264.7	13.6	5.5	73.7	68.2	.17	902	23	1135	3.58	243.2	NA	43.7	55.4	11.7	NA	91.878	NA	75.17	17.155	NA
FHH-4BN/Mcwi	12% O2	0.4% Salt	F	163	Tt	F163FHBN4	.08	.5	.625	264.71	12.4	5.88	NA	NA	.1457	1047	16	1156	3.41	243.24	6	30.05	44.66	14.61	NA	91.889	48.387	NA	NA	19.2035
FHH-4BN/Mcwi	21% O2	0.4% Salt	M	162	Tt	M165FHBN4	.174	.77	.4425	310.3	9.87	6.3	80.3	74	.4096	937	34	1111	9.85	183.6	7.01	72.4	88.2	15.8	NA	59.169	71.023	109.838	21.351	25.6364
FHH-4BN/Mcwi	21% O2	0.4% Salt	M	162	Tt	M172FHBN4	.127	.67	.5276	257.1	12.54	5.3	66.3	61	.4419	1021	26	1276	6.67	236.8	7.76	36.6	76.6	40	NA	92.104	61.882	115.535	65.574	22.528
FHH-4BN/Mcwi	21% O2	0.4% Salt	M	162	Tt	M173FHBN4	.122	.82	.6721	214.29	6.34	7.33	83.68	76.35	.298	1087	25	1227	8.16	180	2.93	45.83	85.28	39.45	NA	83.998	46.215	101.912	51.67	11.8449
FHH-4BN/Mcwi	21% O2	0.4% Salt	M	162	Tt	M176FHBN4	.151	.71	.4702	250	7.04	6	78.7	72.7	.3327	972	37	1237	2.19	200	5.63	61.4	87.4	26	NA	80	79.972	111.055	35.763	10.2827
FHH-4BN/Mcwi	21% O2	0.4% Salt	M	162	Tt	M178FHBN4	.141	.66	.4681	236.84	8.18	6.49	107.3	100.81	.2823	1011	37	1307	21.88	236.84	4.55	62.69	109.8	47.11	NA	100	55.623	102.33	46.731	11.928
FHH-4BN/Mcwi	21% O2	0.4% Salt	M	162	Tt	M179FHBN4	.162	.75	.463	236.8	6.67	5.6	55.4	49.8	.2583	1119	27	1384	1.2	243.2	3.47	56.9	74.5	17.6	NA	102.703	52.024	134.477	35.341	18.0213
FHH-4BN/Mcwi	21% O2	0.4% Salt	M	162	Tt	M174FHBN4	.135	.71	.5259	281.2	9.58	5.2	90.5	85.3	.2658	765	76	893	NA	264.7	4.79	83.2	119.8	36.6	NA	94.132	50	132.376	42.907	16.9919
FHH-4BN/Mcwi	21% O2	0.4% Salt	M	162	Tt	M177FHBN4	.156	.78	.5	NA	NA	NA	NA	NA	NA	NA	NA	NA	NA	NA	NA	NA	NA	NA	NA	NA	NA	NA	NA	NA
FHH-4BN/Mcwi	21% O2	0.4% Salt	M	162	Tt	M166FHBN4	.162	.78	.4815	230.77	6.67	6.49	NA	NA	.315	1200	35	1371	17.7	214.29	5.64	54.86	NA	NA	NA	92.859	84.558	NA	NA	14.0091
FHH-4BN/Mcwi	21% O2	0.4% Salt	M	162	Tt	M164FHBN4	.176	.83	.4716	264.71	6.75	5.17	87.8	82.63	.1805	904	51	1137	24.42	209.3	4.1	77.65	116.65	39	NA	79.068	60.741	132.859	47.198	17.255
FHH-4BN/Mcwi	21% O2	0.4% Salt	F	162	Tt	F168FHBN4	.128	.76	.5938	250	6.05	5.21	79.9	74.69	.2799	1056	37	1211	9.37	219.51	2.63	64.28	109.4	45.12	NA	87.804	43.471	136.921	60.41	11.1337
FHH-4BN/Mcwi	21% O2	0.4% Salt	F	162	Tt	F170FHBN4	.142	.77	.5423	230.77	7.79	5.29	62.99	57.7	.3487	1026	26	1213	9.7	180	3.38	45.5	80.66	35.16	NA	78	43.389	128.052	60.936	12.4656
FHH-4BN/Mcwi	21% O2	0.4% Salt	F	162	Tt	F171FHBN4	.128	.77	.6016	264.7	7.27	5.3	70.2	64.9	.3782	1212	25	1436	10.82	204.5	5.19	26.1	68.2	42.1	NA	77.257	71.389	97.151	64.869	19.7357
FHH-4BN/Mcwi	21% O2	0.4% Salt	F	162	Tt	F180FHBN4	.143	.73	.5105	257.1	7.4	5.7	71	65.3	.2478	913	35	1149	4.85	169.8	4.38	60.9	111.3	50.4	NA	66.044	59.189	156.761	77.182	21.3885
FHH-4BN/Mcwi	21% O2	0.4% Salt	F	162	Tt	F182FHBN4	.142	.7	.493	236.84	8.86	4.87	93.17	88.3	.4827	922	46	1119	3.01	219.51	4	59.8	101.2	41.4	NA	92.683	45.147	108.619	46.886	18.8161
FHH-4BN/Mcwi	21% O2	0.4% Salt	F	162	Tt	F175FHBN4	.135	.69	.5111	NA	NA	NA	NA	NA	NA	NA	NA	NA	NA	NA	NA	NA	NA	NA	NA	NA	NA	NA	NA	NA
FHH-4BN/Mcwi	21% O2	0.4% Salt	F	162	Tt	F167FHBN4	.119	.56	.4706	281.2	7.86	6.2	75.7	69.5	NA	643	15	1117	1.51	NA	5.36	29.2	66.4	37.2	NA	NA	68.193	87.715	53.525	21.0357
FHH-4BN/Mcwi	21% O2	0.4% Salt	F	162	Tt	F169FHBN4	.135	.92	.6815	257.1	NA	5.6	87.6	82	.2485	1015	20	1117	2.19	200	NA	45.7	75.8	30.1	NA	77.791	NA	86.53	36.707	12.3616
FHH-4BN/Mcwi	21% O2	0.4% Salt	F	162	Tt	F183FHBN4	.14	.66	.4714	257.14	11.52	NA	86.82	NA	NA	329	48	NA	18.41	257.14	3.64	63.16	77.62	14.46	NA	100	31.597	89.403	NA	30.3257
FHH-4BN/Mcwi	21% O2	0.4% Salt	F	162	Tt	F181FHBN4	.139	.67	.482	264.71	NA	4.94	60.24	55.3	.2969	839	46	971	NA	264.71	NA	45.44	67.43	21.99	NA	100	NA	111.936	39.765	NA
FHH-5BN/Mcwi	12% O2	0.4% Salt	M	164	Tt	M076FHBN5	.107	.65	.6075	243.2	15.38	5.6	115.8	110.2	.5615	720	35	892	38.04	214.2	6.77	33.8	56.9	23.1	NA	88.076	44.018	49.136	20.962	34.8369
FHH-5BN/Mcwi	12% O2	0.4% Salt	M	164	Tt	M084FHBN5	.191	1.54	.8063	236.84	11.04	6.42	131.01	124.59	.2125	897	35	1051	15.68	183.67	2.86	64.18	87.81	23.63	NA	77.55	25.906	67.025	18.966	17.8841
FHH-5BN/Mcwi	12% O2	0.4% Salt	M	164	Tt	M089FHBN5	.143	.96	.6713	243.24	10.63	7.59	145.98	138.39	.2152	987	33	1162	11.67	123.29	3.13	66.32	98.35	32.03	NA	50.687	29.445	67.372	23.145	16.5417
FHH-5BN/Mcwi	12% O2	0.4% Salt	M	164	Tt	M080FHBN5	.111	.73	.6577	173.08	9.86	5.74	147	141.26	.3896	898	38	1075	NA	155.17	5.21	62.91	111.11	48.2	NA	89.652	52.84	75.585	34.121	14.1849
FHH-5BN/Mcwi	12% O2	0.4% Salt	M	164	Tt	M090FHBN5	.177	1.12	.6328	230.7	11.07	5.2	150.9	145.7	.6034	957	33	1169	3.52	NA	2.86	NA	NA	NA	NA	NA	25.836	NA	NA	16.6953
FHH-5BN/Mcwi	12% O2	0.4% Salt	M	164	Tt	M075FHBN5	.119	.69	.5798	272.7	9.86	5.7	NA	NA	.5223	979	17	1152	17.54	NA	4.93	NA	NA	NA	NA	NA	50	NA	NA	14.0183
FHH-5BN/Mcwi	12% O2	0.4% Salt	M	164	Tt	M079FHBN5	.108	.52	.4815	225	13.85	5.6	106.8	101.2	.0762	917	29	1189	72.04	NA	NA	NA	NA	NA	NA	NA	NA	NA	NA	NA
FHH-5BN/Mcwi	12% O2	0.4% Salt	M	164	Tt	M077FHBN5	.108	.74	.6852	NA	NA	NA	NA	NA	NA	NA	NA	NA	NA	NA	NA	NA	NA	NA	NA	NA	NA	NA	NA	NA
FHH-5BN/Mcwi	12% O2	0.4% Salt	M	164	Tt	M078FHBN5	.11	.53	.4818	225	13.21	6.58	NA	NA	.7627	898	34	1107	20.67	243.24	7.92	58.75	112.94	54.19	NA	108.107	59.955	NA	NA	17.0853
FHH-5BN/Mcwi	12% O2	0.4% Salt	M	164	Tt	M083FHBN5	.19	1.3	.6842	166.67	9.85	6.35	120.8	114.45	.5465	1036	31	1190	7.08	NA	3.38	73.88	80.07	NA	NA	NA	34.315	66.283	NA	18.527
FHH-5BN/Mcwi	12% O2	0.4% Salt	F	164	Tt	F091FHBN5	.141	.92	.6525	236.84	14.35	5.32	160.54	155.22	.66	771	42	1001	11.1	230.77	10.22	65.43	93.29	27.86	NA	97.437	71.22	58.11	17.949	NA
FHH-5BN/Mcwi	12% O2	0.4% Salt	F	164	Tt	F094FHBN5	.147	.98	.6667	243.2	10.61	5.7	113.6	107.9	0	1019	33	1223	NA	169.8	3.67	63.5	87.5	24	NA	69.819	34.59	77.025	22.243	11.9388
FHH-5BN/Mcwi	12% O2	0.4% Salt	F	164	Tt	F081FHBN5	.127	.84	.6614	257.1	11.9	5.4	91.5	86.1	.4911	946	25	1141	19.79	230.7	4.29	61.3	67.1	NA	NA	89.732	36.05	73.333	NA	16.66
FHH-5BN/Mcwi	12% O2	0.4% Salt	F	164	Tt	F088FHBN5	.122	.82	.6721	219.51	9.27	7.37	145.05	137.68	.4982	923	35	1098	8.97	166.67	2.68	77.41	83.87	NA	NA	75.928	28.91	57.821	NA	7.0527
FHH-5BN/Mcwi	12% O2	0.4% Salt	F	164	Tt	F085FHBN5	.138	.97	.7029	243.2	9.9	5.8	NA	NA	.0544	957	21	1205	10	214.2	3.71	39.8	NA	NA	NA	88.076	37.475	NA	NA	8.5951
FHH-5BN/Mcwi	12% O2	0.4% Salt	F	164	Tt	F092FHBN5	.12	.7	.5833	230.77	14.57	5.2	NA	NA	.3934	1001	16	1214	NA	209.3	9.71	24.38	53.15	28.77	NA	90.696	66.644	NA	NA	NA
FHH-5BN/Mcwi	12% O2	0.4% Salt	F	164	Tt	F086FHBN5	.126	.73	.5794	272.7	12.6	5.4	151	145.6	.1481	1037	31	1214	9.45	NA	6.85	NA	NA	NA	NA	NA	54.365	NA	NA	21.0315
FHH-5BN/Mcwi	12% O2	0.4% Salt	F	164	Tt	F082FHBN5	.111	.76	.6847	264.71	8.95	5.6	107.08	101.48	.1722	1026	27	1155	8.1	176.47	3.42	56.91	81.77	24.86	NA	66.665	38.212	76.363	24.497	11.3844
FHH-5BN/Mcwi	12% O2	0.4% Salt	F	164	Tt	F087FHBN5	.123	.8	.6504	257.1	13	5.6	161.8	156.2	.273	886	49	1098	10.88	157.8	3.25	77.8	92.5	14.7	NA	61.377	25	57.169	9.411	16.3556
FHH-5BN/Mcwi	12% O2	0.4% Salt	F	164	Tt	F093FHBN5	.135	.99	.7333	191.4	10.51	5.3	144.2	138.9	.1287	985	39	1155	11.87	166.6	4.04	77.7	99	21.3	NA	87.043	38.44	68.655	15.335	17.3091
FHH-5BN/Mcwi	21% O2	0.4% Salt	M	159	Tt	M015FHBN5	.18	.93	.5167	257.14	8.82	5.09	133.55	128.46	.2976	887	36	1085	8.73	169.81	3.01	61.11	106.44	45.33	NA	66.038	34.127	79.7	35.287	20.8533
FHH-5BN/Mcwi	21% O2	0.4% Salt	M	159	Tt	M018FHBN5	.193	.86	.4456	250	10.47	5.88	134.11	128.23	.348	790	51	1021	6.55	187.5	3.95	64.71	107.2	42.49	NA	75	37.727	79.934	33.136	13.4651
FHH-5BN/Mcwi	21% O2	0.4% Salt	M	159	Tt	M017FHBN5	.198	.96	.4848	230.77	7.08	5.54	48.58	43.04	.4232	912	29	1114	2.2	209.3	3.75	20.82	48.44	27.62	NA	90.696	52.966	99.712	64.173	17.8
FHH-5BN/Mcwi	21% O2	0.4% Salt	M	159	Tt	M016FHBN5	.202	.94	.4653	236.8	11.06	5.1	70.6	65.5	.0636	922	32	1177	5.89	219.5	5.53	57.3	83.4	26.1	NA	92.694	50	118.13	39.847	27.9694
FHH-5BN/Mcwi	21% O2	0.4% Salt	M	159	Tt	M011FHBN5	.206	.93	.4515	250	7.96	5.64	78.53	72.89	.4356	1055	31	1242	4.65	150	4.09	58.63	104.64	46.01	NA	60	51.382	133.248	63.123	23.92
FHH-5BN/Mcwi	21% O2	0.4% Salt	M	159	Tt	M012FHBN5	.231	1.24	.5368	219.51	6.13	4.09	83.9	79.81	.2973	978	49	1133	3.84	191.49	2.26	71.58	111.78	40.2	NA	87.235	36.868	133.23	50.37	14.9129
FHH-5BN/Mcwi	21% O2	0.4% Salt	M	159	Tt	M028FHBN5	.16	.76	.475	250	10	4.27	131.37	127.1	.33	879	46	1055	11.62	225	3.95	63.23	109.49	46.26	NA	90	39.5	83.345	36.397	21.1549
FHH-5BN/Mcwi	21% O2	0.4% Salt	M	159	Tt	M030FHBN5	.146	.72	.4932	195.65	8.87	5.5	114.05	108.55	.2222	959	38	1103	1.09	169.81	5	60.03	89.72	29.69	NA	86.793	56.37	78.667	27.351	19.6729
FHH-5BN/Mcwi	21% O2	0.4% Salt	M	159	Tt	M029FHBN5	.151	.72	.4768	257.1	10	4.8	92.2	87.4	.21	934	39	1059	6.36	264.7	5.56	62.2	104.3	42.1	NA	102.956	55.6	113.124	48.169	17.5447
FHH-5BN/Mcwi	21% O2	0.4% Salt	M	159	Tt	M027FHBN5	.146	.62	.4247	219.5	12.35	4.9	122	117.1	.7042	865	44	1057	6.87	230.7	7.06	68	116.8	48.8	NA	105.103	57.166	95.738	41.674	24.2597
FHH-5BN/Mcwi	21% O2	0.4% Salt	F	159	Tt	F013FHBN5	.165	.93	.5636	243.24	6.88	9.37	59.05	49.68	.2804	1039	28	1167	.91	173.08	3.23	39.91	73.86	33.95	NA	71.156	46.948	125.08	68.337	17.7898
FHH-5BN/Mcwi	21% O2	0.4% Salt	F	159	Tt	F014FHBN5	.163	.72	.4417	NA	NA	NA	NA	NA	NA	NA	NA	NA	NA	NA	NA	NA	NA	NA	NA	NA	NA	NA	NA	NA
FHH-5BN/Mcwi	21% O2	0.4% Salt	F	159	Tt	F025FHBN5	.14	.71	.5071	NA	NA	NA	NA	NA	NA	NA	NA	NA	NA	NA	NA	NA	NA	NA	NA	NA	NA	NA	NA	NA
FHH-5BN/Mcwi	21% O2	0.4% Salt	F	159	Tt	F026FHBN5	.141	.7	.4965	243.24	11.43	NA	NA	NA	.1829	1005	15	1145	3.56	200	5.14	NA	NA	NA	NA	82.223	44.969	78.505	54.971	27.784
FHH-5BN/Mcwi	21% O2	0.4% Salt	F	159	Tt	F023FHBN5	.151	.81	.5364	281.2	7.9	5.7	83	77.3	.4148	1018	34	1241	9.74	195.6	4.94	60.4	84.2	23.8	NA	69.559	62.532	101.446	30.789	23.6296
FHH-5BN/Mcwi	21% O2	0.4% Salt	F	159	Tt	F024FHBN5	.136	.68	.5	257.1	9.41	5.5	68.2	62.7	.1859	954	29	1145	23.73	230.7	5.88	58.4	71.9	13.5	NA	89.732	62.487	105.425	21.531	26.3859
FHH-5BN/Mcwi	21% O2	0.4% Salt	F	159	Tt	F019FHBN5	.15	.66	.44	236.8	10	5.7	59.6	53.9	.2625	884	26	1122	7.25	243.2	8.18	43	60.6	17.6	NA	102.703	81.8	101.678	32.653	25.0773
FHH-5BN/Mcwi	21% O2	0.4% Salt	F	159	Tt	F020FHBN5	.15	.65	.4333	236.8	9.85	5.5	109.2	103.7	.3692	748	47	1088	5.4	243.2	6.77	61.3	101.8	40.5	NA	102.703	68.731	93.223	39.055	16.5423
FHH-5BN/Mcwi	21% O2	0.4% Salt	F	159	Tt	F021FHBN5	.141	.68	.4823	257.1	12.35	3.7	89.4	85.7	.7999	1153	29	1308	5.47	113.9	4.41	57.3	93	35.7	NA	44.302	35.709	104.027	41.657	20.4753
FHH-5BN/Mcwi	21% O2	0.4% Salt	F	159	Tt	F022FHBN5	.149	.68	.4564	250	7.36	5.8	74.9	69.1	.6929	993	33	1185	8.63	225	4.15	47.9	89	41.1	NA	90	56.386	118.825	59.479	27.5687
FHH-6BN/Mcwi	12% O2	0.4% Salt	M	150	Tt	M129FHBN6	.164	1.21	.7378	NA	NA	NA	NA	NA	NA	NA	NA	NA	NA	NA	NA	NA	NA	NA	NA	NA	NA	NA	NA	NA
FHH-6BN/Mcwi	12% O2	0.4% Salt	M	150	Tt	M139FHBN6	.105	.79	.7524	NA	NA	NA	NA	NA	NA	NA	NA	NA	NA	NA	NA	NA	NA	NA	NA	NA	NA	NA	NA	NA
FHH-6BN/Mcwi	12% O2	0.4% Salt	M	150	Tt	M138FHBN6	.1	.77	.77	214.2	11.95	5.6	122.4	116.8	.3584	511	22	767	4.93	155.1	4.94	50.2	89.1	38.9	NA	72.409	41.339	72.794	33.305	14.9423
FHH-6BN/Mcwi	12% O2	0.4% Salt	M	150	Tt	M128FHBN6	.128	1.03	.8047	230.76	9.71	5.34	111.94	106.6	.2718	1177	27	1419	1.45	NA	3.11	NA	NA	NA	NA	NA	NA	NA	NA	9.1099
FHH-6BN/Mcwi	12% O2	0.4% Salt	M	150	Tt	M144FHBN6	.089	.59	.6629	264.7	14.92	5.4	124.6	119.2	.2349	990	29	1222	7.74	195.6	7.46	58.5	103.4	44.9	NA	73.895	50	82.986	37.668	16.8846
FHH-6BN/Mcwi	12% O2	0.4% Salt	M	150	Tt	M143FHBN6	.088	NA	NA	NA	NA	NA	NA	NA	NA	NA	NA	NA	NA	NA	NA	NA	NA	NA	NA	NA	NA	NA	NA	NA
FHH-6BN/Mcwi	12% O2	0.4% Salt	M	150	Tt	M145FHBN6	.086	.64	.7442	257.14	NA	5.05	144.31	139.26	.3525	835	30	1061	13.89	264.7	NA	57.73	108.77	51.04	NA	102.94	87.245	75.372	36.651	20.475
FHH-6BN/Mcwi	12% O2	0.4% Salt	M	150	Tt	M140FHBN6	.142	1.06	.7465	209.3	12.08	5.5	156.4	150.9	.3804	1071	32	1347	7.13	163.6	4.15	61.9	107.7	45.8	NA	78.165	34.354	68.862	30.351	13.2347
FHH-6BN/Mcwi	12% O2	0.4% Salt	M	150	Tt	M141FHBN6	.102	.98	.9608	NA	NA	NA	NA	NA	NA	NA	NA	NA	NA	NA	NA	NA	NA	NA	NA	NA	NA	NA	NA	NA
FHH-6BN/Mcwi	12% O2	0.4% Salt	M	150	Tt	M142FHBN6	.078	NA	NA	NA	NA	NA	NA	NA	NA	NA	NA	NA	NA	NA	NA	NA	NA	NA	NA	NA	NA	NA	NA	NA
FHH-6BN/Mcwi	12% O2	0.4% Salt	M	198	Tt	M202FHBN6	.174	1.09	.6264	230.77	10.64	2.43	160.61	158.18	.1836	907	41	1153	4.04	204.55	5.32	44.76	121.99	77.23	NA	88.638	50	75.954	48.824	10.6861
FHH-6BN/Mcwi	12% O2	0.4% Salt	M	198	Tt	M204FHBN6	.16	.96	.6	236.84	12.08	3.67	137.51	133.84	.2568	1138	38	1338	5.35	166.67	6.25	40.64	118.1	77.46	NA	70.372	51.738	85.885	57.875	16.826
FHH-6BN/Mcwi	12% O2	0.4% Salt	M	198	Tt	M205FHBN6	.168	1.05	.625	250	14.67	3.16	155.02	151.86	.1907	968	40	1199	6.7	473.68	7.05	69.88	78.6	8.72	NA	189.472	48.057	50.703	5.742	16.9202
FHH-6BN/Mcwi	12% O2	0.4% Salt	M	198	Tt	M203FHBN6	.161	1.09	.677	230.77	26.61	.98	81.02	80.04	.572	1043	8	1401	6.79	375	13.76	9.74	79.52	69.78	NA	162.499	51.71	98.149	87.181	14.461
FHH-6BN/Mcwi	12% O2	0.4% Salt	M	198	Tt	M206FHBN6	.164	1.1	.6707	264.71	11.82	4.4	137.31	132.91	.2039	981	39	1136	5.65	272.73	4.91	38	100.61	62.61	NA	103.03	41.54	73.272	47.107	18.0286
FHH-6BN/Mcwi	12% O2	0.4% Salt	M	177	Tt	M200FHBN6	.058	.35	.6034	NA	NA	NA	NA	NA	NA	NA	NA	NA	NA	NA	NA	NA	NA	NA	NA	NA	NA	NA	NA	NA
FHH-6BN/Mcwi	12% O2	0.4% Salt	M	177	Tt	M198FHBN6	.053	.21	.3962	NA	NA	NA	NA	NA	NA	NA	NA	NA	NA	NA	NA	NA	NA	NA	NA	NA	NA	NA	NA	NA
FHH-6BN/Mcwi	12% O2	0.4% Salt	M	177	Tt	M201FHBN6	.065	.38	.5846	214.29	15.26	4.16	133.43	129.27	.3167	997	17	1190	12.97	204.55	5.26	49.3	90.98	41.68	NA	95.455	34.469	68.186	32.243	13.9599
FHH-6BN/Mcwi	12% O2	0.4% Salt	M	177	Tt	M199FHBN6	.054	NA	NA	NA	NA	NA	NA	NA	NA	NA	NA	NA	NA	NA	NA	NA	NA	NA	NA	NA	NA	NA	NA	NA
FHH-6BN/Mcwi	12% O2	0.4% Salt	F	150	Tt	F132FHBN6	.132	1.18	.8939	281.2	8.98	5.4	120.3	114.9	.2807	732	39	1061	2.58	136.3	3.05	69.4	77.8	8.4	NA	48.471	33.964	64.672	7.311	11.1206
FHH-6BN/Mcwi	12% O2	0.4% Salt	F	150	Tt	F130FHBN6	.123	1.09	.8862	204.5	11.38	5.6	137.1	131.5	.4437	575	29	799	.9	70.8	4.4	43.5	111.2	67.7	NA	34.621	38.664	81.109	51.483	13.4039
FHH-6BN/Mcwi	12% O2	0.4% Salt	F	150	Tt	F137FHBN6	.136	1.19	.875	310.3	7.73	4.9	95.8	90.9	.3266	895	31	1086	NA	130.3	3.03	56	97.6	41.6	NA	41.992	39.198	101.879	45.765	9.4706
FHH-6BN/Mcwi	12% O2	0.4% Salt	F	150	Tt	F135FHBN6	.135	1.22	.9037	250	7.54	5.55	123.58	118.03	.1961	848	31	1194	3.72	163.63	1.8	54.25	95.61	41.36	NA	65.452	23.873	77.367	35.042	4.8541
FHH-6BN/Mcwi	12% O2	0.4% Salt	F	150	Tt	F133FHBN6	.132	1.1	.8333	257.14	10.36	6.15	125.54	119.39	.1425	865	37	1073	1.3	204.54	2.73	64.75	96.94	32.19	NA	79.544	26.351	77.218	26.962	9.5124
FHH-6BN/Mcwi	12% O2	0.4% Salt	F	150	Tt	F136FHBN6	.144	1.14	.7917	264.71	11.93	6.17	143.18	137.01	.2028	925	41	1114	2.22	243.24	3.16	64.08	102.16	38.08	NA	91.889	26.488	71.351	27.794	12.3705
FHH-6BN/Mcwi	12% O2	0.4% Salt	F	150	Tt	F134FHBN6	.152	1.27	.8355	250	11.02	5.86	144.6	138.74	.2811	870	42	1044	11.69	191.48	3.78	73.86	89.69	15.83	NA	76.592	34.301	62.026	11.41	10.4134
FHH-6BN/Mcwi	12% O2	0.4% Salt	F	150	Tt	F131FHBN6	.111	1.04	.9369	230.76	10.19	5.54	81.19	75.65	.3236	609	27	957	7.46	123.28	2.88	32.54	59.73	27.19	NA	53.423	28.263	73.568	35.942	6.8506
FHH-6BN/Mcwi	21% O2	0.4% Salt	M	147	Tt	M108FHBN6	.175	.94	.5371	243.2	8.09	5.8	74.8	69	.3477	1102	29	1254	8.8	103.6	4.68	39.7	94.4	54.7	NA	42.599	57.849	126.203	79.275	21.7009
FHH-6BN/Mcwi	21% O2	0.4% Salt	M	147	Tt	M109FHBN6	.18	.95	.5278	257.1	8.42	5.4	85.5	80.1	.4253	988	41	1292	3.75	191.4	3.79	53.3	121.1	67.8	NA	74.446	45.012	141.637	84.644	19.7272
FHH-6BN/Mcwi	21% O2	0.4% Salt	M	147	Tt	M117FHBN6	.173	.85	.4913	230.7	8.94	5.7	96.5	90.8	.6236	1064	37	1308	NA	NA	NA	NA	NA	NA	NA	NA	NA	NA	NA	NA
FHH-6BN/Mcwi	21% O2	0.4% Salt	M	147	Tt	M118FHBN6	.154	.82	.5325	243.2	8.29	5.8	89.5	83.7	.1285	870	43	1088	14.39	225	5.37	50.8	108.4	57.6	NA	92.516	64.777	121.117	68.817	22.7479
FHH-6BN/Mcwi	21% O2	0.4% Salt	M	147	Tt	M119FHBN6	.185	.92	.4973	166.6	9.13	6	89	83	.1712	963	40	1119	5.58	166.6	4.78	60.6	114.9	54.3	NA	100	52.355	129.101	65.422	23.2595
FHH-6BN/Mcwi	21% O2	0.4% Salt	M	147	Tt	M111FHBN6	.191	1.04	.5445	243.24	7.88	4.48	110.8	106.32	.205	1070	49	1234	1.82	219.51	3.85	52.33	113.53	61.2	NA	90.244	48.858	102.464	57.562	19.2012
FHH-6BN/Mcwi	21% O2	0.4% Salt	M	147	Tt	M110FHBN6	.195	.98	.5026	250	8.98	5.12	104.07	98.95	.4916	843	45	1046	4.27	264.7	5.1	57.02	109.37	52.35	NA	105.88	56.793	105.093	52.906	26.8237
FHH-6BN/Mcwi	21% O2	0.4% Salt	M	147	Tt	M112FHBN6	.2	1.05	.525	243.24	8.57	4.12	111.83	107.71	.1221	894	43	1080	1.85	169.81	4	61.91	123.88	61.97	NA	69.812	46.674	110.775	57.534	22.0857
FHH-6BN/Mcwi	21% O2	0.4% Salt	M	147	Tt	M116FHBN6	.175	.81	.4629	257.14	8.89	5.8	96.76	90.96	.3533	981	37	1150	10.64	180	5.19	52.62	109.63	57.01	NA	70.001	58.38	113.301	62.676	22.3067
FHH-6BN/Mcwi	21% O2	0.4% Salt	M	147	Tt	M120FHBN6	.172	.96	.5581	243.24	6.46	5.54	75.12	69.58	.3197	944	28	1102	2.25	176.47	3.96	70.85	92.18	21.33	NA	72.55	61.3	122.71	30.655	13.0719
FHH-6BN/Mcwi	21% O2	0.4% Salt	F	147	Tt	F113FHBN6	.156	.93	.5962	236.8	9.46	5.8	83.5	77.7	.1963	912	30	1178	3.5	195.6	4.3	47.7	95.7	48	NA	82.601	45.455	114.611	61.776	24.2215
FHH-6BN/Mcwi	21% O2	0.4% Salt	F	147	Tt	F122FHBN6	.127	.71	.5591	225	9.01	4.1	108.2	104.1	.2546	1156	33	1399	NA	214.2	6.76	40.1	113.4	73.3	NA	95.2	75.028	104.806	70.413	13.2493
FHH-6BN/Mcwi	21% O2	0.4% Salt	F	147	Tt	F123FHBN6	.13	.69	.5308	250	9.86	5.8	82.2	76.4	.3794	1034	33	1247	10	214.2	5.8	41.3	118.8	77.5	NA	85.68	58.824	144.526	101.44	19.5236
FHH-6BN/Mcwi	21% O2	0.4% Salt	F	147	Tt	F127FHBN6	.131	.44	.3359	225	15.45	5.8	87.3	81.5	.4057	1088	25	1305	6.41	169.8	8.18	45.1	83.4	38.3	NA	75.467	52.945	95.533	46.994	34.9841
FHH-6BN/Mcwi	21% O2	0.4% Salt	F	147	Tt	F115FHBN6	.156	.9	.5769	225	7.33	5.58	81.82	76.24	.2182	1251	29	1465	8	187.5	3.56	47.07	99.18	52.11	NA	83.333	48.568	121.217	68.35	17.5257
FHH-6BN/Mcwi	21% O2	0.4% Salt	F	147	Tt	F114FHBN6	.153	.82	.5359	257.14	8.29	4.7	92.77	88.07	.085	1202	30	1383	5.6	183.67	4.39	48.5	112.97	64.47	NA	71.428	52.955	121.774	73.203	18.4029
FHH-6BN/Mcwi	21% O2	0.4% Salt	F	147	Tt	F121FHBN6	.143	.95	.6643	250	6.74	3.88	110.55	106.67	.3015	979	35	1130	3.29	209.3	4.21	55.31	106.78	51.47	NA	83.72	62.463	96.59	48.252	12.5337
FHH-6BN/Mcwi	21% O2	0.4% Salt	F	147	Tt	F126FHBN6	.142	.81	.5704	230.76	9.38	4.93	106.32	101.39	.4926	930	36	1099	10.98	NA	4.44	70.88	88.89	18.01	NA	NA	47.335	83.606	17.763	13.545
FHH-6BN/Mcwi	21% O2	0.4% Salt	F	147	Tt	F124FHBN6	.142	.7	.493	321.42	10.86	4.06	105.71	101.65	.1167	862	43	1082	4.11	209.3	4.86	58.82	115.81	56.99	NA	65.117	44.751	109.554	56.065	18.7999
FHH-6BN/Mcwi	21% O2	0.4% Salt	F	147	Tt	F125FHBN6	.145	.79	.5448	236.84	8.61	4.44	100.52	96.08	.4003	929	37	1117	NA	225	5.06	57.12	90.65	33.53	NA	95.001	58.769	90.181	34.898	21.5272
FHH-7BN/Mcwi	12% O2	0.4% Salt	M	145	Tt	M079FHBN7	.147	.99	.6735	243.2	13.74	5.8	142.2	136.4	.3434	933	40	1166	10	142.8	4.85	55.4	114.5	59.1	NA	58.717	35.298	80.52	43.328	18.2192
FHH-7BN/Mcwi	12% O2	0.4% Salt	M	145	Tt	M080FHBN7	.14	.85	.6071	236.8	7.53	5.8	75.7	69.9	.352	366	52	1166	1.3	214.2	6.82	48.5	122.7	74.2	NA	90.456	90.571	162.087	106.152	7.2924
FHH-7BN/Mcwi	12% O2	0.4% Salt	M	145	Tt	M082FHBN7	.157	1.14	.7261	272.7	12.32	5.6	114	108.4	.2589	885	33	1201	6.98	250	4.56	67.6	73.8	6.2	NA	91.676	37.013	64.737	5.72	3.0382
FHH-7BN/Mcwi	12% O2	0.4% Salt	M	145	Tt	M072FHBN7	.14	.9	.6429	281.2	13.33	5.2	109.1	103.9	.5533	1115	24	1386	2.43	219.5	4.22	46.9	89.9	43	NA	78.058	31.658	82.401	41.386	17.7662
FHH-7BN/Mcwi	12% O2	0.4% Salt	M	145	Tt	M073FHBN7	.145	1	.6897	236.8	11.2	5.7	115	109.3	.4256	1085	22	1326	6.75	176.4	2.8	53.3	97.6	44.3	NA	74.493	25	84.87	40.531	9.0211
FHH-7BN/Mcwi	12% O2	0.4% Salt	M	145	Tt	M081FHBN7	.148	.98	.6622	272.72	10.61	3.52	101.54	98.02	.0929	1080	33	1324	4.63	195.65	4.9	44.33	102.92	58.59	NA	71.74	46.183	101.359	59.774	22.2837
FHH-7BN/Mcwi	12% O2	0.4% Salt	M	145	Tt	M078FHBN7	.176	.98	.5568	264.7	11.84	4.46	78.94	74.48	.145	1069	28	1249	2.25	230.76	3.88	40.6	65.65	25.05	NA	87.178	32.77	83.164	33.633	16.6388
FHH-7BN/Mcwi	12% O2	0.4% Salt	M	145	Tt	M069FHBN7	.174	1.27	.7299	230.76	11.97	4.57	146.3	141.73	.3022	862	36	1082	8.83	176.47	3.62	59.71	94.41	34.7	NA	76.473	30.242	64.532	24.483	19.6096
FHH-7BN/Mcwi	12% O2	0.4% Salt	M	145	Tt	M070FHBN7	.168	1.1	.6548	272.72	13.09	4.31	147.6	143.29	.2095	829	52	1032	1.38	257.14	4	63.29	108.23	44.94	NA	94.287	30.558	73.327	31.363	18.5618
FHH-7BN/Mcwi	12% O2	0.4% Salt	M	145	Tt	M071FHBN7	.168	1.23	.7321	243.24	9.92	4.87	117.38	112.51	.2083	708	38	917	18.48	243.24	3.25	61.32	83.55	22.23	NA	100	32.762	71.179	19.758	.2027
FHH-7BN/Mcwi	12% O2	0.4% Salt	F	145	Tt	F075FHBN7	.121	.67	.5537	209.3	15.82	5.4	130.5	125.1	.6684	933	23	1266	2.12	200	7.46	33	96.9	63.9	NA	95.557	47.155	74.253	51.079	29.7316
FHH-7BN/Mcwi	12% O2	0.4% Salt	F	145	Tt	F076FHBN7	.117	.92	.7863	272.7	12.83	5.5	134.9	129.4	.5098	1138	31	1359	.63	236.8	6.96	38.3	108.2	69.9	NA	86.835	54.248	80.208	54.019	17.4463
FHH-7BN/Mcwi	12% O2	0.4% Salt	F	145	Tt	F077FHBN7	.132	.96	.7273	321.4	12.92	5.3	134.9	129.6	.1841	1169	35	1359	1.1	264.7	5.42	38.1	95.3	57.2	NA	82.358	41.95	70.645	44.136	18.0482
FHH-7BN/Mcwi	12% O2	0.4% Salt	F	145	Tt	F084FHBN7	.128	.91	.7109	219.5	14.29	5.6	134	128.4	.1857	1006	32	1430	.38	132.3	6.15	39.2	133.6	94.4	NA	60.273	43.037	99.701	73.52	22.68
FHH-7BN/Mcwi	12% O2	0.4% Salt	F	145	Tt	F085FHBN7	.138	.89	.6449	219.5	13.93	5.8	129.2	123.4	.3274	1059	27	1350	1.26	219.5	6.29	36.2	104.2	68	NA	100	45.154	80.65	55.105	25.5843
FHH-7BN/Mcwi	12% O2	0.4% Salt	F	145	Tt	F074FHBN7	.144	.82	.5694	250	13.66	5.8	112.8	107	.4746	994	35	1175	8.57	200	6.83	44.5	93	48.5	NA	80	50	82.447	45.327	27.1302
FHH-7BN/Mcwi	12% O2	0.4% Salt	F	145	Tt	F087FHBN7	.135	.96	.7111	236.84	9.38	4.1	94.22	90.12	.2063	1133	30	1359	13.11	109.75	3.75	45.56	90.35	44.79	NA	46.339	39.979	95.893	49.7	16.5824
FHH-7BN/Mcwi	12% O2	0.4% Salt	F	145	Tt	F086FHBN7	.135	.93	.6889	250	10.75	5.57	121.76	116.19	.207	1003	30	1217	2.21	209.3	3.23	65.27	89.84	24.57	NA	83.72	30.047	73.784	21.146	10.8103
FHH-7BN/Mcwi	12% O2	0.4% Salt	F	145	Tt	F088FHBN7	.125	.82	.656	250	14.39	4.09	142.33	138.24	.7699	789	54	1003	2.95	200	4.15	62.74	115.81	53.07	NA	80	28.839	81.367	38.39	25.3946
FHH-7BN/Mcwi	12% O2	0.4% Salt	F	145	Tt	F083FHBN7	.14	1	.7143	243.24	12.2	4.17	131.15	126.98	.6161	913	31	1099	4.25	225	4	50.22	95.05	44.83	NA	92.501	32.787	72.474	35.305	15.0214
FHH-7BN/Mcwi	21% O2	0.4% Salt	M	145	Tt	M111FHBN7	.171	.92	.538	243.2	8.04	5.4	89.7	84.3	.3278	1034	28	1228	2.33	200	3.7	31.2	91.6	60.4	NA	82.237	46.02	102.118	71.649	25.2158
FHH-7BN/Mcwi	21% O2	0.4% Salt	M	145	Tt	M112FHBN7	.168	.83	.494	243.24	7.95	5.26	96.21	90.95	.487	884	40	1032	14	257.14	5.78	50.07	98.99	48.92	NA	105.715	72.704	102.89	53.788	34.9677
FHH-7BN/Mcwi	21% O2	0.4% Salt	M	145	Tt	M110FHBN7	.184	.77	.4185	250	10.13	5	65.57	60.57	.6078	1015	29	1163	5.88	219.51	7.01	11.88	67.06	55.18	NA	87.804	69.2	102.272	91.101	32.5112
FHH-7BN/Mcwi	21% O2	0.4% Salt	M	145	Tt	M109FHBN7	.148	.72	.4865	290.3	10	5.5	101.1	95.6	.6325	1002	41	1208	10.75	183.6	5.83	50.6	96	45.4	NA	63.245	58.3	94.955	47.49	24.316
FHH-7BN/Mcwi	21% O2	0.4% Salt	M	145	Tt	M120FHBN7	.163	.66	.4049	243.2	9.7	5.6	75	69.4	.2982	914	40	1149	1.25	214.2	9.09	33.3	104.6	71.3	NA	88.076	93.711	139.467	102.738	37.4773
FHH-7BN/Mcwi	21% O2	0.4% Salt	M	145	Tt	M119FHBN7	.161	.66	.4099	236.84	8.79	5.53	65.82	60.29	.4592	941	29	1126	8.29	204.54	7.27	37.3	86.09	48.79	NA	86.362	82.708	130.796	80.926	37.3324
FHH-7BN/Mcwi	21% O2	0.4% Salt	M	145	Tt	M118FHBN7	.186	.69	.371	225	11.01	6.4	69.4	63	.4736	1046	24	1279	6.41	214.2	10.14	25.6	69.3	43.7	NA	95.2	92.098	99.856	69.365	38.4326
FHH-7BN/Mcwi	21% O2	0.4% Salt	M	145	Tt	M121FHBN7	.173	.88	.5087	281.25	8.86	4.84	92.59	87.75	.4565	971	40	1149	25.32	272.72	5.91	56.47	103.3	46.83	NA	96.967	66.704	111.567	53.368	26.8226
FHH-7BN/Mcwi	21% O2	0.4% Salt	M	145	Tt	M122FHBN7	.185	.77	.4162	310.3	11.43	5.6	87.6	82	.5371	988	50	1307	5.66	243.2	6.75	47.6	114.4	66.8	NA	78.376	59.055	130.594	81.463	34.1299
FHH-7BN/Mcwi	21% O2	0.4% Salt	M	145	Tt	M123FHBN7	.155	.72	.4645	281.2	10	5.1	85.2	80.1	.5925	901	29	1133	13.73	230.7	7.78	41.1	98.5	57.4	NA	82.041	77.8	115.61	71.66	34.1486
FHH-7BN/Mcwi	21% O2	0.4% Salt	F	145	Tt	F126FHBN7	.141	.78	.5532	321.4	9.74	5.7	59.9	54.2	.5797	1099	21	1357	6.67	219.5	4.62	16.3	72.2	55.9	NA	68.295	47.433	120.534	103.137	31.9712
FHH-7BN/Mcwi	21% O2	0.4% Salt	F	145	Tt	F127FHBN7	.123	.62	.5041	250	10.65	6	75.3	69.3	.8702	1325	19	1519	.16	230.7	5.16	6.8	79.6	72.8	NA	92.28	48.451	105.71	105.051	20.5
FHH-7BN/Mcwi	21% O2	0.4% Salt	F	145	Tt	F125FHBN7	.133	.7	.5263	264.7	35	5.89	99.31	93.42	.3025	961	35	1106	7.75	200	5.43	54.76	91.97	37.21	NA	75.557	15.514	92.609	39.831	26.3157
FHH-7BN/Mcwi	21% O2	0.4% Salt	F	145	Tt	F124FHBN7	.139	.68	.4892	272.72	9.41	4.27	85.8	81.53	.4424	834	49	979	30	214.28	6.76	32.31	90.06	57.75	NA	78.571	71.838	104.965	70.833	NA
FHH-7BN/Mcwi	21% O2	0.4% Salt	F	145	Tt	F128FHBN7	.137	.67	.4891	300	9.85	5.06	102.35	97.29	.463	966	33	1097	8.87	191.48	6.57	47.5	77.7	30.2	NA	63.827	66.701	75.916	31.041	26.6463
FHH-7BN/Mcwi	21% O2	0.4% Salt	F	145	Tt	F115FHBN7	.147	.65	.4422	230.7	12.92	5.6	77.9	72.3	.7205	1120	23	1267	3.29	180	8.92	18.8	78.6	59.8	NA	78.023	69.04	100.899	82.711	38.2108
FHH-7BN/Mcwi	21% O2	0.4% Salt	F	145	Tt	F113FHBN7	.14	.71	.5071	225	6.48	4.97	83.31	78.34	.5782	975	32	1160	18.57	155.17	5.35	42.04	103.55	61.51	NA	68.964	82.562	124.295	78.517	28.9859
FHH-7BN/Mcwi	21% O2	0.4% Salt	F	145	Tt	F114FHBN7	.138	.7	.5072	264.7	9.14	5.35	70.62	65.27	.2537	1025	28	1143	8.03	230.76	6.86	-3.82	38.45	42.27	NA	87.178	75.055	54.446	64.762	33.5404
FHH-7BN/Mcwi	21% O2	0.4% Salt	F	145	Tt	F116FHBN7	.149	.69	.4631	236.8	9.57	6	88.5	82.5	.5404	930	44	1221	.89	243.2	9.28	31.4	110.6	79.2	NA	102.703	96.97	124.972	96	32.9635
FHH-7BN/Mcwi	21% O2	0.4% Salt	F	145	Tt	F117FHBN7	.136	.67	.4926	257.1	9.85	5.2	76.1	70.9	.6034	1250	23	1511	3.64	219.5	5.37	19.6	80.3	60.7	NA	85.375	54.518	105.519	85.614	29.0681
FHH-8BN/Mcwi	12% O2	0.4% Salt	M	132	Tt	M133FHBN8	.137	1.01	.7372	250	11.49	4.7	NA	NA	.4537	789	25	978	0	225	5.15	27	39.94	12.94	NA	90	44.822	NA	NA	20.7922
FHH-8BN/Mcwi	12% O2	0.4% Salt	M	132	Tt	M134FHBN8	.138	1.01	.7319	230.7	12.28	6	111.6	105.6	.8809	788	40	981	32.8	200	4.36	49.5	85.9	36.4	NA	86.693	35.505	76.971	34.47	21.674
FHH-8BN/Mcwi	12% O2	0.4% Salt	M	132	Tt	M135FHBN8	.156	1.05	.6731	250	14.48	3.54	NA	NA	.4994	996	13	1081	0	138.46	6.1	-4	18.88	22.88	NA	55.384	42.127	NA	NA	27.2074
FHH-8BN/Mcwi	12% O2	0.4% Salt	M	132	Tt	M136FHBN8	.139	.95	.6835	204.5	11.37	6.2	133	126.8	.6253	993	33	1225	.03	169.8	4.42	36.6	102.9	66.3	NA	83.032	38.874	77.368	52.287	17.3305
FHH-8BN/Mcwi	12% O2	0.4% Salt	M	132	Tt	M137FHBN8	.159	1.02	.6415	250	15.69	5.5	NA	NA	.6196	963	41	1138	31.27	195.6	5.49	44.8	87.5	42.7	NA	78.24	34.99	NA	NA	28.3181
FHH-8BN/Mcwi	12% O2	0.4% Salt	M	132	Tt	M145FHBN8	.102	1.03	1.0098	204.5	13.2	6.2	142	135.8	.7691	1121	30	1393	1.4	204.5	5.83	42.1	95.4	53.3	NA	100	44.167	67.183	39.249	28.7998
FHH-8BN/Mcwi	12% O2	0.4% Salt	M	132	Tt	M146FHBN8	.162	1.18	.7284	NA	12.71	NA	NA	NA	.2638	NA	NA	NA	0	NA	.99	NA	NA	NA	NA	NA	7.789	NA	NA	20.4842
FHH-8BN/Mcwi	12% O2	0.4% Salt	M	132	Tt	M147FHBN8	.183	1.06	.5792	236.8	15.47	6.2	128.9	122.7	.526	1151	34	1363	6.48	225	4.91	47.5	128.9	81.4	NA	95.017	31.739	100	66.341	25.7557
FHH-8BN/Mcwi	12% O2	0.4% Salt	M	132	Tt	M151FHBN8	.112	.87	.7768	243.2	11.95	5.9	101.1	95.2	.3138	959	30	1151	1.83	200	5.06	32.6	60.8	28.2	NA	82.237	42.343	60.138	29.622	18.431
FHH-8BN/Mcwi	12% O2	0.4% Salt	M	132	Tt	M152FHBN8	.112	.96	.8571	250	11.04	NA	NA	NA	.2678	983	21	1087	0	214.28	5.42	31.07	80.98	49.91	NA	85.712	49.094	NA	NA	19.2206
FHH-8BN/Mcwi	12% O2	0.4% Salt	F	132	Tt	F140FHBN8	.138	.89	.6449	NA	NA	NA	NA	NA	1.0621	NA	NA	NA	0	NA	17.98	NA	NA	NA	NA	NA	57.981	NA	NA	38.0478
FHH-8BN/Mcwi	12% O2	0.4% Salt	F	132	Tt	F141FHBN8	.121	.98	.8099	NA	9.59	NA	NA	NA	.6451	NA	NA	NA	0	NA	4.29	NA	NA	NA	NA	NA	44.734	NA	NA	24.7506
FHH-8BN/Mcwi	12% O2	0.4% Salt	F	132	Tt	F142FHBN8	.145	1.05	.7241	250	12.38	6.4	141.7	135.3	.2848	998	36	1226	.09	142.8	4.95	77.7	89.5	11.8	NA	57.12	39.984	63.162	8.721	.0772
FHH-8BN/Mcwi	12% O2	0.4% Salt	F	132	Tt	F143FHBN8	.134	.83	.6194	243.2	17.35	5.7	166	160.3	.2082	969	51	1242	4.49	243.2	6.02	53	129.4	76.4	NA	100	34.697	77.952	47.661	27.4645
FHH-8BN/Mcwi	12% O2	0.4% Salt	F	132	Tt	F144FHBN8	.14	1.03	.7357	272.72	12.62	5.6	NA	NA	.3502	824	36	1013	0	195.65	4.85	43.79	76.04	32.25	NA	71.74	38.431	NA	NA	22.3571
FHH-8BN/Mcwi	12% O2	0.4% Salt	F	132	Tt	F148FHBN8	.138	.99	.7174	243.24	9.49	NA	NA	NA	.292	1121	16	1259	0	225	4.65	23.97	24.38	.41	NA	92.501	48.999	NA	NA	13.4364
FHH-8BN/Mcwi	12% O2	0.4% Salt	F	132	Tt	F149FHBN8	.122	.86	.7049	230.7	14.88	5.7	159.8	154.1	.5284	831	48	1119	.38	173	5.58	48.8	125.8	77	NA	74.989	37.5	78.723	49.968	22.454
FHH-8BN/Mcwi	12% O2	0.4% Salt	F	132	Tt	F150FHBN8	.15	.88	.5867	250	14.77	NA	NA	NA	.4616	327	16	880	0	209.3	6.82	-12.1	37.73	49.83	NA	83.72	46.175	NA	NA	27.572
FHH-8BN/Mcwi	12% O2	0.4% Salt	F	132	Tt	F138FHBN8	.143	1.06	.7413	272.7	14.34	5.7	155.6	149.9	NA	927	52	1151	.04	90.9	5.28	68.6	132.5	63.9	NA	33.333	36.82	85.154	42.628	16.66
FHH-8BN/Mcwi	12% O2	0.4% Salt	F	132	Tt	F139FHBN8	.13	.7	.5385	NA	12	6.6	184.6	178	.78	1225	17	1490	13.28	NA	6.57	57.6	110.2	52.6	NA	NA	54.75	59.697	29.551	35.3396
FHH-8BN/Mcwi	21% O2	0.4% Salt	M	128	Tt	M097FHBN8	.196	.93	.4745	257.14	8.17	5.37	NA	NA	.3351	912	45	1113	14.77	236.84	6.02	58.34	83.7	25.36	NA	92.105	73.684	NA	NA	31.2325
FHH-8BN/Mcwi	21% O2	0.4% Salt	M	128	Tt	M098FHBN8	.206	.99	.4806	NA	10.1	NA	NA	NA	.2854	NA	NA	NA	12.24	NA	5.86	NA	NA	NA	NA	NA	58.02	NA	NA	33.8561
FHH-8BN/Mcwi	21% O2	0.4% Salt	M	128	Tt	M099FHBN8	.197	.88	.4467	250	10	5.8	118.4	112.6	.0675	982	53	1179	2.58	225	5.45	51.6	126.6	75	NA	90	54.5	106.926	66.607	27.1682
FHH-8BN/Mcwi	21% O2	0.4% Salt	M	128	Tt	M100FHBN8	.212	1.05	.4953	230.7	8.76	5.7	100.7	95	.5126	840	50	1089	8.64	204.5	5.33	47.6	124.3	76.7	NA	88.643	60.845	123.436	80.737	22.5371
FHH-8BN/Mcwi	21% O2	0.4% Salt	M	128	Tt	M101FHBN8	.187	.96	.5134	230.7	8.75	5.6	106.6	101	.2822	871	46	1120	1.61	219.5	6.25	34.1	116.1	82	NA	95.145	71.429	108.912	81.188	25.2885
FHH-8BN/Mcwi	21% O2	0.4% Salt	M	128	Tt	M102FHBN8	.2	1.19	.595	290.32	5.38	5.02	NA	NA	.1734	856	56	1056	34.15	230.76	5.38	68.93	113.04	44.11	NA	79.485	100	NA	NA	21.7613
FHH-8BN/Mcwi	21% O2	0.4% Salt	M	128	Tt	M105FHBN8	.248	.97	.3911	219.5	11.55	5.7	117.6	111.9	.2367	887	57	1153	5.87	191.4	6.8	49.7	122.6	72.9	NA	87.198	58.874	104.252	65.147	28.051
FHH-8BN/Mcwi	21% O2	0.4% Salt	M	128	Tt	M106FHBN8	.245	1.23	.502	257.14	7.32	4	82.82	78.82	.236	897	50	1113	22.41	243.24	5.2	63.23	106.08	42.85	NA	94.594	71.038	128.085	54.364	35.748
FHH-8BN/Mcwi	21% O2	0.4% Salt	M	128	Tt	M107FHBN8	.23	.99	.4304	243.2	9.29	5.6	NA	NA	.3276	1005	44	1272	6.17	225	5.25	39.9	114.1	74.2	NA	92.516	56.512	NA	NA	31.1984
FHH-8BN/Mcwi	21% O2	0.4% Salt	M	128	Tt	M108FHBN8	.233	1.05	.4506	321.4	10.67	5.8	103.1	97.3	.1387	918	49	1279	.29	642.8	5.33	58.5	70.8	12.3	NA	200	49.953	68.671	12.641	17.856
FHH-8BN/Mcwi	21% O2	0.4% Salt	F	128	Tt	F089FHBN8	.146	1.04	.7123	272.72	7.69	NA	NA	NA	.2712	980	31	1179	17.72	473.68	9.81	69.16	86.58	17.42	NA	173.687	127.568	NA	NA	20.6843
FHH-8BN/Mcwi	21% O2	0.4% Salt	F	128	Tt	F090FHBN8	.162	1.17	.7222	195.65	5.3	5.05	NA	NA	.1524	1046	41	1279	9.52	169.81	4.44	49.41	81.32	31.91	NA	86.793	83.774	NA	NA	24.1614
FHH-8BN/Mcwi	21% O2	0.4% Salt	F	128	Tt	F091FHBN8	.15	.74	.4933	200	7.57	6	NA	NA	.5846	951	39	1181	9.13	225	5.95	44.6	112.4	67.8	NA	112.5	78.6	NA	NA	27.449
FHH-8BN/Mcwi	21% O2	0.4% Salt	F	128	Tt	F092FHBN8	.151	.8	.5298	230.7	7.5	5.7	121	115.3	.4238	902	55	1120	.93	191.4	6	47.6	125.6	78	NA	82.965	80	103.802	67.65	19.3325
FHH-8BN/Mcwi	21% O2	0.4% Salt	F	128	Tt	F093FHBN8	.15	.7	.4667	257.1	10.29	4.7	NA	NA	.4191	984	40	1181	1	243.2	8	37	101.7	64.7	NA	94.594	77.745	NA	NA	35.1336
FHH-8BN/Mcwi	21% O2	0.4% Salt	F	128	Tt	F094FHBN8	.157	.88	.5605	NA	7.95	NA	NA	NA	.2685	NA	NA	NA	30.95	5.23	NA	NA	NA	NA	NA	NA	NA	NA	NA	25.6594
FHH-8BN/Mcwi	21% O2	0.4% Salt	F	128	Tt	F095FHBN8	.146	.76	.5205	236.8	8.92	6.1	NA	NA	.3158	950	40	1179	5.61	225	6.84	30.2	109.6	79.4	NA	95.017	76.682	NA	NA	26.7862
FHH-8BN/Mcwi	21% O2	0.4% Salt	F	128	Tt	F096FHBN8	.16	.87	.5438	116.8	7.36	6	116	110	.434	1146	34	1343	2.76	NA	5.06	42.2	49.4	7.2	NA	NA	68.75	42.586	6.545	25.896
FHH-8BN/Mcwi	21% O2	0.4% Salt	F	128	Tt	F103FHBN8	.158	.82	.519	236.84	8.54	4.45	NA	NA	.2433	766	54	1022	9.76	209.3	6.34	48.54	117.28	68.74	NA	88.372	74.239	NA	NA	25.9247
FHH-8BN/Mcwi	21% O2	0.4% Salt	F	128	Tt	F104FHBN8	.16	.87	.5438	204.54	7.82	5.23	NA	NA	.2892	1095	28	1314	8.45	236.84	6.44	28.74	85.98	57.24	NA	115.792	82.353	NA	NA	26.4799
FHH-9BN/Mcwi	12% O2	0.4% Salt	M	180	Tt	M082FHBN9	.077	.49	.6364	214.2	11.02	5.4	123	117.6	.6419	901	25	1387	10.73	155.1	4.49	62.7	76.5	13.8	NA	72.409	40.744	62.195	11.735	NA
FHH-9BN/Mcwi	12% O2	0.4% Salt	M	180	Tt	M072FHBN9	.12	.78	.65	236.8	11.79	5.1	116.1	111	.5632	730	46	994	13.81	NA	NA	NA	NA	NA	NA	NA	NA	NA	NA	3.7519
FHH-9BN/Mcwi	12% O2	0.4% Salt	M	180	Tt	M077FHBN9	.115	.75	.6522	183.6	11.2	4.8	152.2	147.4	.2352	872	27	1073	5.63	163.6	5.6	18.5	25	6.5	NA	89.107	50	16.426	4.41	14.9523
FHH-9BN/Mcwi	12% O2	0.4% Salt	M	180	Tt	M078FHBN9	.087	.8	.9195	187.5	9	5.3	113.7	108.4	.5603	469	14	1173	2.59	180	2.75	27.8	46	18.2	NA	96	30.556	40.457	16.79	7.076
FHH-9BN/Mcwi	12% O2	0.4% Salt	M	180	Tt	M083FHBN9	.086	.57	.6628	214.2	11.23	1.2	113.2	112	.786	763	33	1040	21.11	195.6	4.56	58.1	82.2	24.1	NA	91.317	40.606	72.615	21.518	12.4035
FHH-9BN/Mcwi	12% O2	0.4% Salt	M	180	Tt	M081FHBN9	.075	.6	.8	230.7	9	5.7	121	115.3	.3803	921	26	1253	5.95	191.4	3.67	47.6	125.6	78	NA	82.965	40.778	103.802	67.65	11.774
FHH-9BN/Mcwi	12% O2	0.4% Salt	M	180	Tt	M084FHBN9	.064	.52	.8125	225	9.62	5	70.15	65.15	1.1322	1028	20	1233	10.28	138.46	4.62	17.7	38.07	20.37	NA	61.538	48.025	54.269	31.266	12.2246
FHH-9BN/Mcwi	12% O2	0.4% Salt	M	180	Tt	M085FHBN9	.075	.47	.6267	272.73	26.38	5	125.37	120.37	.2902	933	24	1107	36.67	180	20.85	50.38	90.83	40.45	NA	65.999	79.037	72.45	33.605	30.9787
FHH-9BN/Mcwi	12% O2	0.4% Salt	M	180	Tt	M073FHBN9	.122	.98	.8033	230.77	12.04	5.7	54.55	48.85	.4214	829	22	983	10.78	219.51	3.47	32.46	40.86	8.4	NA	95.121	28.821	74.904	17.195	12.0369
FHH-9BN/Mcwi	12% O2	0.4% Salt	M	180	Tt	M071FHBN9	.079	.41	.519	204.5	17.07	5	128.7	123.7	.8707	906	31	1315	.65	204.5	6.83	59.9	93	33.1	NA	100	40.012	72.261	26.758	14.119
FHH-9BN/Mcwi	12% O2	0.4% Salt	F	180	Tt	F089FHBN9	.095	.68	.7158	NA	NA	NA	NA	NA	NA	NA	NA	NA	NA	NA	NA	NA	NA	NA	NA	NA	NA	NA	NA	NA
FHH-9BN/Mcwi	12% O2	0.4% Salt	F	180	Tt	F086FHBN9	.06	.56	.9333	173	9.29	4.6	132.9	128.3	.5757	1039	20	1408	1.28	142.8	6.07	45.6	93.8	48.2	NA	82.543	65.339	70.579	37.568	12.477
FHH-9BN/Mcwi	12% O2	0.4% Salt	F	180	Tt	F074FHBN9	.081	.65	.8025	195.6	9.85	5.1	115.7	110.6	1.1225	832	17	1352	2	183.6	5.54	40.8	83.7	42.9	NA	93.865	56.244	72.342	38.788	18.0577
FHH-9BN/Mcwi	12% O2	0.4% Salt	F	180	Tt	F087FHBN9	.079	.68	.8608	290.32	8.24	5.25	73.38	68.13	1.0006	954	7	1400	4.05	163.64	3.82	27.19	40.95	13.76	NA	56.365	46.359	55.805	20.197	9.626
FHH-9BN/Mcwi	12% O2	0.4% Salt	F	180	Tt	F088FHBN9	.065	.52	.8	257.14	9.62	6.11	76.72	70.61	.3005	1002	15	1145	4	183.67	4.62	32.85	47.43	14.58	NA	71.428	48.025	61.822	20.649	7.5597
FHH-9BN/Mcwi	12% O2	0.4% Salt	F	180	Tt	F075FHBN9	.085	.62	.7294	230.4	12.9	5.7	100.7	95	.6032	737	22	1253	.18	204.5	4.84	47.6	124.3	76.7	NA	88.759	37.519	123.436	80.737	11.1819
FHH-9BN/Mcwi	12% O2	0.4% Salt	F	180	Tt	F090FHBN9	.099	.51	.5152	230.7	16.47	5.6	106.6	101	.3541	700	38	1069	22.41	219.5	5.49	34.1	116.1	82	NA	95.145	33.333	108.912	81.188	9.3547
FHH-9BN/Mcwi	12% O2	0.4% Salt	F	180	Tt	F079FHBN9	.064	.87	1.3594	219.51	18.39	5	162.45	157.45	.2805	996	26	1249	8.52	225	14.48	38.54	100.04	61.5	NA	102.501	78.738	61.582	39.06	15.6276
FHH-9BN/Mcwi	12% O2	0.4% Salt	F	180	Tt	F076FHBN9	.092	.58	.6304	204.55	11.03	5.61	131.22	125.61	.5186	891	28	1198	8.29	100	4.14	49.76	83.6	33.84	NA	48.888	37.534	63.71	26.941	17.8914
FHH-9BN/Mcwi	12% O2	0.4% Salt	F	180	Tt	F080FHBN9	.098	.73	.7449	214.2	14.52	6.4	157.5	151.1	.4211	1111	23	1374	.15	152.5	5.75	44	106.3	62.3	NA	71.195	39.601	67.492	41.231	29.1133
FHH-9BN/Mcwi	21% O2	0.4% Salt	M	182	Tt	M115FHBN9	.165	.59	.3576	NA	NA	NA	NA	NA	NA	NA	NA	NA	NA	NA	NA	NA	NA	NA	NA	NA	NA	NA	NA	NA
FHH-9BN/Mcwi	21% O2	0.4% Salt	M	182	Tt	M110FHBN9	.098	.44	.449	NA	NA	NA	NA	NA	NA	NA	NA	NA	NA	NA	NA	NA	NA	NA	NA	NA	NA	NA	NA	NA
FHH-9BN/Mcwi	21% O2	0.4% Salt	M	182	Tt	M118FHBN9	.155	.72	.4645	257.14	12.78	4.89	109.31	104.42	.2683	923	30	1051	1.16	200	7.22	30.16	84.02	53.86	NA	77.779	56.495	76.864	51.58	16.9125
FHH-9BN/Mcwi	21% O2	0.4% Salt	M	182	Tt	M100FHBN9	.101	.64	.6337	187.5	5.63	1.75	116.17	114.42	.4711	935	32	1078	3.33	180	3.44	36.39	69.64	33.25	NA	96	61.101	59.947	29.06	8.3152
FHH-9BN/Mcwi	21% O2	0.4% Salt	M	182	Tt	M113FHBN9	.177	.92	.5198	230.77	11.09	6.12	95.44	89.32	.2495	1046	28	1252	3.92	214.29	4.57	46.41	88.7	42.29	NA	92.859	41.208	92.938	47.347	20.58
FHH-9BN/Mcwi	21% O2	0.4% Salt	M	182	Tt	M099FHBN9	.097	.56	.5773	219.51	8.93	6.29	57.96	51.67	1.0134	915	18	1098	22.55	180	4.64	31.24	51.39	20.15	NA	82.001	51.96	88.665	38.997	14.3164
FHH-9BN/Mcwi	21% O2	0.4% Salt	M	182	Tt	M114FHBN9	.175	.78	.4457	257.14	19.49	-.63	88.06	88.69	.0731	1027	34	1203	7.5	219.51	11.79	34.37	68.07	33.7	NA	85.366	60.493	77.3	37.998	24.8103
FHH-9BN/Mcwi	21% O2	0.4% Salt	M	182	Tt	M112FHBN9	.103	.68	.6602	109.76	5.29	6.28	83.41	77.13	.814	1039	18	1195	6.86	98.9	2.94	51.49	89.4	37.91	NA	90.106	55.577	107.181	49.151	7.9216
FHH-9BN/Mcwi	21% O2	0.4% Salt	M	182	Tt	M111FHBN9	.106	.9	.8491	214.29	6.22	4.66	131.61	126.95	.4464	1080	34	1246	3.21	191.49	2.67	43.93	98.05	54.12	NA	89.36	42.926	74.5	42.631	6.1793
FHH-9BN/Mcwi	21% O2	0.4% Salt	M	182	Tt	M104FHBN9	.12	.76	.6333	236.84	5.79	5.82	86.69	80.87	.3474	1067	25	1178	17.27	214.29	3.95	42.86	89.91	47.05	NA	90.479	68.221	103.714	58.18	14.6641
FHH-9BN/Mcwi	21% O2	0.4% Salt	F	182	Tt	F108FHBN9	.095	.53	.5579	NA	NA	NA	NA	NA	NA	NA	NA	NA	NA	NA	NA	NA	NA	NA	NA	NA	NA	NA	NA	NA
FHH-9BN/Mcwi	21% O2	0.4% Salt	F	182	Tt	F117FHBN9	.155	.72	.4645	NA	NA	NA	NA	NA	NA	NA	NA	NA	NA	NA	NA	NA	NA	NA	NA	NA	NA	NA	NA	NA
FHH-9BN/Mcwi	21% O2	0.4% Salt	F	182	Tt	F103FHBN9	.077	.41	.5325	NA	NA	NA	NA	NA	NA	NA	NA	NA	NA	NA	NA	NA	NA	NA	NA	NA	NA	NA	NA	NA
FHH-9BN/Mcwi	21% O2	0.4% Salt	F	182	Tt	F106FHBN9	.086	.28	.3256	NA	NA	NA	NA	NA	NA	NA	NA	NA	NA	NA	NA	NA	NA	NA	NA	NA	NA	NA	NA	NA
FHH-9BN/Mcwi	21% O2	0.4% Salt	F	182	Tt	F109FHBN9	.11	.71	.6455	257.14	8.17	2.86	104.3	101.44	.4493	955	24	1098	12.9	225	4.23	43.23	79.65	36.42	NA	87.501	51.775	76.366	35.903	13.9241
FHH-9BN/Mcwi	21% O2	0.4% Salt	F	182	Tt	F102FHBN9	.089	.45	.5056	236.84	11.56	NA	76.37	NA	.7916	935	18	1094	3.24	204.55	4.89	NA	64.63	NA	NA	86.366	42.301	84.627	NA	11.625
FHH-9BN/Mcwi	21% O2	0.4% Salt	F	182	Tt	F107FHBN9	.083	.68	.8193	236.84	6.47	3.25	87.16	83.91	.3559	782	20	1015	13.72	173.08	4.41	30.94	40.35	9.41	NA	73.079	68.161	46.294	11.214	13.1126
FHH-9BN/Mcwi	21% O2	0.4% Salt	F	182	Tt	F105FHBN9	.091	.52	.5714	180	8.85	2.27	101.95	99.68	.5529	915	29	1098	22.61	195.65	5.77	52.58	83.3	30.72	NA	108.694	65.198	81.707	30.819	18.9883
FHH-9BN/Mcwi	21% O2	0.4% Salt	F	182	Tt	F116FHBN9	.145	.74	.5103	290.32	NA	NA	NA	NA	.5741	470	49	1029	6.72	391.3	NA	NA	NA	NA	NA	134.782	76.262	NA	NA	26.6544
FHH-9BN/Mcwi	21% O2	0.4% Salt	F	182	Tt	F101FHBN9	.086	.51	.593	183.67	16.08	1.42	113.49	112.07	.9245	1107	21	1332	4.65	72	10.98	25.91	80.88	54.97	NA	39.201	68.284	71.266	49.05	15.8314
FHH-XBN/Mcwi	12% O2	0.4% Salt	M	175	Tt	M123FHBNX	.098	.55	.5612	250	9.82	5.7	109.1	103.4	NA	1007	26	1333	9.61	120	4.73	60.2	97.5	37.3	NA	48	48.167	89.368	36.074	NA
FHH-XBN/Mcwi	12% O2	0.4% Salt	M	175	Tt	M109FHBNX	.111	.57	.5135	214.2	14.04	4.3	94.3	90	NA	973	23	1437	.99	180	4.07	34.5	69.5	35	NA	84.034	28.989	73.701	38.889	NA
FHH-XBN/Mcwi	12% O2	0.4% Salt	M	175	Tt	M120FHBNX	.104	.64	.6154	183.6	10	5.3	112.2	106.9	NA	1190	36	1422	2.64	152.5	5.31	67.5	124.5	57	NA	83.061	53.1	110.963	53.321	NA
FHH-XBN/Mcwi	12% O2	0.4% Salt	M	175	Tt	M121FHBNX	.097	.65	.6701	219.51	8.62	4.74	139.54	134.8	NA	1035	29	1245	7.95	163.64	4	62.41	108.95	46.54	NA	74.548	46.404	78.078	34.525	NA
FHH-XBN/Mcwi	12% O2	0.4% Salt	M	175	Tt	M122FHBNX	.083	.59	.7108	200	8.14	5.41	121.88	116.47	NA	1051	22	1229	9.29	173.08	3.39	61.56	86.4	24.84	NA	86.54	41.646	70.889	21.327	NA
FHH-XBN/Mcwi	12% O2	0.4% Salt	M	175	Tt	M116FHBNX	.089	.78	.8764	126.76	6.92	5.33	144.49	139.16	NA	786	17	1043	7.95	89.11	2.56	54.03	97.34	43.31	NA	70.298	36.994	67.368	31.122	NA
FHH-XBN/Mcwi	12% O2	0.4% Salt	M	175	Tt	M113FHBNX	.078	.44	.5641	219.51	11.36	4.33	105.65	101.32	NA	1027	22	1172	28	90.91	5	42.42	88.91	46.49	NA	41.415	44.014	84.155	45.884	NA
FHH-XBN/Mcwi	12% O2	0.4% Salt	M	175	Tt	M114FHBNX	.085	.5	.5882	214.2	10.4	5.5	88.7	83.2	NA	1051	26	1321	9.13	NA	NA	NA	NA	NA	NA	NA	NA	NA	NA	NA
FHH-XBN/Mcwi	12% O2	0.4% Salt	M	175	Tt	M115FHBNX	.067	.42	.6269	NA	NA	NA	NA	NA	NA	NA	NA	NA	NA	NA	NA	NA	NA	NA	NA	NA	NA	NA	NA	NA
FHH-XBN/Mcwi	12% O2	0.4% Salt	M	175	Tt	M110FHBNX	.12	.7	.5833	NA	NA	NA	NA	NA	NA	NA	NA	NA	NA	NA	NA	NA	NA	NA	NA	NA	NA	NA	NA	NA
FHH-XBN/Mcwi	12% O2	0.4% Salt	F	175	Tt	F117FHBNX	.067	.44	.6567	219.5	8.64	5.3	84.1	78.8	NA	1125	21	1392	8.21	150	4.55	30	67.3	37.3	NA	68.337	52.662	80.024	47.335	NA
FHH-XBN/Mcwi	12% O2	0.4% Salt	F	175	Tt	F125FHBNX	.116	.84	.7241	214.2	9.05	4.3	94.3	90	NA	1114	24	1291	.83	166.6	3.81	29.3	55.2	25.9	NA	77.778	42.099	58.537	28.778	NA
FHH-XBN/Mcwi	12% O2	0.4% Salt	F	175	Tt	F126FHBNX	.105	.78	.7429	183.6	10.26	5.3	112.2	106.9	NA	1111	28	1351	.15	187.5	3.33	51.2	81.7	30.5	NA	102.124	32.456	72.816	28.531	NA
FHH-XBN/Mcwi	12% O2	0.4% Salt	F	175	Tt	F128FHBNX	.116	.66	.569	214.2	9.7	5.5	88.2	82.7	NA	1174	28	1406	6.23	121.6	5.15	50	119.9	69.9	NA	56.769	53.093	135.941	84.522	NA
FHH-XBN/Mcwi	12% O2	0.4% Salt	F	175	Tt	F124FHBNX	.093	.89	.957	236.8	7.19	4.9	107.5	102.6	NA	974	24	1449	.19	169.8	3.6	56.8	101.4	44.6	NA	71.706	50.07	94.326	43.47	NA
FHH-XBN/Mcwi	12% O2	0.4% Salt	F	175	Tt	F119FHBNX	.088	.56	.6364	166.67	7.14	4.49	142.9	138.41	NA	1197	22	1423	7.73	107.14	3.57	59.93	96.06	36.13	NA	64.283	50	67.222	26.104	NA
FHH-XBN/Mcwi	12% O2	0.4% Salt	F	175	Tt	F111FHBNX	.118	.78	.661	236.84	10.77	6.23	139.01	132.78	NA	951	42	1162	19.84	200	4.62	66.66	119.61	52.95	NA	84.445	42.897	86.044	39.878	NA
FHH-XBN/Mcwi	12% O2	0.4% Salt	F	175	Tt	F127FHBNX	.095	.6	.6316	236.84	13.33	6.45	129.39	122.94	NA	947	29	1172	19.23	180	5	57.97	102.52	44.55	NA	76.001	37.509	79.233	36.237	NA
FHH-XBN/Mcwi	12% O2	0.4% Salt	F	175	Tt	F118FHBNX	.073	.59	.8082	NA	NA	NA	NA	NA	NA	NA	NA	NA	NA	NA	NA	NA	NA	NA	NA	NA	NA	NA	NA	NA
FHH-XBN/Mcwi	12% O2	0.4% Salt	F	175	Tt	F112FHBNX	.106	.67	.6321	NA	NA	NA	NA	NA	NA	NA	NA	NA	NA	NA	NA	NA	NA	NA	NA	NA	NA	NA	NA	NA
FHH-XBN/Mcwi	21% O2	0.4% Salt	M	176	Tt	M131FHBNX	.124	.72	.5806	214.29	7.22	5.25	139.89	134.64	.1246	1080	34	1260	9.65	250	5.83	49.54	99.2	49.66	NA	116.664	80.748	70.913	36.884	17.3046
FHH-XBN/Mcwi	21% O2	0.4% Salt	M	176	Tt	M129FHBNX	.047	.34	.7234	163.64	20	5.81	108.46	102.65	.6	803	35	1052	28.57	116.88	9.41	40.77	64.59	23.82	NA	71.425	47.05	59.552	23.205	35.4269
FHH-XBN/Mcwi	21% O2	0.4% Salt	M	176	Tt	M130FHBNX	.125	.57	.456	109.76	16.14	5.34	103.65	98.31	.3551	951	30	1144	3.48	157.89	8.42	4.1	79.57	75.47	NA	143.85	52.169	76.768	76.767	10.3932
FHH-XBN/Mcwi	21% O2	0.4% Salt	M	176	Tt	M142FHBNX	.108	.62	.5741	250	7.1	4.66	76.89	72.23	.1881	888	30	1066	16.27	183.67	2.9	51.86	78.4	26.54	NA	73.468	40.845	101.964	36.744	4.4717
FHH-XBN/Mcwi	21% O2	0.4% Salt	M	176	Tt	M139FHBNX	.099	.47	.4747	200	7.23	5	80.8	75.8	.8934	948	33	1185	NA	NA	NA	NA	NA	NA	NA	NA	NA	NA	NA	NA
FHH-XBN/Mcwi	21% O2	0.4% Salt	M	176	Tt	M140FHBNX	.111	.62	.5586	310.3	8.39	5.9	80.5	74.6	.2915	1050	28	1219	.48	236.8	5.81	49.5	89.2	39.7	NA	76.313	69.249	110.807	53.217	12.5755
FHH-XBN/Mcwi	21% O2	0.4% Salt	M	176	Tt	M141FHBNX	.117	.62	.5299	230.7	9.68	4.9	91.1	86.2	.4935	1050	33	1321	14.55	183.6	2.58	51.1	99.3	48.2	NA	79.584	26.653	109.001	55.916	7.6831
FHH-XBN/Mcwi	21% O2	0.4% Salt	M	176	Tt	M143FHBNX	.119	.63	.5294	204.3	5.71	5.8	77.7	71.9	.2443	1088	31	1248	2.71	204.5	8.57	76	80.8	4.8	NA	100.098	150.088	103.99	6.676	24.1524
FHH-XBN/Mcwi	21% O2	0.4% Salt	M	176	Tt	M135FHBNX	.104	.59	.5673	225	7.8	5.7	96.92	91.22	.5769	1081	34	1243	23.97	191.49	2.37	60.08	95.55	35.47	NA	85.107	30.385	98.586	38.884	12.4434
FHH-XBN/Mcwi	21% O2	0.4% Salt	M	176	Tt	M134FHBNX	.116	.63	.5431	219.51	6.35	5.3	79.23	73.93	.4159	1227	21	1388	12.93	98.9	2.54	47.27	75.65	28.38	NA	45.055	40	95.482	38.388	15.8289
FHH-XBN/Mcwi	21% O2	0.4% Salt	F	176	Tt	F146FHBNX	.092	NA	NA	NA	NA	NA	NA	NA	NA	NA	NA	NA	NA	NA	NA	NA	NA	NA	NA	NA	NA	NA	NA	NA
FHH-XBN/Mcwi	21% O2	0.4% Salt	F	176	Tt	F144FHBNX	.094	.55	.5851	264.7	6.91	5.3	100.6	95.3	.4543	1051	34	1256	16.35	195.6	4	47.6	93.2	45.6	NA	73.895	57.887	92.644	47.849	8.0591
FHH-XBN/Mcwi	21% O2	0.4% Salt	F	176	Tt	F145FHBNX	.099	.56	.5657	195.65	8.21	5.01	65.42	60.41	1.1356	1081	22	1243	19.23	191.49	4.29	35	66.23	31.23	NA	97.874	52.253	101.238	51.697	14.6914
FHH-XBN/Mcwi	21% O2	0.4% Salt	F	176	Tt	F137FHBNX	.099	.66	.6667	109.76	5.76	5.1	74.27	69.17	.2778	1176	21	1356	6.67	75.63	4.55	26.96	73.77	46.81	NA	68.905	78.993	99.327	67.674	9.373
FHH-XBN/Mcwi	21% O2	0.4% Salt	F	176	Tt	F138FHBNX	.079	.66	.8354	257.14	NA	-4.23	84.57	88.8	.175	677	2	1144	6.51	225	NA	30.14	68.04	37.9	NA	87.501	118.182	80.454	42.68	3.8545
FHH-XBN/Mcwi	21% O2	0.4% Salt	F	176	Tt	F136FHBNX	.098	.82	.8367	250	6.34	2.98	120.79	117.81	.5644	1241	7	1419	5.82	173.08	5.37	44.27	98.58	54.31	NA	69.232	84.7	81.613	46.1	8.5107
FHH-XBN/Mcwi	21% O2	0.4% Salt	F	176	Tt	F132FHBNX	.12	.59	.4917	230.77	9.49	4.95	125.71	120.76	.3227	904	32	1195	8.1	209.3	3.39	60.23	97.82	37.59	NA	90.696	35.722	77.814	31.128	12.2576
FHH-XBN/Mcwi	21% O2	0.4% Salt	F	176	Tt	F133FHBNX	.127	.63	.4961	191.49	7.3	5.26	77.13	71.87	.2848	1017	23	1130	4.67	176.47	3.81	44.34	74.17	29.83	NA	92.156	52.192	96.162	41.505	11.373
FHH-YBN/Mcwi	12% O2	0.4% Salt	M	166	Tt	M057FHBNY	.105	.63	.6	236.84	10.79	6.16	80.63	74.47	.483	1059	21	1215	3.27	225	7.94	38.41	84.46	46.05	NA	95.001	73.587	104.75	61.837	29.1
FHH-YBN/Mcwi	12% O2	0.4% Salt	M	166	Tt	M059FHBNY	.099	.71	.7172	250	6.76	6.1	108.6	102.5	.9837	797	8	1349	3.68	236.8	3.38	15.3	29.7	14.4	NA	94.72	50	27.348	14.049	9.4549
FHH-YBN/Mcwi	12% O2	0.4% Salt	M	166	Tt	M060FHBNY	.107	.71	.6636	243.2	12.11	5.9	104.7	98.8	.5087	1043	24	1360	4.75	166.6	4.51	48.1	87.7	39.6	NA	68.503	37.242	83.763	40.081	12.027
FHH-YBN/Mcwi	12% O2	0.4% Salt	M	166	Tt	M061FHBNY	.103	.59	.5728	257.1	13.56	5.2	108.9	103.7	.4644	917	26	1328	14.83	230.7	5.76	44.7	91.5	46.8	NA	89.732	42.478	84.022	45.13	24.7458
FHH-YBN/Mcwi	12% O2	0.4% Salt	M	166	Tt	M062FHBNY	.102	.7	.6863	250	12.29	5.9	84.3	78.4	.0584	978	22	1266	29.48	257.1	6.57	45.9	59.8	13.9	NA	102.84	53.458	70.937	17.73	12.7857
FHH-YBN/Mcwi	12% O2	0.4% Salt	M	166	Tt	M064FHBNY	.094	.56	.5957	250	12.14	5.5	89.6	84.1	.2641	1043	28	1265	10	214.2	7.14	45.4	108.4	63	NA	85.68	58.814	120.982	74.911	25.8027
FHH-YBN/Mcwi	12% O2	0.4% Salt	M	166	Tt	M065FHBNY	.096	.56	.5833	243.24	9.29	5.95	105.59	99.64	.188	1054	33	1268	6.88	120	5	61.57	107.21	45.64	NA	49.334	53.821	101.534	45.805	14.8434
FHH-YBN/Mcwi	12% O2	0.4% Salt	M	166	Tt	M067FHBNY	.091	.69	.7582	264.71	9.57	5.5	68.63	63.13	.2104	1117	19	1242	5.1	230.77	4.35	39.07	58.09	19.02	NA	87.178	45.455	84.642	30.128	10.6777
FHH-YBN/Mcwi	12% O2	0.4% Salt	M	166	Tt	M068FHBNY	.087	.73	.8391	257.14	18.08	6.29	133.87	127.58	0	849	27	1038	11.8	243.24	7.12	61.37	96.79	35.42	NA	94.594	39.381	72.301	27.763	19.2384
FHH-YBN/Mcwi	12% O2	0.4% Salt	M	166	Tt	M069FHBNY	.086	.63	.7326	257.14	8.39	6.03	80.34	74.31	.6521	1200	17	1356	.2	103.45	4.84	26.35	76.7	50.35	NA	40.231	57.688	95.469	67.757	20.3175
FHH-YBN/Mcwi	12% O2	0.4% Salt	M	166	Tt	M058FHBNY	.107	.8	.7477	191.4	6.5	6.3	77.3	71	1.5031	828	16	1196	14.79	NA	NA	NA	NA	NA	NA	NA	NA	NA	NA	NA
FHH-YBN/Mcwi	12% O2	0.4% Salt	M	166	Tt	M063FHBNY	.119	.76	.6387	NA	NA	NA	NA	NA	NA	NA	NA	NA	NA	NA	NA	NA	NA	NA	NA	NA	NA	NA	NA	NA
FHH-YBN/Mcwi	12% O2	0.4% Salt	M	166	Tt	M066FHBNY	.084	.53	.631	NA	NA	NA	NA	NA	NA	NA	NA	NA	NA	NA	NA	NA	NA	NA	NA	NA	NA	NA	NA	NA
FHH-YBN/Mcwi	12% O2	0.4% Salt	M	166	Tt	M070FHBNY	.094	.55	.5851	NA	NA	NA	NA	NA	NA	NA	NA	NA	NA	NA	NA	NA	NA	NA	NA	NA	NA	NA	NA	NA
FHH-YBN/Mcwi	21% O2	0.4% Salt	M	165	Tt	M071FHBNY	.086	.42	.4884	214.2	4.76	5.8	65.8	60	.6262	870	25	1149	15.56	214.2	3.33	46.8	81.4	34.6	NA	100	69.958	123.708	57.667	11.7429
FHH-YBN/Mcwi	21% O2	0.4% Salt	M	165	Tt	M072FHBNY	.095	.42	.4421	214.2	8.57	5.5	83.3	77.8	NA	940	33	1288	5	191.4	5.71	44.1	99.5	55.4	NA	89.356	66.628	119.448	71.208	20.8774
FHH-YBN/Mcwi	21% O2	0.4% Salt	M	165	Tt	M073FHBNY	.101	.65	.6436	209.3	7.69	5.4	72.75	67.35	1.0135	1021	25	1178	17.87	219.51	7.08	56.32	82.77	26.45	NA	104.878	92.068	113.773	39.272	42.5
FHH-YBN/Mcwi	21% O2	0.4% Salt	M	165	Tt	M074FHBNY	.125	.6	.48	209.3	10.67	5.7	97.6	91.9	1.2827	890	33	1127	25.85	160.7	6	54.9	96.5	41.6	NA	76.78	56.232	98.873	45.267	23.45
FHH-YBN/Mcwi	21% O2	0.4% Salt	M	165	Tt	M075FHBNY	.145	.54	.3724	281.2	13.33	5.5	107.5	102	.51	830	43	1068	5.26	219.5	6.3	59.1	111.4	52.3	NA	78.058	47.262	103.628	51.275	21.2222
FHH-YBN/Mcwi	21% O2	0.4% Salt	M	165	Tt	M076FHBNY	.17	.89	.5235	214.29	7.42	5.42	69.55	64.13	.2614	1086	31	1242	8	204.55	4.27	54.86	103.18	48.32	NA	95.455	57.547	148.354	75.347	17.505
FHH-YBN/Mcwi	21% O2	0.4% Salt	M	165	Tt	M077FHBNY	.165	.85	.5152	250	9.18	5.27	91.19	85.92	.2065	1040	36	1211	17.56	150	5.41	61.32	91.6	30.28	NA	60	58.932	100.45	35.242	19.7953
FHH-YBN/Mcwi	21% O2	0.4% Salt	M	165	Tt	M080FHBNY	.123	.61	.4959	225	8.2	5.8	103.9	98.1	.4939	893	49	1109	6.77	204.5	4.59	79.3	112.1	32.8	NA	90.889	55.976	107.892	33.435	12.4352
FHH-YBN/Mcwi	21% O2	0.4% Salt	M	165	Tt	M079FHBNY	.13	.79	.6077	NA	7.09	5.3	70.6	65.3	.4696	1139	33	1417	2.75	NA	4.3	43.9	109.3	65.4	NA	NA	60.649	154.816	100.153	14.4057
FHH-YBN/Mcwi	21% O2	0.4% Salt	M	165	Tt	M078FHBNY	.099	.53	.5354	290.3	7.55	5.1	63.1	58	.5925	800	27	1324	7.88	219.5	7.55	23.5	NA	NA	NA	75.611	100	NA	NA	12.8966
GH	12% O2	0.4% Salt	M	8	Dd	M121GH	NA	1.61	NA	216.61	9.94	6	227	221	.25	846.84	59	1039.304	24	118.24	2.73	92	127	35	9.8	54.587	27.465	55.947	15.837	NA
GH	12% O2	0.4% Salt	M	8	Dd	M116GH	NA	1.51	NA	339.08	7.1	5	199	194	.35	1270.26	24	1424.231	0	222.87	3.2	34	164	130	7.11	65.728	45.07	82.412	67.01	NA
GH	12% O2	0.4% Salt	M	8	Dd	M115GH	NA	1.47	NA	249.71	9	5	240	235	.26	1252.8	20	1354.379	0	213.9	10.4	37	162	125	13.17	85.659	115.556	67.5	53.191	NA
GH	12% O2	0.4% Salt	M	8	Dd	M123GH	NA	1.12	NA	250.4	11.8	5	217	212	.17	915.186	45	1091.183	NA	185.06	5.36	59	125	66	11.69	73.906	45.424	57.604	31.132	NA
GH	12% O2	0.4% Salt	M	8	Dd	M132GH	NA	1.5	NA	251.48	9.5	5	218	213	.34	742.688	47	1104.343	0	212.56	5.5	49	129	80	12.18	84.524	57.895	59.174	37.559	NA
GH	12% O2	0.4% Salt	M	8	Dd	M122GH	NA	1.86	NA	256.43	8.06	5	249	244	.13	682.256	81	921.046	10.33	184.81	3.8	72	138	66	7.29	72.07	47.146	55.422	27.049	NA
GH	12% O2	0.4% Salt	M	8	Dd	M126GH	NA	1.5	NA	241.86	8	5	256	251	.46	1023.384	36	1330.399	10	173.91	6.13	40	130	90	NA	71.905	76.625	50.781	35.857	NA
GH	12% O2	0.4% Salt	M	8	Dd	M131GH	NA	1.37	NA	215.88	9.8	5	232	227	.4	744.908	54	948.065	NA	201.37	1.75	74	111	37	14.31	93.279	17.857	47.845	16.3	NA
GH	12% O2	0.4% Salt	M	8	Dd	M114GH	NA	1.1	NA	253.56	14	4	256	252	.52	423.42	73	923.826	19.4	189.25	8	61	147	86	12.34	74.637	57.143	57.422	34.127	NA
GH	12% O2	0.4% Salt	F	32	Tt	F337GH	.1496	.82	.5481	204.55	NA	5.78	193.87	188.09	.1024	800.19	62	441.49	.88	173.08	14.63	33.72	153.63	119.91	14.8683	84.615	NA	79.244	63.751	NA
GH	12% O2	0.4% Salt	F	32	Tt	F338GH	.1365	.77	.5641	NA	8.83	4.16	194.6	190.44	.3577	1491.58	NA	1557.87	0	100	6.49	9.52	183.62	174.1	6.4556	NA	73.499	94.358	91.42	NA
GH	12% O2	0.4% Salt	F	32	Tt	F339GH	.1316	.96	.7295	225	10.42	5.5	114.6	109.1	.7604	962	23	1400	14.74	90	4.58	54.7	62.7	8	6.2156	40	43.954	54.712	7.333	NA
GH	12% O2	0.4% Salt	F	32	Tt	F340GH	.1422	.92	.647	214.2	13.04	6.6	158.3	151.7	.3913	787	41	1094	2.41	187.5	6.09	72.2	95	21.1	10.543	87.535	46.702	60.013	13.909	NA
GH	12% O2	0.4% Salt	F	32	Tt	F341GH	.1488	.8	.5376	214.2	17.5	5.3	133.7	128.4	.6563	962	38	1400	8.05	187.5	10	14.3	139.6	126.1	11.2053	87.535	57.143	104.413	98.209	NA
GH	12% O2	0.4% Salt	F	32	Tt	F342GH	.1513	.85	.5618	236.84	NA	5.09	196.61	191.52	.4988	910.57	50	1352.05	21.79	230.77	22.12	25.04	164.43	139.39	9.6847	97.437	NA	83.633	72.781	NA
GH	12% O2	0.4% Salt	F	32	Tt	F343GH	.1431	1.2	.8386	NA	9.33	6.22	210.04	203.82	.3267	1407.24	11	1545.2	20.66	166.67	6.67	16.44	143.26	126.83	5.5772	NA	71.49	68.206	62.226	NA
GH	12% O2	0.4% Salt	F	32	Tt	F344GH	.156	1.08	.6923	214.2	13.7	6.1	157	150.9	.0206	536	49	819	.8	45.6	4.81	61.7	129	15.4	10.6889	21.289	35.109	82.166	10.205	NA
GH	12% O2	0.4% Salt	F	32	Tt	F345GH	.1365	.99	.7253	169.81	7.88	5.78	204.45	198.67	.4491	497.19	45	1524.72	0	75	3.64	25.69	152.47	126.78	2.6741	44.167	46.193	74.576	63.814	NA
GH	12% O2	0.4% Salt	F	32	Tt	F346GH	.1361	.79	.5805	200	NA	4.32	180.16	175.84	.1563	397.75	62	1093.82	0	214.29	20.76	19.34	129.69	110.35	16.4028	107.145	NA	71.986	62.756	NA
GH	12% O2	0.4% Salt	F	8	Dd	F117GH	NA	.83	NA	224.82	NA	5	201	196	.5	692.869	53	1039.304	4.1	133.4	NA	51	139	88	20.02	59.336	NA	69.154	44.898	NA
GH	12% O2	0.4% Salt	F	8	Dd	F119GH	NA	1	NA	249.93	14	5	244	239	.25	778.768	55	1218.941	3.2	112.36	5	70	132	62	19.97	44.957	35.714	54.098	25.941	NA
GH	12% O2	0.4% Salt	F	8	Dd	F120GH	NA	1.21	NA	307.32	10.25	5	156	151	.2	643.33	58	1015.784	NA	256.18	6.61	28	109	81	10.56	83.359	64.488	69.872	53.642	NA
GH	12% O2	0.4% Salt	F	8	Dd	F124GH	NA	1.31	NA	302.72	8.4	5	222	217	.19	668.79	55	496.781	11.3	249.11	4.27	58	128	70	NA	82.291	50.833	57.658	32.258	NA
GH	12% O2	0.4% Salt	F	8	Dd	F133GH	NA	1.37	NA	289.6	9.64	6	165	159	.31	654.376	34	1424.231	8	204.16	7.01	28	118	90	11	70.497	72.718	71.515	56.604	NA
GH	12% O2	0.4% Salt	F	8	Dd	F127GH	NA	1.61	NA	NA	9.7	5	283	278	.19	682.256	44	1330.399	6.8	100.64	5	34	200	169	8.39	71.9	51.546	70.671	60.791	NA
GH	12% O2	0.4% Salt	F	8	Dd	F128GH	NA	1.4	NA	255.3	10	4	266	262	.28	372.454	71	1252.8	22.9	182.22	6.43	42	184	142	9.77	71.375	64.3	69.173	54.198	NA
GH	21% O2	0.4% Salt	M	5	Dd	M002GH	NA	1.21	NA	433.39	9.26	4	140	136	.35	592.42	67	966.57	3.5	310.2	6.4	46	162	116	7.6	71.575	69.114	115.714	85.294	NA
GH	21% O2	0.4% Salt	M	5	Dd	M003GH	NA	1.29	NA	281.25	9.3	4.62	144.56	139.94	NA	752.15	58	1128.22	NA	NA	NA	NA	NA	NA	NA	0	0	0	0	NA
GH	21% O2	0.4% Salt	M	5	Dd	M005GH	NA	1.41	NA	272.73	7.7	4	145.6	141.78	NA	732.36	70	938.34	NA	219.52	4.82	80.5	151.33	70.83	NA	80.49	62.597	103.935	49.958	NA
GH	21% O2	0.4% Salt	M	5	Dd	M006GH	NA	1.71	NA	264.71	11.46	4	146.57	142.41	NA	792.31	65	1287.5	NA	250	3.86	57.2	138.36	81.66	NA	94.443	33.682	94.399	57.341	NA
GH	21% O2	0.4% Salt	M	5	Dd	M007GH	NA	1.17	NA	321.4	12.4	4	148.8	144.8	NA	561.22	75	990.39	NA	214.3	6	81.73	142.83	61.1	NA	66.677	48.387	95.988	42.196	NA
GH	21% O2	0.4% Salt	M	5	Dd	M008GH	NA	1.29	NA	264.71	9.14	4.7	128	123.22	NA	438.75	83	783.49	NA	281.25	NA	82.38	102.77	20.4	NA	106.248	0	80.289	16.556	NA
GH	21% O2	0.4% Salt	M	5	Dd	M018GH	NA	1.31	NA	448.37	9.77	4	145	141	.35	867.51	45	1188.8	10.9	317.11	6.56	35	155	120	4.57	70.725	67.144	106.897	85.106	NA
GH	21% O2	0.4% Salt	M	5	Dd	M019GH	NA	1.57	NA	409.28	8.85	3	154	151	.07	706.86	56	1156.67	3.4	300.42	7.02	14	170	156	11.8	73.402	79.322	110.39	103.311	NA
GH	21% O2	0.4% Salt	M	5	Dd	M020GH	NA	1.27	NA	455.53	11.02	5	134	129	.34	785.25	48	1108.63	11.7	312.96	6.14	61	143	82	11.2	68.702	55.717	106.716	63.566	NA
GH	21% O2	0.4% Salt	M	5	Dd	M021GH	NA	1.3	NA	281.25	10	3	140.32	137.2	NA	659.59	61	1022.36	NA	250	6.15	20.59	138.95	118.37	NA	88.889	61.5	99.024	86.276	NA
GH	21% O2	0.4% Salt	M	5	Dd	M022GH	NA	1.43	NA	229.03	8	4	160	156	.18	1048.38	65	1297.19	8.5	179.69	6.4	50	160	110	8.27	78.457	80	100	70.513	NA
GH	21% O2	0.4% Salt	M	19	Tt	M232GH	NA	1.08	NA	257	8.89	6.2	142.1	135.4	1.3	557	90	805	23.89	214.2	4.81	89.7	143.2	53.3	15.1862	83.346	54.106	100.774	39.365	NA
GH	21% O2	0.4% Salt	M	19	Tt	M233GH	NA	.98	NA	264.6	11.43	5.6	149	144.1	.8354	571	64	840	1.61	230.6	7.96	53.1	133.4	79.1	18.4777	87.15	69.641	89.53	54.892	NA
GH	21% O2	0.4% Salt	M	19	Tt	M218GH	NA	1.19	NA	281.2	9.75	5.9	146.4	141.2	.806	437	72	716	28.7	257	4.37	69.3	124.6	55.4	21.5036	91.394	44.821	85.109	39.235	NA
GH	21% O2	0.4% Salt	M	19	Tt	M219GH	NA	.98	NA	230.6	6.12	5.8	136.5	130.5	.9967	875	44	1233	2.75	120	5.1	55	137.4	82.7	15.5412	52.038	83.333	100.659	63.372	NA
GH	21% O2	0.4% Salt	M	19	Tt	M222GH	NA	1	NA	243.2	6	6.4	NA	NA	1.2744	701	37	1155	43.75	112.4	4	43.2	125.9	83.9	4.6101	46.217	66.667	NA	NA	NA
GH	21% O2	0.4% Salt	M	19	Tt	M231GH	NA	1	NA	257.2	NA	5.83	NA	NA	1.4378	885	58	1013	NA	219.6	12.8	68.9	121.3	51	43.3766	85.381	49.193	NA	NA	NA
GH	21% O2	0.4% Salt	M	19	Tt	M220GH	NA	1.1	NA	NA	6.73	6.3	NA	NA	.891	1225	33	1478	8.14	91.8	4.4	40.8	123.4	82.4	22.2699	NA	65.379	NA	NA	NA
GH	21% O2	0.4% Salt	M	19	Tt	M230GH	NA	1.29	NA	250	8.99	5.3	177.4	173.5	.4723	703	73	966	16.82	243.2	4.5	72.6	143.5	69.7	11.5847	97.28	50.056	80.891	40.173	NA
GH	21% O2	0.4% Salt	M	19	Tt	M229GH	NA	1.08	NA	300	9.26	6.9	NA	NA	1.0232	878	36	1098	18.82	230.8	4.81	49	45.5	26.5	20.9401	76.933	51.944	NA	NA	NA
GH	21% O2	0.4% Salt	M	19	Tt	M221GH	NA	1.12	NA	NA	4.64	NA	112.5	NA	2.1401	302	56	1171	1.02	108.4	NA	42.1	127.8	81.9	12.549	NA	0	113.6	73.984	NA
GH	21% O2	0.4% Salt	F	19	Tt	F223GH	NA	.78	NA	272.6	11.29	6	160.5	155.7	1.6926	605	67	908	20.65	257	6.67	72.5	134	60.6	14.2983	94.277	59.079	83.489	38.921	NA
GH	21% O2	0.4% Salt	F	5	Dd	F001GH	NA	1.09	NA	433.51	7.34	4	188	184	.29	873.04	54	1184.83	3.8	334.91	5.14	53	142	89	8.36	77.255	70.027	75.532	48.37	NA
GH	21% O2	0.4% Salt	F	5	Dd	F009GH	NA	.95	NA	264.7	12.63	4	152.9	148.9	NA	593.63	68	1055.34	NA	173.08	7.13	33.83	165.75	131.92	NA	65.387	56.453	108.404	88.596	NA
GH	21% O2	0.4% Salt	F	5	Dd	F010GH	NA	1.08	NA	281.25	8.7	3	106.3	103.85	NA	956.41	42	1187.26	NA	250	6.67	36.84	105.7	68.85	NA	88.889	76.667	99.436	66.298	NA
GH	21% O2	0.4% Salt	F	5	Dd	F011GH	NA	1.12	NA	397.14	7.86	4	126	122	.23	674.73	41	1188.8	8.6	319.79	6.96	39	127	88	7.06	80.523	88.55	100.794	72.131	NA
GH	21% O2	0.4% Salt	F	5	Dd	F012GH	NA	1.12	NA	445.26	10.89	5	137	132	.23	245.42	65	911.55	7.8	394.13	6.07	49	135	86	8.8	88.517	55.739	98.54	65.152	NA
GH	21% O2	0.4% Salt	F	5	Dd	F014GH	NA	1.02	NA	376.44	10.2	3	208	205	NA	748.32	NA	1153.65	6.5	347.4	8	NA	170	152	8.05	92.286	78.431	81.731	74.146	NA
GH	21% O2	0.4% Salt	F	5	Dd	F015GH	NA	1.09	NA	264.7	7.16	5	141	146	NA	528.21	98	1221.47	NA	225	4.95	39.3	130.5	91.18	NA	85.002	69.134	92.553	62.452	NA
GH	21% O2	0.4% Salt	F	5	Dd	F016GH	NA	.9	NA	300	10.22	4	115.12	111.34	NA	908.85	31	1128.22	NA	160.72	NA	77.11	89.61	12.51	NA	53.573	0	77.841	11.236	NA
GH	21% O2	0.4% Salt	F	5	Dd	F017GH	NA	1.11	NA	336.68	13.6	3	154	151	.07	717.6	56	1048.73	9.5	264.68	20	35	149	114	34.64	78.615	147.059	96.753	75.497	NA
GH	21% O2	0.4% Salt	F	19	Tt	F225GH	NA	.9	NA	236.8	8.44	5.7	124.3	117.2	.7124	840	59	1311	10	104.6	5.78	51.4	148.5	96.7	17.564	44.172	68.483	119.469	82.509	NA
GH	21% O2	0.4% Salt	F	19	Tt	F224GH	NA	1.21	NA	310.2	10.25	6.2	139.8	133.7	.6957	597	71	950	22.12	209.2	4.63	72	129.8	55.4	22.6225	67.44	45.171	92.847	41.436	NA
GH	21% O2	0.4% Salt	F	19	Tt	F237GH	NA	.85	NA	346	11.29	4.5	136.8	131.2	.5115	536	81	907	53.09	310.2	6.12	78.2	125.8	46.3	11.2521	89.653	54.207	91.959	35.29	NA
GH	21% O2	0.4% Salt	F	19	Tt	F234GH	NA	.96	NA	264.6	6.67	6	122.5	110.6	.7238	701	37	1155	15.05	225	5	54.9	138.1	79.6	16.2316	85.034	74.963	112.735	71.971	NA
GH	21% O2	0.4% Salt	F	19	Tt	F226GH	NA	.95	NA	257.2	5.05	5.2	NA	NA	.6782	1054	14	1362	1.43	230.8	6.31	NA	NA	NA	15.8671	89.736	124.95	NA	NA	NA
GH	21% O2	0.4% Salt	F	19	Tt	F227GH	NA	.99	NA	209.4	5.25	NA	NA	NA	.1604	NA	NA	NA	11.9	176.4	11.31	NA	NA	NA	7.4399	84.241	215.429	NA	NA	NA
GH	21% O2	0.4% Salt	F	19	Tt	F228GH	NA	.63	NA	225	9.21	NA	NA	NA	.7719	831	33	1171	44	209.4	6.98	58.6	81.6	19.7	16.0589	93.067	75.787	NA	NA	NA
GH	21% O2	0.4% Salt	F	19	Tt	F235GH	NA	1	NA	281.2	9.6	5.7	151.6	146.8	.5768	451	65	976	36.67	187.6	5.2	64.6	117.2	55.1	10.0602	66.714	54.167	77.309	37.534	NA
GH	21% O2	0.4% Salt	F	19	Tt	F236GH	NA	1.19	NA	310.4	NA	6	148.7	146.5	.6186	375	92	788	10.99	290.4	11.43	79.8	103.3	44.4	13.4629	93.557	NA	69.469	30.307	NA
LE/BluGill	12% O2	0.4% Salt	M	65	Vt	M372LE	.35	1.89	.54	243.24	10.16	6.48	125.15	118.67	.5156	1208	36	1488	2.46	209.3	10.16	18.93	110.37	91.44	NA	86.047	100	88.19	77.054	NA
LE/BluGill	12% O2	0.4% Salt	M	65	Vt	M368LE	.26	1.37	.5269	257.14	10.95	4.86	143.74	138.88	.3257	1076	42	1463	1.31	225	5.94	22.08	130.24	108.16	NA	87.501	54.247	90.608	77.88	NA
LE/BluGill	12% O2	0.4% Salt	M	65	Vt	M369LE	.215	1.36	.6326	243.24	12.94	6.79	150.18	143.39	.1345	975	64	1261	1.07	230.77	8.68	54	123.58	69.58	NA	94.873	67.079	82.288	48.525	NA
LE/BluGill	12% O2	0.4% Salt	M	65	Vt	M375LE	.355	1.39	.3915	230.77	10.07	5.23	138.79	133.56	.2468	1141	57	1479	19.47	257.14	4.2	63.17	107.9	44.73	NA	111.427	41.708	77.743	33.491	NA
LE/BluGill	12% O2	0.4% Salt	M	65	Vt	M374LE	.177	.93	.5254	236.8	7.31	5.7	140.6	134.9	.4442	906	56	1376	24.39	230.7	7.74	31.3	88.2	56.9	NA	97.424	105.882	62.731	42.179	NA
LE/BluGill	12% O2	0.4% Salt	M	65	Vt	M376LE	.352	1.25	.3551	272.7	11.88	6.7	NA	NA	.2149	1141	46	1409	15.74	236.8	7.36	33.6	99.4	65.8	NA	86.835	61.953	NA	NA	NA
LE/BluGill	12% O2	0.4% Salt	M	65	Vt	M371LE	.275	1.33	.4836	321.4	11.73	4.5	123.3	118.8	.6832	780	81	982	71.35	225	4.21	79.3	92.7	14.5	NA	70.006	35.891	75.182	12.205	NA
LE/BluGill	12% O2	0.4% Salt	M	65	Vt	M370LE	.315	1.31	.4159	236.8	14.96	5.2	158.9	153.7	.692	791	72	1170	4.79	257.1	9.01	49.6	111.9	62.3	NA	108.573	60.227	70.422	40.534	NA
LE/BluGill	12% O2	0.4% Salt	M	65	Vt	M373LE	.336	1.44	.4286	250	NA	6.5	NA	NA	.2422	306	28	1350	17.04	163.6	2.5	39.4	63.1	23.7	NA	65.44	NA	NA	NA	NA
LE/BluGill	12% O2	0.4% Salt	F	65	Vt	F388LE	.175	1.07	.6114	236.84	16.45	4.37	123.36	118.99	.2467	910	38	1418	.76	243.24	12	26.67	96.54	69.87	NA	102.702	72.948	78.259	58.719	NA
LE/BluGill	12% O2	0.4% Salt	F	65	Vt	F390LE	.138	1.06	.7681	225	10.75	6.1	NA	NA	1.1696	1307	13	1480	.13	163.6	7.92	12.1	63.7	51.6	NA	72.711	73.674	NA	NA	NA
LE/BluGill	12% O2	0.4% Salt	F	65	Vt	F392LE	.105	.2	.1905	281.2	NA	6.3	NA	NA	1.624	1273	27	1548	1.4	257.1	NA	21.7	95.5	73.8	NA	91.43	NA	NA	NA	NA
LE/BluGill	12% O2	0.4% Salt	F	65	Vt	F389LE	.153	.88	.5752	NA	NA	NA	NA	NA	.3239	245	26	1473	17.35	264.7	5	28.4	88.3	59.9	NA	NA	NA	NA	NA	NA
LE/BluGill	12% O2	0.4% Salt	F	65	Vt	F387LE	.185	.94	.5081	250	16.17	4.87	125	120.13	.2789	963	38	1313	1.38	214.29	12.77	47.05	108.65	61.6	NA	85.716	78.973	86.92	51.278	NA
LE/BluGill	12% O2	0.4% Salt	F	65	Vt	F391LE	.131	1.56	1.1908	209.3	8.72	5.83	145.36	139.53	.3226	1480	7	1496	1.82	103.45	4.59	22.85	144.52	121.67	NA	49.427	52.638	99.422	87.2	NA
LE/BluGill	12% O2	0.4% Salt	F	65	Vt	F394LE	.143	.97	.6783	250	12.37	5.7	133.94	128.24	.4948	1157	35	1415	1.38	204.55	5.46	40.08	113.63	73.55	NA	81.82	44.139	84.836	57.353	NA
LE/BluGill	12% O2	0.4% Salt	F	65	Vt	F396LE	.142	.95	.669	250	12.21	6.61	133.61	127	.3511	823	54	1200	1.11	236.84	5.68	52.38	112.92	60.54	NA	94.736	46.519	84.515	47.669	NA
LE/BluGill	12% O2	0.4% Salt	F	65	Vt	F397LE	.182	1.25	.6868	250	12.16	6.3	117.75	111.45	.4621	943	37	1388	3.37	236.84	6.56	32.15	109.45	77.3	NA	94.736	53.947	92.951	69.358	NA
LE/BluGill	12% O2	0.4% Salt	F	65	Vt	F395LE	.16	.7	.4375	281.2	15.43	6.2	NA	NA	.5361	1040	26	1309	10.51	257.1	9.71	36.6	83.1	46.5	NA	91.43	62.929	NA	NA	NA
LE/BluGill	12% O2	0.4% Salt	F	65	Vt	F393LE	.16	1.03	.6438	321.4	13.2	6.2	NA	NA	.5975	680	45	881	41.69	111.1	4.66	59.7	92.1	32.4	NA	34.568	35.303	NA	NA	NA
LE/BluGill	21% O2	0.4% Salt	M	60	Vt	M305LE	.338	1.35	.3994	214.29	7.41	5.45	120.7	115.25	.1926	1103	66	1520	4.41	180	4	35.52	104.25	68.73	NA	83.998	53.981	86.371	59.636	NA
LE/BluGill	21% O2	0.4% Salt	M	60	Vt	M299LE	.3486	1.43	.4102	257.14	7.55	5.42	113.52	108.1	.1435	1268	35	1514	1.29	200	3.64	31.16	113.7	82.54	NA	77.779	48.212	100.159	76.355	NA
LE/BluGill	21% O2	0.4% Salt	M	60	Vt	M300LE	.3264	1.27	.3891	243.24	8.35	4.26	108.86	104.6	.1273	1109	60	1461	4.04	187.5	4.09	34.18	105.14	70.96	NA	77.084	48.982	96.583	67.839	NA
LE/BluGill	21% O2	0.4% Salt	M	60	Vt	M303LE	.347	1.51	.4352	NA	NA	NA	NA	NA	NA	NA	NA	NA	NA	NA	NA	NA	NA	NA	NA	NA	NA	NA	NA	NA
LE/BluGill	21% O2	0.4% Salt	M	60	Vt	M296LE	.3181	1.07	.3364	290.3	11.21	5.8	NA	NA	.1794	949	52	1238	10.97	310.3	6.92	45.7	102.1	56.4	NA	106.889	61.731	104.933	61.639	NA
LE/BluGill	21% O2	0.4% Salt	M	60	Vt	M297LE	.3201	1.01	.3155	243.2	10.69	6.1	121	114.9	.7111	908	65	1124	24.9	214.2	6.73	57.6	99	41.4	NA	88.076	62.956	81.818	36.031	NA
LE/BluGill	21% O2	0.4% Salt	M	60	Vt	M298LE	.3874	1.09	.2814	250	10.64	5.6	117.2	111.6	.3432	1038	53	1341	2.28	204.5	5.87	76.2	92.1	15.9	NA	81.8	55.169	78.584	14.247	NA
LE/BluGill	21% O2	0.4% Salt	M	60	Vt	M304LE	.31	1.06	.3419	300	8.3	5.7	NA	NA	.2989	890	75	1133	20.88	243.2	4.91	55.8	94.1	38.3	NA	81.067	59.157	98.123	42.461	NA
LE/BluGill	21% O2	0.4% Salt	M	60	Vt	M301LE	.372	1.13	.3038	257.1	9.91	6.3	113.8	107.5	.275	1045	55	1359	18.72	243.2	6.02	57.5	108.4	49.3	NA	94.594	60.747	95.255	45.86	NA
LE/BluGill	21% O2	0.4% Salt	M	60	Vt	M302LE	.346	1.21	.3497	264.7	9.59	5	118.6	113.6	1.0162	941	53	1184	8.46	450	6.94	63.6	77	13.4	NA	170.004	72.367	64.924	11.796	NA
LE/BluGill	21% O2	0.4% Salt	F	60	Vt	F306LE	.2365	.78	.3298	214.29	9.49	4.89	116.14	111.25	.4601	1036	47	1454	2.5	209.3	5.64	42.82	109.48	66.66	NA	97.671	59.431	94.266	59.919	NA
LE/BluGill	21% O2	0.4% Salt	F	60	Vt	F310LE	.2308	.86	.3726	225	9.07	NA	117.33	NA	.127	1056	55	1338	16.51	43.48	3.49	29.51	49.67	20.16	NA	19.324	38.479	42.334	17.612	NA
LE/BluGill	21% O2	0.4% Salt	F	60	Vt	F316LE	.202	.81	.401	219.51	13.58	NA	116.07	NA	.2139	1334	30	1539	0	204.55	5.68	37.25	113.78	76.53	NA	93.185	41.826	98.027	67.35	NA
LE/BluGill	21% O2	0.4% Salt	F	60	Vt	F314LE	.212	.94	.4434	219.51	7.87	3.46	100.63	97.17	.2401	1094	70	1300	7.31	200	4.68	37.04	102.37	65.33	NA	91.112	59.466	101.729	67.233	NA
LE/BluGill	21% O2	0.4% Salt	F	60	Vt	F311LE	.202	1.09	.5396	225	6.28	5.77	134.86	129.09	.2039	1127	46	1520	.38	230.77	2.94	46.15	105.48	59.33	NA	102.564	46.815	78.214	45.96	NA
LE/BluGill	21% O2	0.4% Salt	F	60	Vt	F312LE	.204	.98	.4804	187.5	6.94	4.96	129.06	124.1	.307	1144	63	1435	5.64	187.5	3.67	40.14	108.78	68.64	NA	100	52.882	84.286	55.31	NA
LE/BluGill	21% O2	0.4% Salt	F	60	Vt	F308LE	.2324	.83	.3571	264.7	6.02	6.5	NA	59.3	.3343	1361	17	1485	6.59	243.2	6.27	15.8	66.1	50.3	NA	91.878	104.153	100.456	84.823	NA
LE/BluGill	21% O2	0.4% Salt	F	60	Vt	F317LE	.2327	.91	.3911	264.7	10.11	5.9	NA	NA	.4752	990	64	1238	29.75	243.2	5.27	40.3	116	75.7	NA	91.878	52.127	118.126	82.015	NA
LE/BluGill	21% O2	0.4% Salt	F	60	Vt	F309LE	.2401	.86	.3582	300	9.3	5.3	102.6	97.3	.3395	865	55	1211	12.11	243.2	6.51	49.3	104	54.7	NA	81.067	70	101.365	56.218	NA
LE/BluGill	21% O2	0.4% Salt	F	60	Vt	F313LE	.208	.96	.4615	257.1	8.75	5.4	108.7	103.3	.3566	1092	43	1376	18.83	236.8	5.42	47.6	105.8	58.2	NA	92.104	61.943	97.332	56.341	NA
LE/BluGill	21% O2	0.4% Salt	F	60	Vt	F315LE	.238	.89	.3739	264.7	7.64	5.1	NA	NA	.2598	1045	57	1359	33.76	214.2	6.29	57.3	121.5	64.2	NA	80.922	82.33	127.092	70.939	NA
LEW	12% O2	0.4% Salt	M	25	Vt	M057LEWIS	.165	1.08	.6545	257.14	14.07	4.94	161.21	156.27	.4081	768.95	54	1053.74	6.58	191.49	8.52	54.73	108.35	53.63	20.1347	74.469	60.554	67.21	34.319	NA
LEW	12% O2	0.4% Salt	M	25	Vt	M058LEWIS	.187	1.2	.6417	252.1	13.67	6.2	137.1	134.9	.697	875	48	1050	12	NA	9.67	67.1	75	9.1	19.4058	0	70.739	54.705	6.746	NA
LEW	12% O2	0.4% Salt	M	25	Vt	M059LEWIS	.186	1.18	.6344	243.2	14.92	6.3	140.7	134.3	.6115	872	38	1057	3.33	243.2	5.59	66.8	94.1	27.1	8.28	100	37.466	66.88	20.179	NA
LEW	12% O2	0.4% Salt	M	25	Vt	M060LEWIS	.19	1.23	.6474	230.77	NA	6.11	175.07	168.96	.3847	755.51	53	944.39	11.59	333.33	9.43	71.15	81.82	10.67	59.3715	144.443	NA	46.736	6.315	NA
LEW	12% O2	0.4% Salt	M	25	Vt	M061LEWIS	.197	1.2	.6091	257.14	16.33	6.09	162.08	155.98	.49	788.99	63	944.39	23.76	243.24	8	60.05	102.17	42.12	14.96	94.594	48.99	63.037	27.003	NA
LEW	12% O2	0.4% Salt	M	25	Vt	M062LEWIS	.162	1.16	.716	272.72	14.48	4.97	147.58	142.61	.2534	825.91	53	997.97	28.13	NA	6.9	NA	NA	NA	18.2381	0	47.652	0	0	NA
LEW	12% O2	0.4% Salt	M	25	Vt	M063LEWIS	.19	1.15	.6053	NA	11.83	5.72	147.59	141.87	.3607	917.34	38	1190.06	18.52	346.15	9.04	58.4	89.53	31.13	18.9513	276.92	76.416	60.661	21.943	NA
LEW	12% O2	0.4% Salt	M	25	Vt	M064LEWIS	.167	1.27	.7605	264.7	NA	5.5	144	133.8	.1915	851	43	1022	23.61	250	6.93	65.9	102.9	36.9	14.7818	94.447	NA	71.458	27.578	NA
LEW	12% O2	0.4% Salt	M	25	Vt	M065LEWIS	.186	1.12	.6022	250	10.36	5.37	113.73	108.36	.4091	860.22	37	1307.69	0	250	6.43	54.13	99.69	45.56	10.2466	100	62.066	87.655	42.045	NA
LEW	12% O2	0.4% Salt	M	25	Vt	M066LEWIS	.178	1.16	.6517	243.2	14.4	5.8	176.7	172.2	.2403	851	51	979	37.5	230.7	6.72	69.4	107.1	37.6	21.9497	94.86	46.667	60.611	21.835	NA
LEW	12% O2	0.4% Salt	F	25	Vt	F075LEWIS	.154	1.07	.6948	243.2	13.46	6.2	154	148	.3163	884	30	1179	6.33	225	7.1	59.6	107	47.3	14.3428	92.516	52.749	69.481	31.959	NA
LEW	12% O2	0.4% Salt	F	25	Vt	F073LEWIS	.165	1.06	.6424	264.71	13.96	4.44	182.78	178.34	.5096	797.43	42	1196.14	0	243.24	10.57	45.35	132.61	87.26	17.9623	91.889	75.716	72.552	48.929	NA
LEW	12% O2	0.4% Salt	F	25	Vt	F071LEWIS	.171	1.3	.7602	204.5	11.16	6.3	153.5	147.3	.2825	872	41	1083	17.65	187.5	5.27	68.1	106.2	38	13.1606	91.687	47.222	69.186	25.798	NA
LEW	12% O2	0.4% Salt	F	25	Vt	F072LEWIS	.15	.99	.66	250	13.13	5.9	144.3	138.4	.3283	774	53	958	16.22	204.5	8.08	67.1	110.9	43.5	16.5036	81.8	61.538	76.854	31.431	NA
LEW	12% O2	0.4% Salt	F	25	Vt	F070LEWIS	.158	1.01	.6392	250	17.03	4.55	184.71	180.16	.4172	655.03	51	939.83	7.78	225	11.88	74.62	91.4	16.78	22.4094	90	69.759	49.483	9.314	NA
LEW	12% O2	0.4% Salt	F	25	Vt	F074LEWIS	.146	1.05	.7192	236.8	12.38	5.9	163.9	158	.2786	1022	35	1277	9.46	257.1	8	60.5	113.3	52.9	15.6373	108.573	64.62	69.128	33.481	NA
LEW	12% O2	0.4% Salt	F	25	Vt	F067LEWIS	.167	1.24	.7425	236.8	13.55	6	155.7	149.6	.3252	875	46	1050	5.32	143.2	14.19	41.5	117.1	75.5	14.7258	60.473	104.723	75.209	50.468	NA
LEW	12% O2	0.4% Salt	F	25	Vt	F068LEWIS	.161	1.1	.6832	NA	10.18	6.92	163.28	156.36	.4073	849.95	27	1007.34	0	138.46	5.46	69.63	78.72	9.09	13.664	NA	53.635	48.212	5.814	NA
LEW	12% O2	0.4% Salt	F	25	Vt	F069LEWIS	.147	1.1	.7483	257.1	12	6.1	136	129.6	.402	977	36	1242	8.11	264.7	6.91	55.4	109.5	53	18.6764	102.956	57.583	80.515	40.895	NA
LEW	12% O2	0.4% Salt	F	25	Vt	F076LEWIS	.163	1.05	.6442	236.84	15.62	6.03	129.64	123.61	.4373	791.49	41	1066.8	19.23	250	9.9	70.44	106.88	36.44	19.3086	105.556	63.38	82.444	29.48	NA
LEW	21% O2	0.4% Salt	M	26	Vt	M077LEWIS	.21	.99	.4714	214.2	8.48	5.7	139.2	136.6	.4879	864	45	1188	14.13	219.5	6.46	62.1	111.1	48	9.6945	102.474	76.179	79.813	35.139	NA
LEW	21% O2	0.4% Salt	M	26	Vt	M078LEWIS	.198	1.02	.5152	243.24	6.67	5.78	110.72	105.14	.4533	767.64	40	1081.68	41.67	NA	4.71	78.6	88.71	10.11	7.9708	0	70.615	80.121	9.616	NA
LEW	21% O2	0.4% Salt	M	26	Vt	M079LEWIS	.167	1.1	.6587	219.51	5.82	5.91	113.05	107.14	.2618	732.75	33	1046.78	29.87	219.51	5.09	64.97	99.79	34.82	7.1495	100	87.457	88.271	32.5	NA
LEW	21% O2	0.4% Salt	M	26	Vt	M080LEWIS	.18	.92	.5111	236.8	8.04	5.6	132.9	125.3	.1568	813	58	1072	21.27	250	7.39	57.6	113.3	55.6	9.3261	105.574	91.915	85.252	44.374	NA
LEW	21% O2	0.4% Salt	M	26	Vt	M081LEWIS	.189	1.03	.545	272.7	16.89	4.8	129.8	123.1	.0084	887	47	1109	15.68	264.7	17.48	49.6	110.1	13.4	7.9296	97.066	103.493	84.823	10.885	NA
LEW	21% O2	0.4% Salt	M	26	Vt	M082LEWIS	.19	.9	.4737	300	12.44	6.09	117.97	111.88	.2862	742.23	49	927.79	28.38	230.77	9.78	50.33	98.39	48.06	13.5656	76.923	78.617	83.403	42.957	NA
LEW	21% O2	0.4% Salt	M	26	Vt	M083LEWIS	.216	.94	.4352	250	10.21	5.59	108.05	102.46	.4391	278.34	56	958.71	0	219.51	8.94	43.19	103.96	60.77	12.7415	87.804	87.561	96.215	59.311	NA
LEW	21% O2	0.4% Salt	M	26	Vt	M084LEWIS	.209	.94	.4498	236.84	8.3	5.79	123.18	117.39	.3278	854.91	46	1002.3	14.1	219.51	8.09	64.66	105.98	41.32	12.7404	92.683	97.47	86.037	35.199	NA
LEW	21% O2	0.4% Salt	M	26	Vt	M085LEWIS	.158	.95	.6013	281.25	10.53	5.77	132.2	126.43	.0158	795.95	51	972.83	42.31	191.49	9.68	70.73	94.32	23.59	15.9764	68.085	91.928	71.346	18.659	NA
LEW	21% O2	0.4% Salt	M	26	Vt	M086LEWIS	.23	1	.4348	257.1	9	5.8	106.3	99.9	.243	767	58	998	19.38	257.1	7.4	60.1	103.2	12.7	12.65	100	82.222	97.084	12.713	NA
LEW	21% O2	0.4% Salt	F	26	Vt	F087LEWIS	.22	.9	.4091	230.77	6.67	6.91	119.67	112.76	.3	1116.57	22	1291.03	12.82	187.5	6.67	54.96	102.46	47.5	9.4898	81.25	100	85.619	42.125	NA
LEW	21% O2	0.4% Salt	F	26	Vt	F088LEWIS	.152	.8	.5263	225	8.5	5.8	154.9	149.2	.306	900	41	1260	.14	219.5	6.25	55.7	111.2	54.9	3.6723	97.556	73.529	71.788	36.796	NA
LEW	21% O2	0.4% Salt	F	26	Vt	F089LEWIS	.163	.87	.5337	272.7	10.8	6.4	132.9	123.4	.2431	828	42	1080	0	250	8.51	54.5	107.7	52.5	13.2	91.676	78.796	81.038	42.545	NA
LEW	21% O2	0.4% Salt	F	26	Vt	F090LEWIS	.142	.76	.5352	209.3	7.37	5.8	135.5	115.5	.4126	844	46	1074	58.57	230.7	6.58	61.5	109.8	21.4	8.2066	110.225	89.281	81.033	18.528	NA
LEW	21% O2	0.4% Salt	F	26	Vt	F091LEWIS	.164	.87	.5305	209.3	11.03	5.8	149.1	153.4	.3641	729	59	959	25	243.2	9.66	61.9	104.2	42.6	12.7006	116.197	87.579	69.886	27.771	NA
LEW	21% O2	0.4% Salt	F	26	Vt	F092LEWIS	.173	.89	.5145	219.51	6.74	5.65	111.33	105.68	.2764	1082.42	36	1267.97	0	191.49	8.09	35.22	116.4	81.19	6.6022	87.235	120.03	104.554	76.826	NA
LEW	21% O2	0.4% Salt	F	26	Vt	F093LEWIS	.161	.77	.4783	225	9.87	5.85	113.42	107.57	.2665	869.11	58	1024.3	42.19	214.29	6.75	62.16	95.35	33.19	9.4182	95.24	68.389	84.068	30.854	NA
LEW	21% O2	0.4% Salt	F	26	Vt	F094LEWIS	.162	.9	.5556	230.7	5.78	5.9	101.9	96	.1329	517	55	1220	0	225	5.78	39.9	105.1	59.7	NA	97.529	100	103.14	62.188	NA
LEW	21% O2	0.4% Salt	F	26	Vt	F095LEWIS	.172	.86	.5	219.51	10.23	5.58	132.18	126.6	.3633	713.91	58	869.11	53.85	219.51	9.53	67.97	112.3	44.33	11.8814	100	93.157	84.96	35.016	NA
LEW	21% O2	0.4% Salt	F	26	Vt	F096LEWIS	.167	.94	.5629	250	8.51	5.82	124.83	119.01	.1532	854.91	41	1031.78	14.71	204.55	5.53	60.05	108.88	48.83	8.4894	81.82	64.982	87.223	41.03	NA
SHR	12% O2	0.4% Salt	M	15	Tt	M146SH	NA	1.17	NA	187.503	9.57	6.19	121.63	115.44	1.16	568.631	68	852.947	17.7	257.147	3.76	63.45	99.53	36.08	3.77	137.143	39.289	81.83	31.254	NA
SHR	12% O2	0.4% Salt	M	15	Tt	M148SH	NA	1.14	NA	257.147	11.78	6.25	NA	NA	.492	675.249	57	959.565	NA	NA	7.36	50.12	76.06	25.94	12.04	0	62.479	NA	NA	NA
SHR	12% O2	0.4% Salt	M	15	Tt	M151SH	NA	1.4	NA	236.846	8.86	6.72	163.66	156.94	.3631	709.462	62	1110.463	20	209.306	5.28	58.04	112.07	54.03	11.99	88.372	59.594	68.477	34.427	NA
SHR	12% O2	0.4% Salt	M	15	Tt	M149SH	NA	1.24	NA	257.147	10.3	5.53	159.9	154.37	.6297	370.154	67	771.155	24.1	200.003	5.16	63.28	112.04	48.76	8.84	77.778	50.097	70.069	31.586	NA
SHR	12% O2	0.4% Salt	M	15	Tt	M144SH	NA	1.16	NA	310.35	11	7.05	148.74	141.69	.4579	456.053	64	829.187	30.7	450.007	7.24	70.6	82.27	11.67	8.53	145	65.818	55.311	8.236	NA
SHR	12% O2	0.4% Salt	M	15	Tt	M147SH	NA	1.34	NA	214.289	9.25	6.54	151.39	144.85	.2915	855.587	49	1159.182	9.6	195.655	8.21	32.59	118.15	85.56	11.05	91.304	88.757	78.043	59.068	NA
SHR	12% O2	0.4% Salt	M	15	Tt	M152SH	NA	1.3	NA	243.247	7.69	5.24	137.38	132.14	.1692	744.708	71	898.786	30.4	214.289	4.31	59.93	104.34	44.41	5.37	88.095	56.047	75.95	33.608	NA
SHR	12% O2	0.4% Salt	M	15	Tt	M153SH	NA	1.25	NA	300.005	9.28	4.82	155.32	150.5	.2274	719.029	75	898.786	17.2	236.846	4.48	56	96.9	40.9	9.55	78.947	48.276	62.387	27.176	NA
SHR	12% O2	0.4% Salt	M	15	Tt	M150SH	NA	1.37	NA	272.732	7.45	5.22	115.08	109.86	.0335	576.258	73	749.135	52.2	236.846	4.38	63.07	108.24	45.17	7.01	86.842	58.792	94.056	41.116	NA
SHR	12% O2	0.4% Salt	M	15	Tt	M145SH	NA	1.47	NA	300.005	7.89	5.72	115.59	109.87	.2249	633.883	44	1642.334	43.7	191.492	4.22	61.27	91.15	29.88	9.02	63.83	53.485	78.856	27.196	NA
SHR	12% O2	0.4% Salt	F	32	Tt	F414SHR	.1491	.96	.6439	375	16.67	NA	NA	NA	.6667	225.18	33	1332.59	29.5	NA	13.75	NA	NA	NA	10.7552	0	82.484	NA	NA	NA
SHR	12% O2	0.4% Salt	F	32	Tt	F415SHR	.1289	1	.7758	225	10.4	4.82	179.28	115.74	.364	874.52	66	1120.32	35.96	157.58	5.6	44.94	115.74	70.8	4.3792	70.036	53.846	64.558	61.172	NA
SHR	12% O2	0.4% Salt	F	32	Tt	F416SHR	.1285	.88	.6848	166.67	7.73	5.94	139.29	133.35	.3014	574.52	45	1321.41	4.55	51.43	4.09	54.5	131.42	76.92	3.6711	30.857	52.911	94.35	57.683	NA
SHR	12% O2	0.4% Salt	F	32	Tt	F417SHR	.127	.91	.7165	191.4	12.53	5.9	147.8	142.3	.2756	819	54	1102	13.33	183.6	8.13	48.5	120	70.3	4.4237	95.925	64.884	81.191	49.403	NA
SHR	12% O2	0.4% Salt	F	32	Tt	F418SHR	.1446	.84	.5809	375	NA	5.13	121.52	116.39	.369	225.18	48	1049.06	55.73	375	20	69.01	97.97	28.96	13.2502	100	NA	80.62	24.882	NA
SHR	12% O2	0.4% Salt	F	32	Tt	F419SHR	.1384	.77	.5564	257.1	NA	5.9	157.5	150.7	0	431	68	954	7.81	225	12.47	60.1	115.6	56	9.9422	87.515	NA	73.397	37.16	NA
SHR	12% O2	0.4% Salt	F	32	Tt	F420SHR	.1473	.98	.6653	272.7	11.11	5.5	142	136.5	.3536	646	58	1046	NA	NA	NA	NA	NA	NA	NA	0	0	0	0	NA
SHR	12% O2	0.4% Salt	F	32	Tt	F421SHR	.1165	.9	.7725	231.84	NA	5.76	102.07	96.32	.5536	804.33	NA	1465.04	27.4	360	15.11	54.88	106.89	52.01	11.2444	155.28	NA	104.722	53.997	NA
SHR	12% O2	0.4% Salt	F	32	Tt	F422SHR	.1436	.91	.6337	257.1	10.11	5.7	158.9	151.9	.2325	757	64	1068	5.28	123.2	8.35	51.4	130.3	79.1	8.8967	47.919	82.591	82.001	52.074	NA
SHR	12% O2	0.4% Salt	F	32	Tt	F423SHR	.1455	.9	.6186	300	10.22	5.7	133.3	127.6	.5878	1015	41	1323	NA	NA	NA	NA	NA	NA	NA	0	0	0	0	NA
SHR	12% O2	0.4% Salt	F	15	Tt	F163SH	NA	1.07	NA	264.71	5.6	4.57	126.32	121.75	.5299	142.158	49	924.06	15.3	204.549	NA	40.32	105.8	65.48	6.47	77.273	0	83.756	53.782	NA
SHR	12% O2	0.4% Salt	F	15	Tt	F155SH	NA	.98	NA	214.289	7.75	5.72	NA	NA	.3761	580.431	76	870.646	18.2	173.08	7.34	47.14	118.26	71.12	12.61	80.769	94.71	NA	NA	NA
SHR	12% O2	0.4% Salt	F	15	Tt	F158SH	NA	1.04	NA	236.846	6.9	5.92	115.77	109.85	.2735	124.378	72	787.728	27	183.676	4.6	58.21	108.31	50.1	2.25	77.551	66.667	93.556	45.608	NA
SHR	12% O2	0.4% Salt	F	15	Tt	F161SH	NA	1.04	NA	281.254	6.35	6.46	NA	NA	.1999	466.693	66	808.934	30	NA	4.81	57.49	73.59	16.1	8.38	0	75.748	NA	NA	NA
SHR	12% O2	0.4% Salt	F	15	Tt	F160SH	NA	1.17	NA	264.71	9.23	4.68	144.43	139.75	.0923	528.918	65	871.16	25.6	250.004	NA	65.72	97.3	31.58	6.22	94.444	0	67.368	22.597	NA
SHR	12% O2	0.4% Salt	F	15	Tt	F154SH	NA	1.05	NA	NA	8.38	NA	NA	NA	.1257	NA	NA	NA	27.1	NA	4.08	NA	NA	NA	5.86	NA	48.687	NA	NA	NA
SHR	12% O2	0.4% Salt	F	17	Tt	F211SH	NA	1.1	NA	150	12.36	6.6	NA	NA	0	793	69	901	24.86	121.6	5.45	63.5	128.3	63.7	11.7729	81.067	44.094	158.395	NA	NA
SHR	21% O2	0.4% Salt	M	7	Dd	M001SH	NA	1.76	NA	243.25	6.48	3	165.31	162.31	NA	703.06	76	913.97	17.4	NA	2.95	NA	NA	NA	NA	0	45.525	0	0	NA
SHR	21% O2	0.4% Salt	M	7	Dd	M002SH	NA	1.37	NA	264.71	8.75	6	NA	NA	NA	773.36	88	878.82	35.7	204.54	5.84	57.51	108.78	51.27	NA	77.269	66.743	122	61.8	NA
SHR	21% O2	0.4% Salt	M	7	Dd	M003SH	NA	1.51	NA	335.83	7.4	3	151	148	.29	1185.3	83	1532.22	20.6	263.97	6.6	42	175	133	4.79	78.602	89.189	115.894	89.865	NA
SHR	21% O2	0.4% Salt	M	7	Dd	M004SH	NA	1.31	NA	346.66	7.6	3	148	145	.25	1272.81	99	1577.18	14.4	309.57	4.6	85	162	77	3.4	89.301	60.526	109.459	53.103	NA
SHR	21% O2	0.4% Salt	M	7	Dd	M006SH	NA	1.2	NA	281.25	9.83	4	174	169.91	NA	696.92	76	871.15	8.3	NA	NA	NA	NA	NA	NA	0	0	0	0	NA
SHR	21% O2	0.4% Salt	M	7	Dd	M007SH	NA	1.62	NA	419.71	9.9	3	139	136	.16	1093.11	119	1571.36	6.5	311.95	7.7	6	132	126	4.14	74.325	77.778	94.964	92.647	NA
SHR	21% O2	0.4% Salt	M	7	Dd	M008SH	NA	1.36	NA	163.64	6.76	6	134.93	128.92	NA	836.31	61	1050.54	17.9	163.7	4.4	77.92	134.11	56.19	NA	100.037	65.089	99.392	43.585	NA
SHR	21% O2	0.4% Salt	M	7	Dd	M009SH	NA	1.36	NA	347.85	8.5	5	125	120	.16	335.01	76	809.68	20.4	121.54	2.1	126	134	8	2.08	34.94	24.706	107.2	6.667	NA
SHR	21% O2	0.4% Salt	M	7	Dd	M010SH	NA	1.53	NA	236.85	7.71	5.1	153.96	148.91	NA	1093.48	44	1244.3	6	191.5	4.44	37.4	130.21	92.81	NA	80.853	57.588	84.574	62.326	NA
SHR	21% O2	0.4% Salt	M	7	Dd	M011SH	NA	1.42	NA	466.4	NA	3	127	124	.22	725.92	56	893.43	27.8	285.64	7.3	91	115	24	4.99	61.244	53.1	90.551	19.355	NA
SHR	21% O2	0.4% Salt	M	30	Tt	M274SHR	.1929	1.01	.5236	250	14.26	4.18	114.66	110.48	.5418	900.12	10	1306.48	30	300	14.26	14.09	101.18	87.1	11.4035	120	100	88.244	78.838	NA
SHR	21% O2	0.4% Salt	M	30	Tt	M275SHR	.165	.92	.5576	NA	NA	NA	NA	NA	NA	NA	NA	NA	NA	NA	NA	NA	NA	NA	NA	NA	NA	NA	NA	NA
SHR	21% O2	0.4% Salt	M	30	Tt	M276SHR	.1842	.89	.4832	195.65	7.19	5.61	122.81	117.2	.5142	413.74	57	1004.8	14.77	243.24	5.84	44.77	125.77	81.06	3.8854	124.324	81.224	102.41	69.164	NA
SHR	21% O2	0.4% Salt	M	30	Tt	M277SHR	.184	.79	.4293	225	6.33	5.6	NA	NA	.2816	793	49	962	.93	204.5	4.56	31.7	110.3	73.5	2.4516	90.889	72.038	116.228	82.215	NA
SHR	21% O2	0.4% Salt	M	30	Tt	M278SHR	.187	.88	.4706	147.5	9.55	5.7	151.5	155	.377	986	38	1154	.31	145.1	5.45	22.8	125.1	99.2	7.8239	98.373	57.068	82.574	64	NA
SHR	21% O2	0.4% Salt	M	30	Tt	M279SHR	.1952	1.06	.543	243.24	7.17	4.88	121.14	116.26	.3119	396.15	68	853.24	19.18	209.3	4.91	73.58	104.37	30.79	5.3758	86.047	68.48	86.157	26.484	NA
SHR	21% O2	0.4% Salt	M	30	Tt	M280SHR	.2089	1.02	.4883	264.71	5.49	5.56	107.06	101.5	.4502	639.93	63	1005.6	21.84	257.14	5.1	52.68	107.5	54.22	4.8941	97.14	92.896	100.411	53.419	NA
SHR	21% O2	0.4% Salt	M	30	Tt	M281SHR	.204	.99	.4853	243.2	8.08	5.5	107	88.5	.4444	910	55	1100	44.55	166.6	5.66	48.6	119.8	18.9	7.4101	68.503	70.05	111.963	21.356	NA
SHR	21% O2	0.4% Salt	M	30	Tt	M282SHR	.1853	.93	.5019	300	6.88	5.72	121.26	115.54	.4267	537	64	836.63	14.08	204.55	6.02	48.66	115.44	66.78	6.3929	68.183	87.5	95.2	57.798	NA
SHR	21% O2	0.4% Salt	M	30	Tt	M283SHR	.176	.93	.5284	272.7	9.03	5.7	NA	NA	.4155	968	35	1221	7.56	180	7.31	27.7	104.3	69.3	8.4701	66.007	80.952	107.971	76.915	NA
SHR	21% O2	0.4% Salt	F	30	Tt	F293SHR	.13	.78	.6	243.2	9.74	5.6	135.1	123.8	.2826	1322	35	1467	2.24	195.6	6.67	22.8	106.3	35	6.9569	80.428	68.48	78.682	28.271	NA
SHR	21% O2	0.4% Salt	F	7	Dd	F012SH	NA	1.34	NA	432.08	5.1	4	159	155	.14	1195.59	40	1434.71	15.3	321.32	4.8	13	123	110	6.48	74.366	94.118	77.358	70.968	NA
SHR	21% O2	0.4% Salt	F	7	Dd	F013SH	NA	1.08	NA	372.02	7.8	6	159	153	.37	1195.59	52	1345.83	6.1	276.22	4.8	19	135	116	7.6	74.249	61.538	84.906	75.817	NA
SHR	21% O2	0.4% Salt	F	7	Dd	F014SH	NA	.93	NA	290.33	7.31	3	118.8	116.4	NA	174.23	61	1045.38	38.3	NA	NA	NA	NA	NA	NA	0	0	0	0	NA
SHR	21% O2	0.4% Salt	F	7	Dd	F016SH	NA	1.07	NA	300	10.46	4.1	137.24	113.21	NA	754.12	58	904.95	37.5	375	7.48	79.51	90.19	10.67	NA	125	71.511	65.717	9.425	NA
SHR	21% O2	0.4% Salt	F	7	Dd	F017SH	NA	1.21	NA	230.77	6.3	5.5	105	99.45	NA	942.65	43	1168.89	21	NA	NA	NA	NA	NA	NA	0	0	0	0	NA
SHR	21% O2	0.4% Salt	F	7	Dd	F018SH	NA	1.17	NA	147.54	7.52	4	202	198.66	NA	808.54	71	1160.04	18.6	NA	NA	NA	NA	NA	NA	0	0	0	0	NA
SHR	21% O2	0.4% Salt	F	7	Dd	F019SH	NA	1.12	NA	356.53	6.4	4	135	131	.3	1127.48	77	1503.31	16.4	NA	NA	NA	NA	NA	NA	0	0	0	0	NA
SHR	21% O2	0.4% Salt	F	7	Dd	F020SH	NA	1.12	NA	418.02	11.4	5	149	144	.44	1272.03	30	1445.49	7.9	331.53	8.4	NA	146	NA	7.93	79.31	73.684	97.987	0	NA
SHR	21% O2	0.4% Salt	F	7	Dd	F021SH	NA	1.06	NA	377.73	8.3	4	130	126	.27	1300.48	21	1466.5	11.7	300.17	3.6	111	114	3	8.72	79.467	43.373	87.692	2.381	NA
SHR	21% O2	0.4% Salt	F	7	Dd	F022SH	NA	1.14	NA	264.71	8.26	4	144.94	140.28	NA	864.86	63	1045.88	20.1	NA	NA	NA	NA	NA	NA	0	0	0	0	NA
SHR	21% O2	0.4% Salt	F	30	Tt	F284SHR	.1564	.9	.5754	209.3	6.22	5.95	111.91	105.96	.3422	274.26	67	1005.61	28.38	214.29	6.67	70.94	110.87	39.93	4.0533	102.384	107.235	99.071	37.684	NA
SHR	21% O2	0.4% Salt	F	30	Tt	F285SHR	.133	.76	.5714	225	11.05	5.5	151.5	146	.3868	720	79	948	NA	NA	NA	NA	NA	NA	NA	0	0	0	0	NA
SHR	21% O2	0.4% Salt	F	30	Tt	F286SHR	.1389	.73	.5256	272.73	NA	4.65	NA	NA	.789	NA	NA	NA	4.17	236.84	NA	NA	NA	6.97	6.7507	86.84	71.882	NA	15.617	NA
SHR	21% O2	0.4% Salt	F	30	Tt	F287SHR	.128	.6	.4688	219.5	12.33	5.4	155.2	148.1	.4255	852	65	1030	.31	214.2	8.67	31.7	120.3	86.6	6.0573	97.585	70.316	77.513	58.474	NA
SHR	21% O2	0.4% Salt	F	30	Tt	F288SHR	.132	.75	.5682	236.8	12.8	5.6	161.9	156.8	.4224	926	48	1126	7.56	157.8	NA	44	113.9	70.4	NA	66.639	0	70.352	44.898	NA
SHR	21% O2	0.4% Salt	F	30	Tt	F289SHR	.1264	.84	.6646	264.71	8.1	5.51	101.2	95.69	.6193	812.92	39	958.09	14.75	204.51	4.29	50.22	89.64	39.42	5.226	77.258	52.963	88.577	41.196	NA
SHR	21% O2	0.4% Salt	F	30	Tt	F290SHR	.139	.69	.4964	113.9	12.25	6	121.7	114.9	.7907	986	49	1062	0	219.5	12.75	39.3	110.6	70.4	9.0678	192.713	104.082	90.879	61.271	NA
SHR	21% O2	0.4% Salt	F	30	Tt	F291SHR	.1526	.81	.5308	321.43	NA	5.73	NA	NA	.1383	857.03	42	1123.01	1.61	134.33	7.41	37.91	138.97	101.06	7.1677	41.791	21.435	171.483	134.192	NA
SHR	21% O2	0.4% Salt	F	30	Tt	F292SHR	.1335	.8	.5993	257.14	9	5.54	127.03	121.48	.513	679.72	55	975.24	17.46	195.65	7.5	58.92	92.66	33.75	6.1875	76.087	83.333	72.943	27.782	NA
SPRD	12% O2	0.4% Salt	M	16	Vt	M509SD	NA	1.28	NA	346.159	7.18	6.56	152.6	146.04	.005	72.692	86	799.614	18.4	243.247	4.84	69.45	94.79	25.34	.5362	70.27	67.409	62.117	17.351	NA
SPRD	12% O2	0.4% Salt	M	16	Vt	M510SD	NA	1.37	NA	300.005	13.14	6.31	127.57	121.26	.0249	NA	48	1394.525	0	290.327	11.68	29.17	136.14	106.97	.0699	96.774	88.889	106.718	88.215	NA
SPRD	12% O2	0.4% Salt	M	16	Vt	M511SD	NA	1.47	NA	272.732	9.66	6.73	NA	NA	.0296	109.038	56	1054.037	41.2	250.004	8.44	49.59	112.42	62.83	.3979	91.667	87.371	NA	NA	NA
SPRD	12% O2	0.4% Salt	M	1	Vd	M039SD	NA	2	NA	299.3	10	9	101.1	92.2	NA	519	47	865.8	36.3	93.5	3.2	84.01	NA	NA	NA	31.24	32	0	0	NA
SPRD	12% O2	0.4% Salt	M	1	Vd	M042SD	NA	1.6	NA	306.6	16.25	8	101.7	93.4	NA	562.2	44	858.6	19.84	204.5	4.25	72.9	90.34	17.44	NA	66.699	26.154	88.83	18.672	NA
SPRD	12% O2	0.4% Salt	M	1	Vd	M095SD	NA	1.6	NA	197.32	18.4	6	162	156	.24	623.112	85.22	901.01	17	191.75	8	64	121	58	7.22	97.177	43.478	74.691	37.179	NA
SPRD	12% O2	0.4% Salt	M	1	Vd	M096SD	NA	1.4	NA	311.94	19.4	NA	93	85	.14	895.336	33.27	1196.23	9	247.79	8.6	20	59	39	10.54	79.435	44.33	63.441	45.882	NA
SPRD	12% O2	0.4% Salt	M	5	Vd	M316SD	NA	1.67	NA	388.26	8.86	6	132	126	.062	1095.113	48	1460.151	5.8	274.48	5.74	67	110	33	10.58	70.695	64.786	83.333	26.19	NA
SPRD	12% O2	0.4% Salt	M	5	Vd	M317SD	NA	1.25	NA	NA	15.36	NA	NA	NA	NA	568.418	52	888.513	11.1	NA	8.16	NA	NA	NA	NA	NA	53.125	NA	NA	NA
SPRD	12% O2	0.4% Salt	M	5	Vd	M318SD	NA	1.41	NA	NA	5.82	NA	NA	NA	NA	568.418	39	1172.362	10	NA	4.25	NA	NA	NA	NA	NA	73.024	NA	NA	NA
SPRD	12% O2	0.4% Salt	M	5	Vd	M319SD	NA	1.52	NA	NA	14.86	NA	NA	NA	NA	577.391	39	846.84	21	NA	6.445	NA	NA	NA	NA	NA	43.371	NA	NA	NA
SPRD	12% O2	0.4% Salt	M	5	Vd	M320SD	NA	1.58	NA	447.37	10.25	3	138	135	.231	740.175	74	1001.414	8.9	436.38	5.06	68	112	44	29.28	97.543	49.366	81.159	32.593	NA
SPRD	12% O2	0.4% Salt	M	5	Vd	M321SD	NA	1.67	NA	NA	11.02	NA	NA	NA	NA	682.216	45	1148.995	11	NA	7.19	NA	NA	NA	NA	NA	65.245	NA	NA	NA
SPRD	12% O2	0.4% Salt	M	5	Vd	M322SD	NA	1.49	NA	NA	9.8	NA	NA	NA	NA	502.685	43	825.84	15.5	NA	4.3	NA	NA	NA	NA	NA	43.878	NA	NA	NA
SPRD	12% O2	0.4% Salt	M	5	Vd	M324SD	NA	1.46	NA	437.2	8.08	4	129	125	.046	902.094	56	1112.583	10.6	321.25	5.34	79	107	28	17.59	73.479	66.089	82.946	22.4	NA
SPRD	12% O2	0.4% Salt	M	5	Vd	M326SD	NA	1.66	NA	405.15	9.88	3	143	140	.04	862.234	39	1172.723	21.9	348.64	5.18	52	81	28	32.72	86.052	52.429	56.643	20	NA
SPRD	12% O2	0.4% Salt	F	16	Vt	F514SD	NA	1.29	NA	321.434	10.6	6.23	NA	NA	.0583	102.038	62	918.346	8	NA	7.7	58.9	134.2	75.3	.3942	0	72.642	NA	NA	NA
SPRD	12% O2	0.4% Salt	F	16	Vt	F515SD	NA	1.3	NA	281.254	8	7.02	112.56	105.54	.0265	102.038	48	1394.525	5.2	272.732	6.78	36.5	101.41	64.91	.1687	96.97	84.75	90.094	61.503	NA
SPRD	12% O2	0.4% Salt	F	16	Vt	F516SD	NA	1.1	NA	346.159	10.5	6.36	134.98	128.62	.0248	102.038	75	1020.384	15.2	272.732	6.73	52.14	117.02	64.88	.3671	78.788	64.095	86.694	50.443	NA
SPRD	12% O2	0.4% Salt	F	1	Vd	F028SD	NA	1.2	NA	332.37	16	4	102	98	.231	810	37	970	NA	282.15	7	69	88	19	6.17	84.89	43.75	86.275	19.388	NA
SPRD	12% O2	0.4% Salt	F	1	Vd	F038SD	NA	1.1	NA	326.99	18	5	86	81	.467	670	30.09	972	NA	432.53	10	53	69	16	8.12	132.276	55.556	80.233	19.753	NA
SPRD	12% O2	0.4% Salt	F	1	Vd	F040SD	NA	1.1	NA	NA	12	6	NA	NA	.282	NA	61.6	NA	NA	NA	8	27	35	8	NA	NA	66.667	44.9	14.7	NA
SPRD	12% O2	0.4% Salt	F	1	Vd	F044SD	NA	.94	NA	NA	8.52	NA	NA	NA	0	871	39	871	23.8	NA	NA	NA	NA	NA	NA	77.8	0	NA	NA	NA
SPRD	12% O2	0.4% Salt	F	1	Vd	F045SD	NA	1.2	NA	267.57	15.4	6	114	108	.27	848	52.09	1085	NA	246.43	9	61	101	40	5.82	92.099	58.442	88.596	37.037	NA
SPRD	12% O2	0.4% Salt	F	5	Vd	F311SD	NA	1.23	NA	487.63	7.48	6	133	127	.247	638.816	62	882.174	20.3	347.34	5.04	52	119	67	12.81	71.23	67.38	89.474	52.756	NA
SPRD	12% O2	0.4% Salt	F	5	Vd	F312SD	NA	1.08	NA	421.53	19.63	4	132	128	.383	517.137	32	943.014	23.1	301.41	12.593	43	92	49	5.29	71.504	64.152	69.697	38.281	NA
SPRD	12% O2	0.4% Salt	F	5	Vd	F313SD	NA	1.34	NA	468.53	12.09	6	151	145	.175	435.397	66	897.44	14.7	321.25	7.16	74	88	14	20.51	68.566	59.222	58.278	9.655	NA
SPRD	12% O2	0.4% Salt	F	5	Vd	F314SD	NA	1.23	NA	496.75	8.78	4	129	125	.224	478.937	78	827.255	10.1	384.47	5.69	50	110	60	14.7	77.397	64.806	85.271	48	NA
SPRD	12% O2	0.4% Salt	F	1	Vd	F097SD	NA	2	NA	299.3	10.1	6	102	96	.21	546.412	47	883.42	36.3	193.5	3.2	77	87	10	5.5	64.651	31.683	85.294	10.417	NA
SPRD	12% O2	0.4% Salt	F	1	Vd	F098SD	NA	1.9	NA	322.8	11.58	5	98	93	.17	525.214	33	725.36	20.4	228.5	3.22	57	78	21	8.84	70.787	27.807	79.592	22.581	NA
SPRD	21% O2	0.4% Salt	M	1	Vd	M072SD	NA	1.9	NA	275.18	7.26	NA	89.72	89.65	.24	451	53	695	31.3	225.7	6	55.4	96.63	41.22	11.33	82.019	82.645	107.702	45.979	NA
SPRD	21% O2	0.4% Salt	M	1	Vd	M073SD	NA	2.1	NA	277.39	11.9	5.44	108.89	103.44	.62	514	65	740	NA	322.68	7	46.72	101.63	54.64	13.37	116.327	58.824	93.333	52.823	NA
SPRD	21% O2	0.4% Salt	M	1	Vd	M074SD	NA	1.75	NA	301.24	13.03	3.54	97.73	94.19	.43	433	68	756	16.8	311.54	6.63	50.31	98.65	48.34	9.73	103.419	50.883	100.941	51.322	NA
SPRD	21% O2	0.4% Salt	M	1	Vd	M077SD	NA	1.85	NA	322.48	11.46	3.5	83.03	79.53	.21	608	48	768	NA	220.14	4.54	NA	13.65	31.83	11.14	68.265	39.616	16.44	40.023	NA
SPRD	21% O2	0.4% Salt	M	1	Vd	M080SD	NA	1.54	NA	347.16	13.03	4.37	NA	NA	.23	701	41	913	31.3	227.35	5.97	22.46	42.3	19.83	18.4	65.489	45.817	62.05	28.8	NA
SPRD	21% O2	0.4% Salt	M	3	Vd	M257SD	NA	1.23	NA	NA	8.8	4	126	122	.381	826.555	39	1102.073	8.8	84.79	7.48	76	80	4	9.67	16.8	85	63.492	3.279	NA
SPRD	21% O2	0.4% Salt	M	3	Vd	M260SD	NA	1.32	NA	NA	10.3	NA	NA	NA	.127	NA	NA	NA	26.8	NA	6.67	NA	NA	NA	6.23	NA	64.757	NA	NA	NA
SPRD	21% O2	0.4% Salt	M	3	Vd	M263SD	NA	1.28	NA	478.92	10.32	3	137	134	.096	841.435	50	1016.734	11.3	349.46	8.13	67	113	46	11.1	72.968	78.779	82.482	34.328	NA
SPRD	21% O2	0.4% Salt	M	3	Vd	M264SD	NA	1.43	NA	NA	9.23	NA	NA	NA	.143	NA	NA	NA	34.3	NA	4.48	NA	NA	NA	4.1	NA	48.537	NA	NA	NA
SPRD	21% O2	0.4% Salt	M	16	Vt	M505SD	NA	1.455	NA	290.327	8.93	6.98	117.74	110.76	.0644	687.589	79	878.586	37.9	264.71	6.58	62.62	104.91	42.29	.2257	91.177	73.684	89.103	38.182	NA
SPRD	21% O2	0.4% Salt	M	16	Vt	M506SD	NA	1.28	NA	272.732	11.56	6.38	115.94	122.32	.0822	725.789	69	954.985	33.9	281.254	9.38	65.84	136.19	70.35	.3312	103.125	81.142	117.466	57.513	NA
SPRD	21% O2	0.4% Salt	M	16	Vt	M504SD	NA	1.61	NA	340.159	13.17	6.63	131.26	124.63	.0658	112.038	69	933.652	24.2	236.846	10.43	55.62	125.71	70.09	2.11	69.628	79.195	95.772	56.238	NA
SPRD	21% O2	0.4% Salt	F	1	Vd	F117SD	NA	1	NA	195.25	9	4	94	90	.441	952	22	1257	15.2	273.12	8	27	40	13	15.33	139.882	88.889	42.553	14.444	NA
SPRD	21% O2	0.4% Salt	F	3	Vd	F245SD	NA	1.12	NA	477.57	14.6	6	133	127	.276	552.267	28	929.424	7.8	342.61	10	41	62	21	18.73	71.74	68.493	46.617	16.535	NA
SPRD	21% O2	0.4% Salt	F	3	Vd	F246SD	NA	1.01	NA	522.98	7.2	5	122	117	.13	471.447	63	929.425	26.6	357.45	7.2	48	142	94	15.61	68.349	100	116.393	80.342	NA
SPRD	21% O2	0.4% Salt	F	3	Vd	F250SD	NA	1.01	NA	NA	12.28	NA	NA	NA	.449	NA	NA	NA	4.5	NA	7.54	NA	NA	NA	8.3	NA	61.401	NA	NA	NA
SPRD	21% O2	0.4% Salt	F	3	Vd	F252SD	NA	.99	NA	527.38	11.72	3	156	152	.246	490.837	75	771.315	14.8	390.53	8.48	59	133	74	5.46	74.051	72.355	85.256	48.684	NA
SPRD	21% O2	0.4% Salt	F	3	Vd	F253SD	NA	1.12	NA	456.1	11.79	5	139	134	.177	383.659	49	736.255	13.7	354.22	6.79	85	98	13	10.97	77.663	57.591	70.504	9.701	NA
SPRD	21% O2	0.4% Salt	F	16	Vt	F517SD	NA	1.14	NA	281.254	10.88	7.08	128.67	121.59	.0888	482.339	76	1171.395	4.8	264.71	6.49	52.79	119.86	67.07	.2653	94.118	59.651	93.153	55.161	NA
SPRD	21% O2	0.4% Salt	F	16	Vt	F518SD	NA	1.21	NA	310.35	11.07	6.58	131.1	124.52	.0714	482.339	84	826.867	12	264.71	7.77	65.13	135.98	70.85	.3551	85.294	70.19	103.722	56.898	NA
SPRD	21% O2	0.4% Salt	F	1	Vd	F109SD	NA	.92	NA	207.59	18	4	88	84	1.09	907	24	1105	34.25	265.84	10.8	7	37	24	7.41	128.06	60	42.045	28.571	NA
SPRD	21% O2	0.4% Salt	F	1	Vd	F110SD	NA	.98	NA	271.99	12.5	4	144	140	.67	447	30	966	30.5	219.79	6.3	25	45	20	2.22	80.808	50.4	31.25	14.286	NA
SPRD	21% O2	0.4% Salt	F	1	Vd	F111SD	NA	1	NA	153.97	9.2	5	108	103	.322	907	30	1063	12.2	182.57	11.8	32	91	59	9.74	118.575	128.261	84.259	57.282	NA
SPRD	21% O2	0.4% Salt	F	1	Vd	F112SD	NA	.97	NA	202.14	10.5	5	107	102	.301	691	39	1108	16.6	199.17	8.6	32	66	27	12.57	98.531	81.905	61.682	26.471	NA
SPRD	21% O2	0.4% Salt	F	1	Vd	F113SD	NA	1	NA	143.43	10	6	88	82	.342	692	38	1040	31.3	140.01	10	52	91	39	11.12	97.616	100	103.409	47.561	NA
SPRD	21% O2	0.4% Salt	F	1	Vd	F116SD	NA	.97	NA	229.51	11	5	82	78	.433	490	33	970	5.1	263.36	10	19	29	9	6.2	114.749	90.909	35.366	11.538	NA
SS	12% O2	0.4% Salt	M	34	Tt	M1332SS	.2429	1.26	.5187	272.7	15.56	5.6	149.1	143.5	NA	714	80	912	NA	NA	NA	NA	NA	NA	NA	0	0	0	0	NA
SS	12% O2	0.4% Salt	M	34	Tt	M1333SS	.2338	1.28	.5475	209.3	12.5	5.93	155.33	149.4	.0208	921.35	51	1060.44	4.21	191.49	7.5	47.81	119.98	72.17	14.3333	91.491	60	77.242	48.307	NA
SS	12% O2	0.4% Salt	M	24	Tt	M1039SS	.175	1.1	.6286	360	12	5.6	139.4	133.3	.372	656	53	787	42.17	225	5.09	78.9	94.3	12.9	12.9055	62.5	42.417	67.647	9.677	NA
SS	12% O2	0.4% Salt	M	24	Tt	M1040SS	.192	1.18	.6146	214.29	11.86	NA	167.08	162.15	.3915	809.88	59	933.94	7.81	NA	3.39	NA	NA	NA	18.7673	0	28.583	0	0	NA
SS	12% O2	0.4% Salt	M	22	Tt	M911SS	.219	1.53	.6986	281.2	9.15	5.5	146.1	138.3	0	656	47	1006	16.07	134.2	3.14	86.3	94.4	8.2	0	47.724	34.317	64.613	5.929	NA
SS	12% O2	0.4% Salt	M	22	Tt	M912SS	.214	1.12	.5234	333.33	12.14	NA	NA	NA	.4736	755.01	26	1065.9	21.05	257.14	3.57	48.48	62.72	15.29	3.9179	77.143	29.407	114.432	31.781	NA
SS	12% O2	0.4% Salt	M	2	Dd	M051SS	NA	1.3	NA	257.26	11.32	4	122	118	.123	692.4	40	984.6	20.3	260.68	8.15	59	77	18	10.02	101.329	71.996	63.115	15.254	NA
SS	12% O2	0.4% Salt	M	2	Dd	M052SS	NA	1.41	NA	310.35	13.2	6.01	116.44	111.33	.158	176.199	30	851.628	NA	243.24	4.5	74.52	92.93	18.11	12.444	78.376	34.091	79.809	16.267	NA
SS	12% O2	0.4% Salt	M	18	Tt	M743SS	NA	1.31	NA	290.2	11.91	5.5	186.2	177.9	.2263	561.4	75	842	16.18	112.5	3.97	81.7	119.6	37.7	8.8168	38.766	33.333	64.232	21.192	NA
SS	12% O2	0.4% Salt	M	18	Tt	M744SS	NA	1.34	NA	321.4	11.94	NA	NA	NA	.0299	596.5	64	877	19.37	132.3	4.18	5.7	138.7	133.4	12.2078	41.164	35.008	NA	NA	NA
SS	12% O2	0.4% Salt	M	23	Tt	M985SS	.21	1.31	.6238	272.73	10.99	5.57	163.43	157.76	.2363	596.35	63	876.99	14.46	257.14	4.58	93.12	107.1	13.81	7.4275	94.284	41.674	65.533	8.754	NA
SS	12% O2	0.4% Salt	M	23	Tt	M986SS	.23	1.18	.513	300	12.88	5.7	116.6	110.9	.2254	713	49	881	42.05	272.7	4.04	75.6	104.6	29	14.9297	90.9	31.366	89.708	26.15	NA
SS	12% O2	0.4% Salt	M	16	Tt	M728SS	NA	1.47	NA	300.005	9.25	6.19	NA	NA	.4395	858.96	58	1120.382	21.6	257.147	5.44	59.5	81.76	22.26	2.51	85.714	58.811	NA	NA	NA
SS	12% O2	0.4% Salt	M	16	Tt	M727SS	NA	1.21	NA	272.732	14.55	6.79	108.49	101.7	.3127	709.576	59	1083.036	3.7	250.004	10.74	55.09	99.01	43.93	2.219	91.667	73.814	91.262	43.196	NA
SS	12% O2	0.4% Salt	M	15	Tt	M686SS	NA	1.11	NA	264.71	9.91	4.57	126.32	121.75	.317	855.587	39	1021.184	NA	204.549	7.75	40.32	105.8	65.48	11.81	77.273	78.204	83.756	53.782	NA
SS	12% O2	0.4% Salt	M	14	Tt	M644SS	NA	1.59	NA	300.005	8.55	5.4	129.89	124.49	.1925	735.223	55	927.019	10.5	243.247	4.03	51.51	104.15	52.64	7.29	81.081	47.135	80.183	42.285	NA
SS	12% O2	0.4% Salt	M	14	Tt	M647SS	NA	1.78	NA	300.005	9.55	5.31	112.04	106.73	.2292	648.75	37	1050.357	41.5	257.147	5.62	45.27	98.51	53.24	13.03	85.714	58.848	87.924	49.883	NA
SS	12% O2	0.4% Salt	M	14	Tt	M638SS	NA	1.88	NA	300.005	8.83	5.51	131.8	126.29	.1501	741.428	58	957.678	38.7	375.006	3.19	66.65	78.6	11.94	9.55	125	36.127	59.636	9.454	NA
SS	12% O2	0.4% Salt	M	14	Tt	M646SS	NA	1.56	NA	257.147	9.87	6.5	102.3	NA	.2912	803.214	41	1112.143	17.2	NA	4.74	60.49	67.63	7.14	10.89	0	48.024	66.109	NA	NA
SS	12% O2	0.4% Salt	M	14	Tt	M639SS	NA	1.13	NA	NA	NA	NA	NA	NA	NA	NA	NA	NA	NA	NA	NA	NA	NA	NA	NA	NA	NA	NA	NA	NA
SS	12% O2	0.4% Salt	M	14	Tt	M640SS	NA	1.25	NA	NA	13.28	NA	NA	NA	.2191	387.194	68	871.186	18.4	NA	6.08	NA	NA	NA	11.53	NA	45.783	NA	NA	NA
SS	12% O2	0.4% Salt	M	14	Tt	M645SS	NA	1.27	NA	NA	NA	NA	NA	NA	NA	142.158	57	959.565	NA	NA	NA	NA	NA	NA	NA	NA	NA	NA	NA	NA
SS	12% O2	0.4% Salt	M	14	Tt	M652SS	NA	1.19	NA	NA	15.8	NA	NA	NA	.6793	213.237	61	888.486	27.5	NA	11.8	NA	NA	NA	16.52	NA	74.684	NA	NA	NA
SS	12% O2	0.4% Salt	M	14	Tt	M653SS	NA	1.5	NA	NA	NA	NA	NA	NA	NA	NA	NA	NA	76.85	NA	3.73	NA	NA	NA	24.35	NA	NA	NA	NA	NA
SS	12% O2	0.4% Salt	M	14	Tt	M654SS	NA	1.47	NA	NA	13.06	NA	NA	NA	.4637	NA	NA	NA	25.7	NA	3.74	NA	NA	NA	16.93	NA	28.637	NA	NA	NA
SS	12% O2	0.4% Salt	M	27	Tt	M1093SS	.17	.99	.5824	209.62	10.91	6.16	138.71	132.55	.5236	714.4	61	1071.6	2.53	191.49	5.25	6.16	138.71	132.55	8.0412	91.351	48.121	100	100	NA
SS	12% O2	0.4% Salt	M	27	Tt	M1094SS	.172	1.17	.6802	264.7	11.79	5.6	178.5	175.1	.5721	774	30	1070	55	NA	NA	NA	NA	NA	NA	0	0	0	0	NA
SS	12% O2	0.4% Salt	M	5	Dd	M306SS	NA	1.8	NA	300	9.33	5.1	134.4	129.26	NA	735.27	64	1018.06	11.7	250	4.33	63.84	121.36	57.51	NA	83.333	46.409	90.298	44.492	NA
SS	12% O2	0.4% Salt	M	25	Tt	M1014SS	.169	1.04	.6154	272.2	12.88	5.9	152.4	146.6	.3737	848	50	1032	3.9	214.2	5.77	57.1	108.2	51	12.2977	78.692	44.798	70.997	34.789	NA
SS	12% O2	0.4% Salt	M	25	Tt	M1013SS	.147	1.38	.9388	250	12.46	6.4	162.6	151.3	.2368	787	55	962	7.29	219.5	4.06	56.3	116.8	60.3	7.8	87.8	32.584	71.833	39.855	NA
SS	12% O2	0.4% Salt	M	21	Tt	M837SS	.214	1.36	.6355	321.4	10.88	5.8	101.3	94.6	.2503	832	40	1040	3.85	128.4	3.53	67.7	93.3	25.3	6.314	39.95	32.445	92.103	26.744	NA
SS	12% O2	0.4% Salt	M	21	Tt	M838SS	.194	1.16	.5979	272.74	10.69	3.85	122.34	118.49	.5184	753	49	1019	4.81	214.3	4.14	NA	97.13	NA	3.869	78.573	38.728	79.393	0	NA
SS	12% O2	0.4% Salt	M	30	Tt	M1148SS	.1804	1.01	.5599	281.25	10.3	5.85	130.72	124.87	.5354	727.71	40	949.19	4.6	225	3.96	75.64	90.2	14.56	5.019	80	38.447	69.002	11.66	NA
SS	12% O2	0.4% Salt	M	30	Tt	M1149SS	.166	.81	.488	NA	13.58	NA	NA	NA	.4414	NA	NA	NA	.67	NA	7.9	NA	NA	NA	5.709	NA	58.174	NA	NA	NA
SS	12% O2	0.4% Salt	M	31	Tt	M1182SS	.2145	1.21	.5641	257.14	9	5.64	146.06	140.42	.2767	620.87	62	862.32	26.32	243.24	5.5	66.16	85.19	19.83	6.3298	94.594	61.111	58.325	14.122	NA
SS	12% O2	0.4% Salt	M	31	Tt	M1183SS	.235	1.33	.566	264.7	11.73	5.6	112.7	107.5	.2874	814	50	1110	9.71	195.6	5.41	38.4	95	56.9	7.6782	73.895	46.121	84.295	52.93	NA
SS	12% O2	0.4% Salt	M	19	Tt	M767SS	NA	.95	NA	150	12.21	6.1	139.9	129.2	.5434	638	68	851	38.95	109.7	5.47	76.2	113.3	17.6	8.9438	73.133	44.799	80.986	13.622	NA
SS	12% O2	0.4% Salt	M	19	Tt	M768SS	NA	1.1	NA	132.3	10.55	5.7	130	124.4	.3533	638	71	816	34.35	125	4.18	66.5	87.9	10.7	9.2565	94.482	39.621	67.615	8.601	NA
SS	12% O2	0.4% Salt	M	2	Dd	M053SS	NA	1.47	NA	321.43	9	4.48	116.92	112.29	.233	170.319	64	709.662	25	236.84	2.04	61.82	108.94	47.72	4.91	73.683	22.667	93.175	42.497	NA
SS	12% O2	0.4% Salt	M	2	Dd	M054SS	NA	1.2	NA	340.48	17.3	8	106	98	0	637.9	59	877.1	28.8	258.94	25	50	86	36	4.57	76.051	144.509	81.132	36.735	NA
SS	12% O2	0.4% Salt	M	2	Dd	M055SS	NA	1.5	NA	308.63	10.13	6	120	114	.22	384.9	75	918.4	17.6	160.08	5.6	55	91	36	11.29	51.868	55.281	75.833	31.579	NA
SS	12% O2	0.4% Salt	M	2	Dd	M056SS	NA	1.7	NA	296.69	9.88	2	NA	NA	.497	732.7	55	1005.1	31.7	NA	3.29	NA	NA	NA	8.23	0	33.3	NA	NA	NA
SS	12% O2	0.4% Salt	M	2	Dd	M057SS	NA	2.05	NA	272.73	8.2	6.48	81.18	74.7	.012	621.763	48	810.995	39	NA	NA	NA	NA	NA	NA	0	0	0	0	NA
SS	12% O2	0.4% Salt	M	2	Dd	M058SS	NA	1.3	NA	259.97	NA	4	115	111	.404	219.119	44	973.861	19.4	200.76	12.9	58	87	29	18.45	77.224	53.8	75.652	26.126	NA
SS	12% O2	0.4% Salt	M	2	Dd	M059SS	NA	2.03	NA	310.35	8.2	7	116.63	109.26	.143	561.73	53	842.595	19	200	3.41	75.1	99.39	24.26	13.395	64.443	41.585	85.218	22.204	NA
SS	12% O2	0.4% Salt	M	4	Dd	M273SS	NA	1.45	NA	264.71	11.03	4.5	115.03	111.2	.14	675.503	36	959.925	27.5	NA	NA	NA	NA	NA	NA	0	0	0	0	NA
SS	12% O2	0.4% Salt	M	11	Cc	M460SS	NA	1.56	NA	310.7	8.85	7	143	136	.362	808.347	51	1077.796	NA	NA	NA	NA	NA	NA	NA	0	0	0	0	NA
SS	12% O2	0.4% Salt	M	11	Cc	M459SS	NA	1.65	NA	324.73	8.12	6	179	173	.337	846.84	54	1116.289	NA	NA	NA	NA	NA	NA	NA	0	0	0	0	NA
SS	12% O2	0.4% Salt	M	9	Cc	M393SS	NA	1.58	NA	314.04	8.35	5	198	193	.3	651.83	86	838.067	NA	NA	NA	NA	NA	NA	NA	0	0	0	0	NA
SS	12% O2	0.4% Salt	M	9	Cc	M392SS	NA	1.61	NA	263.77	6.83	4	181	177	.13	815.347	74	1019.184	NA	187.41	3.23	93	107	14	4.65	71.051	47.291	59.116	7.91	NA
SS	12% O2	0.4% Salt	M	35	Tt	M1418SS	.1719	1.09	.6341	250	12.11	5.68	151.39	145.71	.4239	760.6	42	933.47	14.93	250	4.77	66.77	103.4	36.63	NA	100	39.389	68.3	25.139	NA
SS	12% O2	0.4% Salt	M	38	Tt	M1459SS	.1951	1.03	.5279	281.2	14.76	5.9	136.6	130.7	.273	743	50	938	16.46	257.1	4.27	61.5	105.1	43.6	NA	91.43	28.93	76.94	33.359	NA
SS	12% O2	0.4% Salt	M	38	Tt	M1460SS	.2304	1.29	.5599	200	13.33	6	172.3	166.3	NA	766	82	973	NA	225	4.96	62.7	118.7	56	NA	112.5	37.209	68.891	33.674	NA
SS	12% O2	0.4% Salt	M	43	Tt	M1539SS	.1998	.99	.4955	281.2	15.76	6.4	153.2	146.8	.6303	700	63	962	1.05	243.2	5.66	70.3	106.3	36	NA	86.486	35.914	69.386	24.523	NA
SS	12% O2	0.4% Salt	M	63	Tt	M1807SS	.241	1.12	.4647	NA	NA	NA	NA	NA	NA	NA	NA	NA	NA	NA	NA	NA	NA	NA	NA	NA	NA	NA	NA	NA
SS	12% O2	0.4% Salt	M	63	Tt	M1808SS	.2243	1.28	.5707	250	11.25	5.9	133.4	127.5	.4134	803	61	1033	13.74	191.4	3.75	64.8	121.2	56.4	NA	76.56	33.333	90.855	44.235	NA
SS	12% O2	0.4% Salt	M	16	Tt	M688SS	NA	.93	NA	290.327	10.1	6.36	118.49	112.13	.4801	123.078	47	779.494	30.7	225.004	4.52	57.36	92.94	35.58	5.74	77.5	44.752	78.437	31.731	NA
SS	12% O2	0.4% Salt	M	16	Tt	M687SS	NA	.74	NA	272.732	9.45	6.43	NA	NA	4.15	164.104	38	1148.729	54.4	264.71	7.03	43.64	73.03	29.4	11.04	97.059	74.392	NA	NA	NA
SS	12% O2	0.4% Salt	M	65	Tt	M1757SS	.304	1.42	.4671	230.77	12.39	5.49	159.7	154.21	.3285	891	76	1251	5	200	4.08	77.63	126.59	48.96	NA	86.666	32.93	79.267	31.749	NA
SS	12% O2	0.4% Salt	M	65	Tt	M1758SS	.306	1.33	.4346	243.2	13.83	6.3	154.9	148.6	.3113	736	95	1074	11.54	214.2	6.02	77.5	124.3	46.8	NA	88.076	43.529	80.245	31.494	NA
SS	12% O2	0.4% Salt	M	89	Tt	M2088SS	.1902	.95	.4995	134.33	6.32	5.96	112.12	106.16	.3111	918	67	1148	7.07	176.47	4.34	55.95	118.96	63.01	NA	131.371	68.671	106.101	59.354	NA
SS	12% O2	0.4% Salt	M	89	Tt	M2089SS	.1805	.94	.5208	264.7	15.32	5.8	133.1	127.3	.3485	815	43	1087	7.93	209.3	6.81	43.4	115.6	72.2	NA	79.071	44.452	86.852	56.716	NA
SS	12% O2	0.4% Salt	M	48	Tt	M1580SS	.1658	.92	.5549	243.24	13.04	3.43	184.41	180.98	.3098	895	53	1062	1.08	209.3	6.3	41.59	136.76	95.17	NA	86.047	48.313	74.161	52.586	NA
SS	12% O2	0.4% Salt	M	48	Tt	M1581SS	.1345	1.07	.7955	257.1	11.59	5.9	127.4	121.5	0	1225	27	1400	1.13	243.2	5.05	42	102.8	60.8	NA	94.594	43.572	80.691	50.041	NA
SS	12% O2	0.4% Salt	M	53	Tt	M1638SS	.213	1.26	.5915	209.3	9.05	5.76	172.22	166.46	.0113	933	60	1186	13.43	187.5	3.49	77.18	122.35	45.17	NA	89.584	38.564	71.043	27.136	NA
SS	12% O2	0.4% Salt	M	53	Tt	M1639SS	.1967	1.01	.5135	183.67	14.46	6.13	161	154.87	.4843	1016	64	1185	8.4	109.76	4.36	72.4	125.75	53.35	NA	59.759	30.152	78.106	34.448	NA
SS	12% O2	0.4% Salt	M	43	Tt	M1540SS	.2384	1.34	.5621	290.3	14.63	6.2	141.3	135.1	.2925	853	75	1060	7.36	166.6	5.07	61.7	122.7	61	NA	57.389	34.655	86.837	45.152	NA
SS	12% O2	0.4% Salt	M	51	Tt	M1632SS	.22	1.07	.4864	236.84	11.21	NA	NA	NA	.2075	1008	48	1265	10.2	176.47	7.85	39.56	68.7	29.14	NA	74.51	70.027	81.533	38.037	NA
SS	12% O2	0.4% Salt	M	51	Tt	M1633SS	.2067	1.07	.5177	243.2	16.07	5.1	NA	NA	.5586	882	28	1093	8.7	225	5.98	45.5	86.6	41.1	NA	92.516	37.212	89.186	44.674	NA
SS	12% O2	0.4% Salt	M	71	Tt	M1869SS	.217	1.5	.6912	272.7	10.4	5.9	138.1	132.2	.221	859	57	1074	7.16	225	4	67.3	112.6	45.3	NA	82.508	38.462	81.535	34.266	NA
SS	12% O2	0.4% Salt	M	71	Tt	M1868SS	.1988	1.21	.6087	95.62	12.56	NA	142.45	NA	.2575	1091	68	1281	.91	209.3	6.28	67.31	125.06	57.75	NA	218.887	50	87.792	NA	NA
SS	12% O2	0.4% Salt	M	72	Tt	M1898SS	.187	.96	.5134	219.51	10.21	6.94	112.56	105.62	.0817	1098	35	1376	1.58	200	6.04	22.34	91.43	69.09	NA	91.112	59.158	81.228	65.414	NA
SS	12% O2	0.4% Salt	M	72	Tt	M1899SS	.2216	1.01	.4558	290.3	11.88	6.2	107.7	101.5	.04	883	62	1121	32.47	250	6.73	63.3	123.8	60.5	NA	86.118	56.65	114.949	59.606	NA
SS	12% O2	0.4% Salt	M	91	Tt	M2139SS	.211	1.12	.5308	230.77	11.79	NA	NA	NA	0	879	48	1071	37.87	236.84	5.71	45.09	97.6	52.51	NA	102.63	48.431	NA	NA	NA
SS	12% O2	0.4% Salt	M	91	Tt	M2138SS	.2472	1.26	.5097	209.3	3.97	NA	NA	NA	.2063	888	52	1147	34.23	219.51	2.86	47.3	110.04	62.74	NA	104.878	72.04	NA	NA	NA
SS	12% O2	0.4% Salt	M	86	Tt	M2063SS	.2419	1.34	.5539	191.49	8.21	5.44	165.51	160.07	.0677	1002	56	1186	16.28	157.89	2.63	77.27	119.45	42.18	NA	82.453	32.034	72.171	26.351	NA
SS	12% O2	0.4% Salt	M	86	Tt	M2064SS	.215	.96	.4465	250	12.92	5.8	141.1	135.3	.1679	845	55	1102	18.17	155.1	5	74.7	126.8	52.1	NA	62.04	38.7	89.865	38.507	NA
SS	12% O2	0.4% Salt	M	35	Tt	M1417SS	.1925	1.1	.5714	281.2	14.18	5.9	147.2	141.3	.0473	815	50	1018	17.92	150	11.27	46.9	124.8	77.9	NA	53.343	79.478	84.783	55.131	NA
SS	12% O2	0.4% Salt	M	84	Tt	M2056SS	.185	1.03	.5568	250	10.1	NA	110	NA	.308	1061	43	1277	4.75	225	3.88	58.87	108.44	49.57	NA	90	38.416	98.582	45.729	NA
SS	12% O2	0.4% Salt	M	84	Tt	M2055SS	.1812	1.19	.6567	173	13.28	5.8	131.2	125.4	.3386	882	41	1151	1.41	166.6	4.03	46.2	77.6	31.4	NA	96.301	30.346	59.146	25.04	NA
SS	12% O2	0.4% Salt	M	74	Tt	M1909SS	.23	1.44	.6261	236.84	10.14	NA	167.41	NA	0	962	57	1198	18.28	187.5	2.92	74.98	115.23	40.25	NA	79.167	28.797	68.831	NA	NA
SS	12% O2	0.4% Salt	M	74	Tt	M1910SS	.164	1.03	.628	250	10.49	3.52	137.55	134.03	.464	848	45	1102	.25	225	5.83	43.28	114.82	71.54	NA	90	55.577	83.475	53.376	NA
SS	12% O2	0.4% Salt	M	146	Tt	M2479SS	.171	1	.5848	281.25	10.6	6.07	143.55	137.48	.1352	742	45	944	22.86	200	3.8	69.39	102.79	33.4	NA	71.111	35.849	71.606	24.294	12.9724
SS	12% O2	0.4% Salt	M	146	Tt	M2480SS	.156	1.08	.6923	346.15	9.63	NA	44.72	NA	.195	1004	30	1214	4.76	209.3	4.44	56.02	87.14	31.12	NA	60.465	46.106	194.857	NA	19.3722
SS	12% O2	0.4% Salt	M	123	Tt	M2371SS	.208	1.2	.5769	281.25	12.67	5.14	NA	NA	.2565	773	52	931	32.32	257.14	7	55.14	96.98	11.8	NA	91.428	55.249	NA	NA	49.3771
SS	12% O2	0.4% Salt	M	123	Tt	M2372SS	.212	1.25	.5896	257.1	8.96	7.38	NA	NA	.1344	836	37	994	13.84	236.84	5.12	38.09	74.55	36.46	NA	92.12	57.143	NA	NA	42.4485
SS	12% O2	0.4% Salt	M	36	Tt	M1453SS	.2701	.89	.3295	230.77	15.73	5.17	125.82	120.65	NA	783.89	61	924.29	61.29	204.55	9.89	69.91	92.23	22.32	NA	88.638	62.873	73.303	18.5	NA
SS	12% O2	0.4% Salt	M	36	Tt	M1454SS	.3051	1.46	.4785	250	10.41	5	NA	NA	.2429	994	33	1234	20.08	209.3	7.95	16.8	79.6	62.8	NA	83.72	76.369	NA	NA	NA
SS	12% O2	0.4% Salt	M	35	Tt	M1356SS	.225	1.19	.5289	281.2	15.46	5.9	120.6	114.7	.3608	762	48	921	24.8	225	5.38	63.6	103.7	40.1	NA	80.014	34.799	85.987	34.961	NA
SS	12% O2	0.4% Salt	M	35	Tt	M1357SS	.2218	1.28	.5771	272.73	13.44	5.32	163.23	157.91	.4031	881.99	68	1058.38	55.32	150	4.69	57.34	85.96	28.62	NA	54.999	34.896	52.662	18.124	NA
SS	12% O2	0.4% Salt	M	103	Tt	M2232SS	.2332	1.1	.4717	281.2	8.73	5.9	NA	NA	.1047	769	48	1003	37.65	230.7	6.55	49.9	101.9	52	NA	82.041	75.029	NA	NA	49.0084
SS	12% O2	0.4% Salt	M	103	Tt	M2233SS	.2011	1.03	.5122	191.49	12.23	3.01	134.91	131.9	0	780	75	896	15.11	209.3	6.41	56.25	103.56	47.31	NA	109.301	52.412	76.762	35.868	35.7248
SS	12% O2	0.4% Salt	M	116	Tt	M2329SS	.212	1.08	.5094	191.4	12.22	5.8	157	151.2	.3392	756	66	1039	16.35	195.6	5.93	54	116.6	62.6	NA	102.194	48.527	74.268	41.402	32.5671
SS	12% O2	0.4% Salt	M	116	Tt	M2330SS	.221	1.08	.4887	NA	NA	NA	NA	NA	NA	NA	NA	NA	NA	NA	NA	NA	NA	NA	NA	NA	NA	NA	NA	NA
SS	12% O2	0.4% Salt	M	104	Tt	M2238SS	.1971	.88	.4465	281.2	11.82	5.8	NA	NA	0	771	46	1060	32.93	272.7	7.27	53.9	117.5	63.6	NA	96.977	61.506	121.888	NA	26.4009
SS	12% O2	0.4% Salt	M	104	Tt	M2239SS	.1727	.69	.3995	300	12.17	6.15	NA	NA	.0943	832	39	977	29.37	264.71	12.17	41.91	99.81	57.9	NA	88.237	100	128.638	NA	49.8093
SS	12% O2	0.4% Salt	M	138	Tt	M2452SS	.176	.77	.4375	310.3	14.55	5.7	85.6	79.9	.0509	978	32	1279	11.34	264.7	7.01	32.3	99.8	67.5	NA	85.305	48.179	116.589	84.481	32.9464
SS	12% O2	0.4% Salt	M	138	Tt	M2453SS	.216	1.11	.5139	250	12.97	6.3	94	87.7	.3049	854	38	1030	27.17	230.7	5.05	40.7	68	27.3	NA	92.28	38.936	72.34	31.129	35.6475
SS	12% O2	0.4% Salt	M	120	Tt	M2345SS	.179	1.04	.581	300	11.54	4.6	102.9	98.3	0	911	37	1139	5.06	243.2	6.15	47.6	96.9	49.3	NA	81.067	53.293	94.169	50.153	0
SS	12% O2	0.4% Salt	M	120	Tt	M2344SS	.18	.97	.5389	272.7	NA	3.1	115.82	112.72	0	583	66	778	87.63	219.51	27.22	62.45	102.33	39.88	NA	80.495	89.187	88.353	35.38	0
SS	12% O2	0.4% Salt	M	170	Tt	M2582SS	.138	.81	.587	250	8.89	3.99	80.86	76.87	.2333	896	26	1190	15	195.65	4.2	32.7	68.87	36.17	NA	78.26	47.244	85.172	47.053	14.7086
SS	12% O2	0.4% Salt	M	170	Tt	M2583SS	.145	.76	.5241	257.1	13.95	5.6	130.5	124.9	.1395	868	34	1078	7.24	209.3	4.74	67.6	101.8	34.2	NA	81.408	33.978	78.008	27.382	18.4453
SS	12% O2	0.4% Salt	M	157	Tt	M2539SS	.176	1.07	.608	264.7	11.21	5.5	96.4	90.9	0	1085	28	1236	10.88	214.2	3.74	49.8	69.6	19.8	NA	80.922	33.363	72.199	21.782	15.2647
SS	12% O2	0.4% Salt	M	243	Tt	M2679SS	.237	1.37	.5781	257.14	7.74	5.11	121.43	116.32	.2341	755	69	893	29.89	264.71	2.34	72.84	94.33	21.49	NA	102.944	30.233	77.683	18.475	20.8182
SS	12% O2	0.4% Salt	M	243	Tt	M2680SS	.249	1.26	.506	214.29	9.52	4.94	109.03	104.09	.1143	960	37	1200	28.76	169.81	4.29	58.96	88.41	29.45	NA	79.243	45.063	81.088	28.293	28.7161
SS	12% O2	0.4% Salt	M	161	Tt	M2551SS	.132	.85	.6439	230.77	8.71	6.28	109.63	103.35	.4244	709	34	891	31.43	120	3.06	74.3	80.28	5.98	NA	52	35.132	73.228	5.786	7.1111
SS	12% O2	0.4% Salt	M	161	Tt	M2550SS	.158	.9	.5696	NA	NA	NA	NA	NA	NA	NA	NA	NA	NA	NA	NA	NA	NA	NA	NA	NA	NA	NA	NA	NA
SS	12% O2	0.4% Salt	M	151	Tt	M2515SS	.184	1.01	.5489	290.3	12.28	5.6	96.7	91.1	NA	787	32	1002	21.98	204.5	3.56	58.8	84.7	25.9	NA	70.444	28.99	87.59	28.43	NA
SS	12% O2	0.4% Salt	M	151	Tt	M2514SS	.202	1.01	.5	281.2	12.48	5.2	125.8	120.6	NA	799	49	1014	9.28	204.5	5.54	57	110.3	53.3	NA	72.724	44.391	87.679	44.196	27.8855
SS	12% O2	0.4% Salt	M	156	Tt	M2535SS	.15	.81	.54	272.73	9.63	5.35	102.94	97.59	.3467	945	38	1181	12.97	219.51	5.93	55.07	105.74	50.67	NA	80.486	61.578	102.72	51.921	19.1278
SS	12% O2	0.4% Salt	M	157	Tt	M2538SS	.16	.71	.4438	250	11.27	5.1	100.4	95.3	.293	906	32	1141	17.31	NA	NA	NA	NA	NA	NA	NA	NA	NA	NA	NA
SS	12% O2	0.4% Salt	M	194	Tt	M2602SS	.152	.69	.4539	257.14	11.88	5.53	62.73	57.2	.7725	860	24	1114	26.67	243.24	8.41	27.96	85.94	57.98	NA	94.594	70.791	137	101.364	45.5187
SS	12% O2	0.4% Salt	M	203	Tt	M2624SS	.206	.96	.466	214.29	9.38	6.01	128.8	122.79	.4523	855	49	1048	24.81	214.29	4.38	64.76	113.81	49.05	NA	100	46.695	88.362	39.946	23.0831
SS	12% O2	0.4% Salt	M	203	Tt	M2623SS	.213	.99	.4648	257.14	11.31	4.96	93.23	88.27	.1273	867	40	1072	10.94	191.49	6.46	47.32	102.83	55.51	NA	74.469	57.118	110.297	62.887	31.8725
SS	12% O2	0.4% Salt	M	153	Tt	M2524SS	.17	.91	.5353	281.2	9.01	6.2	87.5	81.3	.1577	712	23	1088	14.57	187.5	4.62	31.1	47	15.9	NA	66.679	51.276	53.714	19.557	38.7357
SS	12% O2	0.4% Salt	M	153	Tt	M2525SS	.17	1.15	.6765	272.73	9.04	6.76	114.66	107.9	.113	819	44	988	19.09	236.84	2.96	55.56	91.02	35.46	NA	86.84	32.743	79.383	32.864	10.5323
SS	12% O2	0.4% Salt	M	148	Tt	M2487SS	.179	.96	.5363	243.2	13.54	5.6	86.6	81	NA	375	39	983	29.34	97.8	3.13	40.4	54.1	13.7	NA	40.214	23.117	62.471	16.914	NA
SS	12% O2	0.4% Salt	M	152	Tt	M2523SS	.158	.99	.6266	250	11.52	5.45	139.09	133.64	NA	803	43	992	12.39	209.3	3.72	67.11	108.06	40.95	NA	83.72	32.292	77.691	30.642	NA
SS	12% O2	0.4% Salt	M	152	Tt	M2522SS	.154	.91	.5909	290.3	16.48	5.3	112.6	107.3	NA	803	32	977	19.7	204.5	13.19	54.1	100.7	46.6	NA	70.444	80.036	89.432	43.43	NA
SS	12% O2	0.4% Salt	F	2	Dd	F050SS	NA	1.44	NA	300	10.35	7.75	119.28	111.51	.197	280.865	59	645.99	28.6	236.84	6.11	65	95.85	28.73	10.78	78.947	59.034	80.357	25.765	NA
SS	12% O2	0.4% Salt	F	2	Dd	F140SS	NA	1.4	NA	282.02	6.86	4	122	118	.345	808.075	36	990.805	28.2	193.34	2.86	40	66	26	19.72	68.555	41.691	54.098	22.034	NA
SS	12% O2	0.4% Salt	F	2	Dd	F048SS	NA	1.3	NA	287.14	10	4	132	128	.207	344.85	68	809.64	6.2	223.96	12.92	37	130	93	14.22	77.997	129.2	98.485	72.656	NA
SS	12% O2	0.4% Salt	F	14	Tt	F648SS	NA	1.29	NA	281.254	10.23	5.69	113.51	107.82	.2558	703.256	41	958.985	0	NA	5.12	54.79	63.28	8.49	8.91	0	50.049	55.748	7.874	NA
SS	12% O2	0.4% Salt	F	14	Tt	F650SS	NA	1.14	NA	281.254	7.02	5.69	129.23	123.54	.3088	671.29	53	895.053	13.5	147.543	4.91	62.74	118.59	55.85	10.95	52.459	69.943	91.767	45.208	NA
SS	12% O2	0.4% Salt	F	14	Tt	F655SS	NA	1.27	NA	310.35	10.63	5.08	125.63	120.55	.1895	765.588	49	1009.184	NA	257.147	5.35	52.94	111.82	58.88	9.91	82.857	50.329	89.007	48.843	NA
SS	12% O2	0.4% Salt	F	14	Tt	F643SS	NA	1.48	NA	272.732	10	5.81	136.24	130.43	.105	591.591	61	939.585	11.6	214.289	4.73	47.47	110.36	62.89	9.14	78.571	47.3	81.004	48.217	NA
SS	12% O2	0.4% Salt	F	14	Tt	F642SS	NA	1.48	NA	272.732	7.02	5.49	113.6	108.11	.1405	869.986	47	1148.382	NA	NA	5.41	64.22	70.27	6.05	7.43	0	77.066	61.857	5.596	NA
SS	12% O2	0.4% Salt	F	14	Tt	F641SS	NA	1.17	NA	321.434	NA	6.28	NA	NA	.6836	746.522	52	984.051	73.9	257.147	NA	52.28	66.59	14.31	13.35	80	NA	NA	NA	NA
SS	12% O2	0.4% Salt	F	14	Tt	F649SS	NA	1.1	NA	264.71	10.1	3.63	159.93	156.31	.5753	441.126	62	780.454	87.4	264.71	3.5	57.58	87.19	29.61	5.64	100	34.653	54.518	18.943	NA
SS	12% O2	0.4% Salt	F	14	Tt	F651SS	NA	1.07	NA	NA	13.45	NA	NA	NA	.4576	NA	NA	NA	16.4	NA	12.3	NA	NA	NA	15.6	NA	91.45	NA	NA	NA
SS	12% O2	0.4% Salt	F	14	Tt	F656SS	NA	.94	NA	NA	14.8	NA	NA	NA	2.368	NA	NA	NA	37.7	NA	10.2	NA	NA	NA	16.72	NA	68.919	NA	NA	NA
SS	12% O2	0.4% Salt	F	5	Dd	F307SS	NA	1.46	NA	346.64	21.2	4	129	125	.08	1110.77	40	1470.14	8	329.43	19.6	39	77	38	9.97	95.035	92.453	59.69	30.4	NA
SS	12% O2	0.4% Salt	F	2	Dd	F041SS	NA	1.04	NA	264.71	21.15	5.37	123.81	118.12	.98	205.565	30	910.361	25.2	230.78	13.27	54.78	85.21	43.61	24.889	87.182	62.742	68.823	36.92	NA
SS	12% O2	0.4% Salt	F	2	Dd	F047SS	NA	1.07	NA	300	26.54	5.33	124.2	118.54	.713	297.365	35	783.962	13.9	409.09	32.71	67.01	83.43	16.06	16.768	136.363	123.248	67.174	13.548	NA
SS	12% O2	0.4% Salt	F	4	Dd	F179SS	NA	1.1	NA	465.88	11.64	3	143	140	.271	488.577	45	890.934	11.7	420.71	7.09	52	86	34	14.86	90.304	60.911	60.14	24.286	NA
SS	12% O2	0.4% Salt	F	2	Dd	F045SS	NA	1.36	NA	290.32	11.18	3.31	124.31	121.38	.074	312.251	43	738.049	14.5	230.77	6.76	65.75	112.51	65.75	2.827	79.488	60.465	90.508	54.169	NA
SS	12% O2	0.4% Salt	F	120	Tt	F2346SS	.159	.73	.4591	300	NA	NA	143.2	NA	0	546	64	765	12.99	692.3	24.66	70.7	97.09	26.39	NA	230.767	65.221	67.8	NA	34.3925
SS	12% O2	0.4% Salt	F	120	Tt	F2347SS	.154	.92	.5974	281.2	11.3	5.8	144.5	138.7	.2685	708	62	855	41.54	243.2	4.35	73.2	111.2	38	NA	86.486	38.496	76.955	27.397	22.9253
SS	12% O2	0.4% Salt	F	120	Tt	F2348SS	.15	.88	.5867	272.7	15	5.3	104	98.7	.765	944	36	1269	6.39	214.2	6.82	46.5	115.9	69.4	NA	78.548	45.467	111.442	70.314	32.3864
SS	12% O2	0.4% Salt	F	120	Tt	F2349SS	.158	1	.6329	290.3	8.6	5.38	NA	NA	.4709	609	50	812	27.63	236.84	4.8	62.59	112.59	50	NA	81.585	55.814	NA	NA	25.9088
SS	12% O2	0.4% Salt	F	120	Tt	F2350SS	.118	1.07	.9068	281.2	9.72	5.7	118.3	112.6	0	837	34	1116	.56	264.7	3.36	60.7	100.4	39.7	NA	94.132	34.568	84.869	35.258	13.5551
SS	12% O2	0.4% Salt	F	120	Tt	F2351SS	.124	.87	.7016	300	11.03	5.8	126.3	120.5	.2483	868	47	1023	53.39	NA	NA	NA	NA	NA	NA	NA	NA	NA	NA	1.7264
SS	12% O2	0.4% Salt	F	120	Tt	F2352SS	.12	.74	.6167	145.1	11.35	6.3	131.1	124.8	.4001	837	39	1023	7.87	136.3	6.49	34.6	102.5	67.9	NA	93.935	57.181	78.185	54.407	29.6686
SS	12% O2	0.4% Salt	F	120	Tt	F2353SS	.112	.78	.6964	310.3	10.26	6.2	115.3	109.1	.8231	819	27	1040	NA	281.2	NA	34.6	106.6	72	NA	90.622	NA	92.454	65.995	NA
SS	12% O2	0.4% Salt	F	120	Tt	F2354SS	.124	.98	.7903	360	8.98	6.3	NA	NA	.4714	791	40	1108	16.44	243.2	4.49	50.6	76.2	25.6	NA	67.556	50	NA	NA	26.2791
SS	12% O2	0.4% Salt	F	120	Tt	F2355SS	.116	.98	.8448	300	8.16	4.99	102.3	97.31	.273	879	35	1143	20.29	264.7	5.1	58.6	94.27	35.67	NA	88.233	62.5	92.151	36.656	21.9412
SS	21% O2	0.4% Salt	M	24	Tt	M987SS	.182	.94	.5165	NA	10.21	NA	NA	NA	0	NA	NA	NA	45.45	NA	11.06	NA	NA	NA	13.6436	NA	108.325	NA	NA	NA
SS	21% O2	0.4% Salt	M	24	Tt	M988SS	NA	1.26	NA	230.77	5.71	5.89	126.66	121.01	.792	870.49	55	1079.4	47.56	108.43	3.17	88.29	105.34	12.61	24.024	46.986	55.517	83.168	10.421	NA
SS	21% O2	0.4% Salt	M	22	Tt	M935SS	.234	1.19	.5085	225	5.38	6.7	NA	52	.1802	919	67	1094	63.64	264.7	4.37	96.1	115	26.3	8.4659	117.644	81.227	207.957	50.577	NA
SS	21% O2	0.4% Salt	M	22	Tt	M936SS	.258	1.63	.6318	219.51	6.97	5.83	93.16	86.91	.2091	752.63	64	878.9	21.05	187.5	4.17	69	97.34	11.62	6.8933	85.418	59.828	104.487	13.37	NA
SS	21% O2	0.4% Salt	M	6	Dd	M330SS	NA	1.5	NA	422.34	10.5	4	127	123	.23	1009.79	40	1277.09	11.6	348.3	5.8	33	102	69	11.14	82.469	55.238	80.315	56.098	NA
SS	21% O2	0.4% Salt	M	28	Tt	M1136SS	.244	1.27	.5205	250	7.58	6.2	NA	NA	.1369	1021	51	1127	15.79	219.5	5.97	52.8	117.8	65	8.3565	87.8	78.76	NA	NA	NA
SS	21% O2	0.4% Salt	M	28	Tt	M1137SS	.2559	1.32	.5158	310.34	NA	5.74	136.72	130.98	.1595	741.97	67	871	78.31	300	22.73	81.61	101.15	19.44	18.0558	96.668	64.118	73.983	14.842	NA
SS	21% O2	0.4% Salt	M	13	Cc	M614SS	NA	1.42	NA	NA	9.15	NA	NA	NA	NA	NA	NA	NA	47.8	NA	6.19	NA	NA	NA	NA	NA	67.65	NA	NA	NA
SS	21% O2	0.4% Salt	M	13	Cc	M596SS	NA	1.31	NA	NA	7.63	NA	NA	NA	NA	NA	NA	NA	NA	NA	35	NA	NA	NA	NA	NA	458.716	NA	NA	NA
SS	21% O2	0.4% Salt	M	13	Cc	M593SS	NA	1.03	NA	NA	10.49	NA	NA	NA	.5138	NA	NA	NA	37.11	NA	38	NA	NA	NA	15.6427	NA	362.25	NA	NA	NA
SS	21% O2	0.4% Salt	M	13	Cc	M594SS	NA	1.07	NA	NA	15.9	6.4	155.8	149.8	.3602	557	80	775	36.73	132.3	69.7	71.6	117.1	43.8	2.7512	91.178	438.365	75.16	29.239	NA
SS	21% O2	0.4% Salt	M	17	Tt	M730SS	NA	1.3	NA	321.434	9.85	6.15	NA	NA	.1575	884.68	47	1122.86	26.9	281.254	9.85	49.83	92.59	42.76	1.895	87.5	100	NA	NA	NA
SS	21% O2	0.4% Salt	M	17	Tt	M729SS	NA	1.28	NA	281.254	7.66	6.82	NA	NA	.1325	578.44	66	884.68	40	264.71	5.16	56.61	122.79	66.18	1.75	94.118	67.363	NA	NA	NA
SS	21% O2	0.4% Salt	M	21	Tt	M839SS	.219	1.1	.5023	264.6	8	5.9	122.4	114.5	.232	652	69	844	47.96	272.6	5.45	77.6	117.8	35.2	13.1591	103.023	68.125	96.242	30.742	NA
SS	21% O2	0.4% Salt	M	21	Tt	M840SS	.215	1.06	.493	281.2	9.43	5.9	120.5	114.3	.3019	652	68	805	30	225	6.42	69.2	112.3	40.5	9.966	80.014	68.081	93.195	35.433	NA
SS	21% O2	0.4% Salt	M	23	Tt	M1009SS	.207	1.18	.57	NA	9.49	NA	NA	NA	.3085	NA	NA	NA	32.65	NA	4.07	NA	NA	NA	8.1888	NA	42.887	NA	NA	NA
SS	21% O2	0.4% Salt	M	23	Tt	M1010SS	.191	1.15	.6021	NA	10.09	NA	NA	NA	.2522	NA	NA	NA	48.68	NA	5.57	NA	NA	NA	11.6344	NA	55.203	NA	NA	NA
SS	21% O2	0.4% Salt	M	19	Tt	M789SS	NA	1.08	NA	264.6	8.15	4.9	114.8	105.1	1.3376	681	75	805.9	64.71	281.2	5.93	74.9	107	34.2	26.4522	106.274	72.761	93.206	32.54	NA
SS	21% O2	0.4% Salt	M	19	Tt	M790SS	NA	1.28	NA	213.4	8.13	5.5	113.2	106.7	.6214	743	36	1332	35.42	272.6	5.63	49.6	123.9	74.2	29.667	127.741	69.25	109.452	69.541	NA
SS	21% O2	0.4% Salt	M	16	Tt	M698SS	NA	1.28	NA	290.327	10.94	6.43	138.58	132.15	.0752	611.19	60	1184.181	10.2	236.846	6.41	52.03	126.32	74.29	.333	81.579	58.592	91.153	56.216	NA
SS	21% O2	0.4% Salt	M	16	Tt	M697SS	NA	1.09	NA	375	12.11	6.4	NA	NA	.1011	654.603	59	861.32	59.4	300.005	10.09	54.24	73.13	18.88	.436	80.001	83.32	NA	NA	NA
SS	21% O2	0.4% Salt	M	26	Tt	M1069SS	.204	.99	.4853	230.77	7.27	5.73	159.08	153.36	.4327	705.99	62	882.49	44.59	243.24	6.46	104.71	78.84	25.87	10.2529	105.404	88.858	49.56	16.869	NA
SS	21% O2	0.4% Salt	M	26	Tt	M1070SS	.24	1.25	.5208	272.7	8.96	5.8	136	129.5	.2419	791	67	956	60.47	264.7	4.8	83	111.9	10	8.5779	97.066	53.571	82.279	7.722	NA
SS	21% O2	0.4% Salt	M	32	Tt	M1240SS	.2448	1.22	.4984	264.71	9.51	5.7	127.73	122.03	.309	774.54	66	985.77	21.78	209.3	6.56	83.75	98.91	15.16	9.3567	79.068	68.98	77.437	12.423	NA
SS	21% O2	0.4% Salt	M	25	Tt	M1015SS	.203	.97	.4778	204.55	9.9	6.44	151.66	145.22	.3167	712.26	71	961.54	8.64	195.65	8.66	57.42	96.65	39.23	13.0351	95.649	87.475	63.728	27.014	NA
SS	21% O2	0.4% Salt	M	25	Tt	M1016SS	.2	1.03	.515	NA	NA	NA	NA	NA	NA	NA	NA	NA	NA	NA	NA	NA	NA	NA	NA	NA	NA	NA	NA	NA
SS	21% O2	0.4% Salt	M	26	Tt	M1041SS	.215	1.08	.5023	257.1	8.7	5.9	129.8	118.5	.0957	765	59	1049	0	243.2	7.78	56.7	116.7	19.8	2.8731	94.594	89.425	89.908	16.709	NA
SS	21% O2	0.4% Salt	M	26	Tt	M1042SS	.209	1.16	.555	281.25	8.28	6.04	NA	NA	.0993	869.11	47	1055.34	52.27	166.67	6.55	79.48	103.68	24.2	9.1537	59.26	79.106	NA	NA	NA
SS	21% O2	0.4% Salt	M	24	Tt	M941SS	.193	.98	.5078	NA	8.16	5.9	148.2	142.2	.5429	924	48	1183	3.45	NA	4.49	61	113.7	51.8	6.4114	NA	55.025	76.721	36.428	NA
SS	21% O2	0.4% Salt	M	24	Tt	M942SS	.195	1.07	.5487	290.3	8.6	5.9	114.8	108.2	.288	924	22	1479	12.9	195.6	4.86	53.3	118	64.4	8.9019	67.379	56.512	102.787	59.519	NA
SS	21% O2	0.4% Salt	M	24	Tt	M943SS	.198	1.09	.5505	214.29	8.81	5.85	135.6	129.75	.3039	856.65	58	1062.25	22.5	155.17	5.5	71.89	99.12	27.23	6.9229	72.411	62.429	73.097	20.987	NA
SS	21% O2	0.4% Salt	M	24	Tt	M944SS	.202	.99	.4901	281.25	9.7	6.28	121.21	114.93	.3685	773.49	60	897.25	43.06	272.73	6.06	75.67	110.77	35.1	11.3455	96.971	62.474	91.387	30.54	NA
SS	21% O2	0.4% Salt	M	24	Tt	M945SS	.198	.9	.4545	290.3	11.56	6.1	131.2	124.7	.572	676	62	795	75.9	310.3	6.67	72.6	100.8	27.9	16.9909	106.889	57.699	76.829	22.374	NA
SS	21% O2	0.4% Salt	M	24	Tt	M949SS	.157	.95	.6051	243.2	10.11	6	150.2	144.2	.2829	714	61	952	26.14	230.7	5.89	62.1	110.9	48.1	5.7061	94.86	58.259	73.835	33.356	NA
SS	21% O2	0.4% Salt	M	24	Tt	M950SS	.189	1.06	.5608	281.2	9.43	6.6	125.6	119.6	.1698	636	70	795	34.34	271.4	4.91	71.4	106.6	32.5	7.3585	96.515	52.068	84.873	27.174	NA
SS	21% O2	0.4% Salt	M	24	Tt	M951SS	.195	.99	.5077	230.77	12.93	5.82	128.87	123.05	.1552	768.87	61	951.93	13.54	230.77	6.46	78.92	109.98	31.06	15.9216	100	49.961	85.342	25.242	NA
SS	21% O2	0.4% Salt	M	24	Tt	M952SS	.195	1.03	.5282	257.14	10.49	5.97	148.82	142.85	.4509	659.03	58	915.32	20.55	250	6.6	NA	102.84	77.71	9.2668	97.223	62.917	69.104	54.4	NA
SS	21% O2	0.4% Salt	M	24	Tt	M953SS	.18	.97	.5389	257.14	10.31	5.29	160.16	154.87	.4072	822.93	63	966.04	22.97	214.29	5.36	80.01	104.62	24.61	10.0165	83.336	51.988	65.322	15.891	NA
SS	21% O2	0.4% Salt	M	30	Tt	M1150SS	.128	.6	.4688	257.1	10.39	5.4	102.4	96.8	.5035	924	56	1101	11.54	214.2	8.24	27.4	105.6	71.4	19.08	83.314	79.307	103.125	73.76	NA
SS	21% O2	0.4% Salt	M	30	Tt	M1151SS	.202	1.16	.5743	243.2	8.1	3.7	118.7	120	.158	926	58	1094	39.18	204.5	6.21	8.9	40.2	36.2	10.08	84.087	76.667	33.867	30.167	NA
SS	21% O2	0.4% Salt	M	30	Tt	M1184SS	.2087	1.18	.5654	310.34	10.85	5.21	127.35	122.14	.2061	668.79	80	835.99	46.43	264.71	7.12	78.25	113.46	35.21	11.0624	85.297	65.622	89.093	28.828	NA
SS	21% O2	0.4% Salt	M	30	Tt	M1185SS	.2053	.72	.3507	290.32	8.89	NA	154.44	NA	.3322	650.75	74	739.49	31.46	NA	8.89	73.83	106.89	33.06	21.8917	0	100	69.211	NA	NA
SS	21% O2	0.4% Salt	M	32	Tt	M1239SS	.237	.83	.3502	290.3	16.87	5.6	143.2	137.2	.6494	771	71	985	15.24	225	6.27	74.5	105.9	13.1	8.8908	77.506	37.167	73.953	9.548	NA
SS	21% O2	0.4% Salt	M	2	Dd	M072SS	NA	1.46	NA	281.25	8.5	4.4	115.84	109.96	.136	473.81	57	740.329	30	225.01	6.57	68.4	111.32	39.66	10.523	80.004	77.294	96.098	36.068	NA
SS	21% O2	0.4% Salt	M	2	Dd	M073SS	NA	1.47	NA	310.35	15.65	6.43	101.48	94.73	.188	458.637	65	662.476	29.4	230.77	10.07	73.34	98.2	25.07	20.547	74.358	64.345	96.768	26.465	NA
SS	21% O2	0.4% Salt	M	2	Dd	M074SS	NA	1.3	NA	317.34	12.6	6	102	96	.287	348.6	47	1050.18	20	245.28	8.3	52	99	47	16.63	77.292	65.873	97.059	48.958	NA
SS	21% O2	0.4% Salt	M	2	Dd	M075SS	NA	1.4	NA	257.23	14	6	105	99	.259	73.1	48	938.05	22.5	228.48	12.3	43	77	34	13.37	88.823	87.857	73.333	34.343	NA
SS	21% O2	0.4% Salt	M	2	Dd	M076SS	NA	1.4	NA	293.6	7.7	7	110	103	.246	384.6	64	740.128	26.7	179.65	5.1	83	98	15	25.41	61.189	66.234	89.091	14.563	NA
SS	21% O2	0.4% Salt	M	2	Dd	M077SS	NA	1.48	NA	281.25	9.18	7.2	113.02	106.83	.189	414.584	68	621.876	17.4	NA	NA	NA	NA	NA	NA	0	0	0	0	NA
SS	21% O2	0.4% Salt	M	2	Dd	M078SS	NA	1.5	NA	332.3	NA	7	114	107	.405	275.145	64	1025.54	20	334.54	21.1	41	87	46	3.47	100.674	84.9	76.316	42.991	NA
SS	21% O2	0.4% Salt	M	2	Dd	M080SS	NA	1.52	NA	272.73	9.34	8.2	105.36	81.46	.308	496.057	61	758.625	27.6	118.42	NA	NA	NA	NA	NA	43.42	0	0	0	NA
SS	21% O2	0.4% Salt	M	2	Dd	M189SS	NA	1.6	NA	330.6	11	5	114	109	.233	352.351	61	994.874	20.7	243.81	7.4	80	94	14	15.5	73.748	67.273	82.456	12.844	NA
SS	21% O2	0.4% Salt	M	2	Dd	M192SS	NA	1.3	NA	287.23	11.4	5	NA	NA	.237	358.358	86	809.195	23.3	232.75	6.5	75	108	33	5.15	81.033	57.018	60.7	19.1	NA
SS	21% O2	0.4% Salt	M	4	Dd	M175SS	NA	1.43	NA	300	12.72	3	147.2	144.2	.328	582.638	63	788.274	26.5	264.7	5.03	66.4	108.6	42.2	9.794	88.233	39.544	73.777	29.265	NA
SS	21% O2	0.4% Salt	M	11	Cc	M461SS	NA	1.28	NA	300	6.88	5.5	119.09	113.23	NA	735.529	69	863.447	NA	183.67	3.66	69.41	110.61	41.19	NA	61.223	53.198	92.879	36.377	NA
SS	21% O2	0.4% Salt	M	11	Cc	M462SS	NA	1.61	NA	264.7	6.71	6	127.2	121	NA	735.529	93	927.406	NA	214.3	5.34	68.8	129.5	60.7	NA	80.96	79.583	101.808	50.165	NA
SS	21% O2	0.4% Salt	M	37	Tt	M1461SS	.2068	.9	.4352	176.4	9.78	5.7	162.6	156.9	.1956	848	67	1150	.22	692.3	4.89	100.1	109.9	9.8	NA	392.46	50	67.589	6.246	NA
SS	21% O2	0.4% Salt	M	37	Tt	M1462SS	.2307	1.15	.4985	250	22.26	5.1	147.3	142.2	.2783	835	52	1085	47.62	250	23.13	45.9	117.3	71.4	NA	100	103.908	79.633	50.211	NA
SS	21% O2	0.4% Salt	M	39	Tt	M1532SS	.2401	1.14	.4748	257.1	7.02	6.1	95.7	89.6	.2088	852	57	1115	31.4	257.1	4.56	72.4	120.7	48.3	NA	100	64.957	126.123	53.906	NA
SS	21% O2	0.4% Salt	M	39	Tt	M1533SS	.1864	.96	.515	243.2	11.46	5.8	139.8	134	0	773	54	1044	3.26	236.8	4.79	63.8	122.3	58.5	NA	97.368	41.798	87.482	43.657	NA
SS	21% O2	0.4% Salt	M	64	Tt	M1823SS	.241	1.03	.4274	281.2	11.26	5.8	107.2	101.4	.2196	798	102	958	38.23	230.7	6.6	64.8	114.4	49.6	NA	82.041	58.615	106.716	48.915	NA
SS	21% O2	0.4% Salt	M	64	Tt	M1824SS	.2525	1.04	.4119	257.14	9.23	5.92	103.02	97.1	.4731	1113	42	1452	3.24	200	6.73	84.02	90.31	6.29	NA	77.779	72.914	87.663	6.478	NA
SS	21% O2	0.4% Salt	M	59	Tt	M1735SS	.245	1.15	.4694	264.71	7.83	NA	106.24	NA	.2817	1124	38	1418	NA	NA	NA	NA	NA	NA	NA	0	0	0	NA	NA
SS	21% O2	0.4% Salt	M	59	Tt	M1736SS	.235	1.11	.4723	183.6	10.81	5.7	169.4	163.7	.527	920	65	1150	19.2	163.6	3.96	64.4	117.9	53.5	NA	89.107	36.633	69.599	32.682	NA
SS	21% O2	0.4% Salt	M	60	Tt	M1759SS	.182	.98	.5385	209.3	8.57	5.76	122.86	117.1	.3171	1008	57	1264	14.79	209.3	4.08	63.53	105.45	41.92	NA	100	47.608	85.829	35.798	NA
SS	21% O2	0.4% Salt	M	60	Tt	M1760SS	.188	.99	.5266	290.3	10.51	5.7	130.4	124.7	.3362	768	63	971	55.29	290.3	4.85	109.1	116.9	7.9	NA	100	46.147	89.647	6.335	NA
SS	21% O2	0.4% Salt	M	92	Tt	M2145SS	.2652	1.13	.4261	250	9.91	4.8	143.7	138.9	.1115	858	73	1041	34.62	243.2	7.26	68.2	132.5	64.3	NA	97.28	73.259	92.206	46.292	NA
SS	21% O2	0.4% Salt	M	92	Tt	M2144SS	.2502	1.27	.5076	272.73	7.09	NA	106.71	NA	.101	829	82	967	32.3	250	5.35	63.39	119.01	55.62	NA	91.666	75.458	111.527	NA	NA
SS	21% O2	0.4% Salt	M	88	Tt	M2078SS	.2487	1.1	.4423	264.7	9.45	5.5	NA	NA	.2411	1004	53	1142	16.04	225	5.64	38.8	114.4	75.6	NA	85.002	59.683	NA	NA	NA
SS	21% O2	0.4% Salt	M	88	Tt	M2079SS	.2709	1.46	.5389	281.25	6.85	NA	NA	NA	.0497	951	53	1296	3.39	225	4.56	32.13	114.06	81.93	NA	80	66.569	NA	NA	NA
SS	21% O2	0.4% Salt	M	85	Tt	M2071SS	.216	.94	.4352	250	13.19	5.2	162.2	157	.4287	992	51	1276	7.68	173	4.89	67.2	123.1	55.9	NA	69.2	37.074	75.894	35.605	NA
SS	21% O2	0.4% Salt	M	85	Tt	M2072SS	.204	.91	.4461	209.3	7.47	5.67	NA	NA	.1252	882	83	1065	26.4	200	5.71	51.42	119.3	67.88	NA	95.557	76.439	NA	NA	NA
SS	21% O2	0.4% Salt	M	49	Tt	M1630SS	.2051	1.06	.5168	200	10.19	5.8	113.7	107.9	.6266	963	60	1244	5.7	132.3	4.15	51.6	125.9	74.3	NA	66.15	40.726	110.73	68.86	NA
SS	21% O2	0.4% Salt	M	49	Tt	M1631SS	.2137	.94	.4399	257.1	10.21	6	106.1	100.1	.434	1031	70	1231	.72	214.2	4.89	64.6	132.1	67.5	NA	83.314	47.894	124.505	67.433	NA
SS	21% O2	0.4% Salt	M	16	Tt	M689SS	NA	1.28	NA	300	7.03	6.45	106.45	100	.3621	621.89	69	829.187	55.1	250	5	61.72	79.59	17.87	10.47	83.333	71.124	74.767	17.87	NA
SS	21% O2	0.4% Salt	M	16	Tt	M690SS	NA	1.06	NA	264.71	5.28	6.38	78.1	71.72	.6234	373.134	45	829.187	64.7	250.004	6.42	76.04	87.59	11.55	7.82	94.444	121.591	112.151	16.104	NA
SS	21% O2	0.4% Salt	M	15	Tt	M658SS	NA	1.09	NA	272.732	8.99	5.35	141.03	135.68	.1663	603.177	64	825.4	22.4	243.247	6.06	52.71	106.38	53.67	10.45	89.189	67.408	75.431	39.556	NA
SS	21% O2	0.4% Salt	M	15	Tt	M657SS	NA	1.04	NA	NA	7.69	NA	NA	NA	.3808	NA	NA	NA	NA	NA	8.07	NA	NA	NA	.88	NA	104.941	NA	NA	NA
SS	21% O2	0.4% Salt	M	52	Tt	M1640SS	.22	.92	.4182	236.8	11.3	5.9	145.3	139.4	.4352	847	63	1104	10.39	157.8	4.35	67.3	113.4	46.1	NA	66.639	38.496	78.045	33.07	NA
SS	21% O2	0.4% Salt	M	52	Tt	M1641SS	.2425	1.26	.5196	200	8.57	6.69	174.67	167.98	.255	1035	60	1303	7.48	230.77	5.08	60.05	127.42	67.37	NA	115.385	59.277	72.949	40.106	NA
SS	21% O2	0.4% Salt	M	51	Tt	M1693SS	.231	1.26	.5455	230.77	9.84	NA	NA	NA	.1132	1043	46	1353	NA	NA	NA	NA	NA	NA	NA	0	0	NA	NA	NA
SS	21% O2	0.4% Salt	M	51	Tt	M1694SS	.2553	1.12	.4387	173	10.89	5.8	128.7	122.9	.3704	1012	71	1174	23.47	147.5	5.36	56.2	120.1	63.9	NA	85.26	49.219	93.318	51.993	NA
SS	21% O2	0.4% Salt	M	87	Tt	M2065SS	.233	1.05	.4506	264.7	9.9	5.7	NA	NA	.1411	1116	45	1248	14.02	187.5	4.19	58.2	108.6	50.4	NA	70.835	42.323	NA	NA	NA
SS	21% O2	0.4% Salt	M	87	Tt	M2066SS	.31	1.14	.3677	236.8	8.25	5.9	115.6	109.7	.2953	938	70	1139	40.45	180	4.74	60.6	128.4	67.8	NA	76.014	57.455	111.073	61.805	NA
SS	21% O2	0.4% Salt	M	98	Tt	M2187SS	.2267	1.05	.4632	272.7	5.71	5.2	124.7	119.5	.0686	860	61	1084	28.04	272.7	5.71	57.5	100.5	43	NA	100	100	80.593	35.983	27.7556
SS	21% O2	0.4% Salt	M	98	Tt	M2186SS	.242	1.32	.5455	251.14	7.12	NA	104.97	NA	.2243	745	80	882	35.84	243.24	4.55	63.43	117.77	54.34	NA	96.854	63.904	112.194	NA	31.605
SS	21% O2	0.4% Salt	M	108	Tt	M2245SS	.2071	.87	.4201	290.3	11.03	6.2	NA	NA	.5517	858	45	1007	18.49	NA	NA	NA	NA	NA	NA	NA	NA	NA	NA	NA
SS	21% O2	0.4% Salt	M	108	Tt	M2244SS	.214	.98	.4579	272.73	7.96	5.38	NA	NA	.2229	956	29	1159	23.2	243.24	6.73	11.2	32.44	21.24	NA	89.187	84.548	NA	NA	32.8506
SS	21% O2	0.4% Salt	M	124	Tt	M2376SS	.229	.97	.4236	272.7	11.13	5.9	NA	NA	.206	854	46	1059	28.2	214.2	5.77	44.9	132.4	87.5	NA	78.548	51.842	NA	NA	39.65
SS	21% O2	0.4% Salt	M	124	Tt	M2377SS	.252	1.11	.4405	257.1	10.09	5.7	NA	NA	.2396	856	61	1014	24.91	225	6.13	50.8	133.2	82.4	NA	87.515	60.753	NA	NA	41.3647
SS	21% O2	0.4% Salt	M	34	Tt	M1358SS	.2391	.99	.4141	300	13.33	5.9	134.3	128.4	NA	853	66	1102	NA	NA	NA	NA	NA	NA	NA	0	0	0	0	NA
SS	21% O2	0.4% Salt	M	34	Tt	M1359SS	.2051	.99	.4827	250	14.95	5.7	149.23	143.53	.0498	1342.3	21	1500.22	63.73	209.3	8.89	24.64	126.51	101.87	3.4222	83.72	59.465	84.775	70.975	NA
SS	21% O2	0.4% Salt	M	112	Tt	M2289SS	.18	.81	.45	300	11.85	6.2	93.2	87	.2578	797	55	963	.04	264.7	7.9	53.8	98	44.2	NA	66.667	105.15	50.805	NA	88.2333
SS	21% O2	0.4% Salt	M	110	Tt	M2285SS	.192	.81	.4219	272.7	11.85	5.6	122.7	117.1	0	750	69	881	27.38	NA	NA	NA	NA	NA	NA	NA	NA	NA	NA	NA
SS	21% O2	0.4% Salt	M	110	Tt	M2286SS	.22	.86	.3909	NA	7.21	6.7	NA	NA	.7732	1244	28	1397	3.93	51.43	5.12	25.42	101.48	76.06	NA	62.857	71.012	120.609	NA	31.8663
SS	21% O2	0.4% Salt	M	117	Tt	M2337SS	.196	1.02	.5204	281.2	7.84	6	104.4	98.4	.1157	1055	46	1243	7.7	219.5	5.88	40.4	108.8	68.4	NA	78.058	75	104.215	69.512	15.3743
SS	21% O2	0.4% Salt	M	117	Tt	M2336SS	.224	1.06	.4732	257.1	8.68	5.6	107.3	101.7	.2387	840	67	975	32.32	230.7	4.53	71.9	112.3	40.4	NA	89.732	52.189	104.66	39.725	34.9462
SS	21% O2	0.4% Salt	M	139	Tt	M2457SS	.229	1.03	.4498	272.7	13.2	5.6	138.8	133.2	.2542	751	71	946	21.19	219.5	6.21	78.7	129.6	50.9	NA	80.491	47.045	93.372	38.213	36.2068
SS	21% O2	0.4% Salt	M	139	Tt	M2456SS	.225	1.16	.5156	272.72	10.34	3.29	150.66	147.37	.3181	652	88	783	25.6	200	5.17	66.63	106.88	40.25	NA	73.335	50	70.941	27.312	29.4728
SS	21% O2	0.4% Salt	M	141	Tt	M2461SS	.265	1.28	.483	230.7	8.75	6.1	98.2	92.1	.105	918	54	1109	14.55	225	5	49	112.8	63.8	NA	97.529	57.143	114.868	69.273	28.7643
SS	21% O2	0.4% Salt	M	141	Tt	M2462SS	.27	1.11	.4111	214.28	8.11	3.97	107.36	103.39	0	764	70	967	23.21	219.51	6.13	56.79	124.87	68.08	NA	102.441	75.586	116.31	65.848	0
SS	21% O2	0.4% Salt	M	119	Tt	M2367SS	.25	1	.4	281.2	11.6	5.7	114.4	108.7	.07	746	60	994	18.44	225	5.6	66.3	110.9	44.6	NA	80.014	48.276	96.941	41.03	21.08
SS	21% O2	0.4% Salt	M	119	Tt	M2368SS	.266	1.22	.4586	272.7	11.48	NA	114.5	NA	.175	711	70	893	NA	230.7	4.59	86.14	119.19	33.05	NA	84.598	39.983	104.096	NA	44.5861
SS	21% O2	0.4% Salt	M	167	Tt	M2576SS	.148	.84	.5676	264.71	6.9	6.12	88.64	82.52	.5955	807	30	985	14.33	176.47	3.33	65.88	77.35	11.47	NA	66.665	48.261	87.263	13.9	12.8576
SS	21% O2	0.4% Salt	M	160	Tt	M2552SS	.178	.88	.4944	257.14	7.27	7.58	63.64	56.06	.3091	929	26	1073	14.23	243.24	3.64	40.8	74.21	33.41	NA	94.594	50.069	116.609	59.597	19.9082
SS	21% O2	0.4% Salt	M	158	Tt	M2545SS	.213	.96	.4507	321.4	9.17	5.6	80.9	75.3	0	986	39	1176	17.21	243.2	5.42	71.2	100.2	29	NA	75.669	59.106	123.857	38.513	21.6604
SS	21% O2	0.4% Salt	M	158	Tt	M2544SS	.222	1.05	.473	281.25	8.38	3.71	120.02	116.31	.1446	814	66	990	20.24	180	4.76	72.6	115.15	42.55	NA	64	56.802	95.942	36.583	25.1517
SS	21% O2	0.4% Salt	M	149	Tt	M2517SS	.231	.99	.4286	281.25	12.12	3.29	113.74	110.45	.1303	915	48	1048	22.53	219.51	5.25	58.57	111.91	53.34	NA	78.048	43.317	98.391	48.293	25.0939
SS	21% O2	0.4% Salt	M	149	Tt	M2516SS	.23	.97	.4217	219.51	8.87	4.54	90.32	85.78	.1219	1015	46	1221	15.79	281.25	7.22	43.4	99.61	56.21	NA	128.126	81.398	110.286	65.528	24.6614
SS	21% O2	0.4% Salt	M	196	Tt	M2606SS	.18	.92	.5111	272.73	9.78	3.25	94.98	91.73	.4304	999	34	1155	17.89	562.5	6.09	55.67	64.84	9.17	NA	206.248	62.27	68.267	9.997	20.8841
SS	21% O2	0.4% Salt	M	196	Tt	M2605SS	.178	.88	.4944	272.73	12.73	5.15	84.66	79.51	.8305	858	26	1092	16.99	243.24	9.09	6.88	66.15	59.27	NA	89.187	71.406	78.136	74.544	26.7616
SS	21% O2	0.4% Salt	M	201	Tt	M2608SS	.25	1.04	.416	250	8.65	4.13	77.3	73.17	.212	928	51	1173	17.86	391.3	6.35	28.38	53.15	24.77	NA	156.52	73.41	68.758	33.853	27.5138
SS	21% O2	0.4% Salt	M	201	Tt	M2607SS	.249	.98	.3936	NA	NA	NA	NA	NA	NA	NA	NA	NA	NA	NA	NA	NA	NA	NA	NA	NA	NA	NA	NA	NA
SS	21% O2	0.4% Salt	M	167	Tt	M2575SS	.149	.67	.4497	346.1	6.87	6.3	53.7	47.4	.3141	949	29	1112	20	NA	NA	NA	NA	NA	NA	NA	NA	NA	NA	NA
SS	21% O2	0.4% Salt	M	160	Tt	M2553SS	.188	.82	.4362	NA	NA	NA	NA	NA	NA	NA	NA	NA	NA	NA	NA	NA	NA	NA	NA	NA	NA	NA	NA	NA
SS	21% O2	0.4% Salt	M	142	Tt	M2468SS	.175	.94	.5371	214.28	11.28	3.6	130.71	127.11	NA	821	49	957	5.88	214.28	5.53	55.32	111.38	56.06	NA	100	49.025	85.212	44.104	NA
SS	21% O2	0.4% Salt	F	6	Dd	F327SS	NA	1.21	NA	281.25	7.11	5.87	123.16	117.22	NA	667.99	76	968.59	NA	225	5.62	69.21	142.45	73.24	NA	80	79.044	115.663	62.481	NA
SS	21% O2	0.4% Salt	F	13	Cc	F609SS	NA	.901	NA	NA	NA	NA	NA	NA	NA	NA	NA	NA	35.35	NA	25.9	NA	NA	NA	NA	NA	NA	NA	NA	NA
SS	21% O2	0.4% Salt	F	13	Cc	F611SS	NA	1.24	NA	NA	9.68	NA	NA	NA	NA	NA	NA	NA	27.6	NA	5.34	NA	NA	NA	NA	NA	55.165	NA	NA	NA
SS	21% O2	0.4% Salt	F	24	Tt	F939SS	.175	.98	.56	230.7	8.16	5.9	128.8	124	.2408	674	65	872	28.24	409	4.49	83.2	103.8	8.9	8.302	177.287	55.025	80.59	7.177	NA
SS	21% O2	0.4% Salt	F	24	Tt	F940SS	.17	.95	.5588	236.84	7.16	6.11	122.64	116.53	.2648	NA	67	1244.83	5.71	191.49	4.21	70.22	122.06	51.84	5.2168	80.852	58.799	99.527	44.486	NA
SS	21% O2	0.4% Salt	F	24	Tt	F946SS	.148	.76	.5135	230.78	7.37	5.82	127.51	121.69	.8068	214.68	61	966.04	15.71	180	3.95	73.97	107.64	33.67	2.0526	77.996	53.596	84.417	27.669	NA
SS	21% O2	0.4% Salt	F	24	Tt	F947SS	.154	.88	.5714	290.3	7.73	6.2	122.4	117.6	.3439	358	64	994	24.39	243.2	4.09	78.7	114.8	36.2	2.5977	83.775	52.911	93.791	30.782	NA
SS	21% O2	0.4% Salt	F	24	Tt	F948SS	.157	.95	.6051	243.2	10.11	6	150.2	144.2	.3385	714	61	952	23.33	230.7	5.89	62.1	110.9	48.1	8.5709	94.86	58.259	73.835	33.356	NA
SS	21% O2	0.4% Salt	F	24	Tt	F954SS	.15	.9	.6	236.8	8.89	5.8	145	139.7	.3556	831	60	1039	20.73	225	4.89	66.1	117.4	49.9	7.07	95.017	55.006	80.966	35.719	NA
SS	21% O2	0.4% Salt	F	24	Tt	F955SS	.17	1.03	.6059	281.25	6.6	4.76	NA	NA	.5117	1062.25	37	1233.58	28.81	225	5.44	76.21	84.42	8.21	4.3014	80	82.424	92.021	9.438	NA
SS	21% O2	0.4% Salt	F	24	Tt	F956SS	.16	.96	.6	236.84	7.08	5.72	124.87	119.15	.4356	651.06	57	1027.98	5.26	250	4.17	69.58	108.11	38.59	3.2258	105.556	58.898	86.578	32.388	NA
SS	21% O2	0.4% Salt	F	24	Tt	F957SS	.153	.86	.5621	230.77	8.84	5.65	147.88	142.23	.7688	751.34	62	1001.82	30.65	219.51	4.65	84.12	99.87	15.85	3.7549	95.121	52.602	67.534	11.144	NA
SS	21% O2	0.4% Salt	F	24	Tt	F958SS	.163	.88	.5399	257.1	8.64	5.8	127.2	121.3	.6477	813	48	961	15.79	250	6.14	64.2	114.5	50.3	9.2575	97.238	71.065	90.016	41.467	NA
SS	21% O2	0.4% Salt	F	2	Dd	F062SS	NA	.91	NA	300	14.06	6.93	113.96	106.5	.888	236.905	36	710.716	22.2	204.54	10.44	72.32	84.46	12.12	14.58	68.18	74.253	74.114	11.38	NA
SS	21% O2	0.4% Salt	F	2	Dd	F064SS	NA	1.2	NA	252.5	10.3	7	118	111	.637	485.61	46	858.288	12.5	159.47	11	37	54	17	13.14	63.156	106.796	45.763	15.315	NA
SS	21% O2	0.4% Salt	F	2	Dd	F066SS	NA	1.07	NA	333.34	11.02	7.39	114.26	107.14	.224	331.238	72	738.915	NA	NA	NA	NA	NA	NA	NA	0	0	0	0	NA
SS	21% O2	0.4% Salt	F	2	Dd	F068SS	NA	.95	NA	281.25	11.78	6.9	104.82	92.05	NA	236.905	51	740.329	NA	NA	NA	NA	NA	NA	NA	0	0	0	0	NA
SS	21% O2	0.4% Salt	F	2	Dd	F069SS	NA	1.4	NA	284.54	13.1	5	131	126	.259	171.66	108	NA	11.5	262.32	7.48	51	73	22	5.64	92.191	57.099	55.725	17.46	NA
SS	21% O2	0.4% Salt	F	2	Dd	F070SS	NA	1.19	NA	281.25	12.77	7.3	98.56	85.25	.287	172.5	61	758.675	31	375	10.92	83.27	91.69	8.77	6.675	133.333	85.513	93.03	10.287	NA
SS	21% O2	0.4% Salt	F	2	Dd	F191SS	NA	1.5	NA	278.15	15.1	8	90	82	1.17	464.277	NA	1077.473	24.2	394.96	14.2	36	63	27	20.74	141.995	94.04	70	32.927	NA
SS	21% O2	0.4% Salt	F	4	Dd	F177SS	NA	1.46	NA	464.25	8	5	119	114	.414	708.436	55	979.074	32.3	331.51	3.7	32	47	16	9.25	71.408	46.25	39.496	14.035	NA
SS	21% O2	0.4% Salt	F	112	Tt	F2295SS	.162	.89	.5494	264.7	10.34	6.1	NA	NA	.4497	996	35	1196	16.59	236.8	7.64	18.3	55.2	36.9	NA	89.46	73.888	98.925	NA	32.3757
SS	21% O2	0.4% Salt	F	112	Tt	F2293SS	.161	.72	.4472	360	15.83	7	NA	NA	.3919	824	65	956	35.07	257.14	13.61	53.18	96.21	43.03	NA	71.428	85.976	142.47	NA	50.5292
SS	21% O2	0.4% Salt	F	112	Tt	F2296SS	.168	.82	.4881	250	11.22	5.4	109	103.6	.2637	747	73	891	38.27	250	8.78	57	122.6	65.6	NA	100	78.253	112.477	63.32	29.6071
SS	21% O2	0.4% Salt	F	112	Tt	F2297SS	.17	.85	.5	250	9.88	5	NA	NA	.3138	862	68	978	21	225	7.53	45.8	115.2	69.4	NA	90	76.215	127.858	NA	27.4211
SS	21% O2	0.4% Salt	F	112	Tt	F2298SS	.15	1.22	.8133	NA	NA	NA	NA	NA	NA	NA	NA	NA	NA	NA	NA	NA	NA	NA	NA	NA	NA	NA	NA	NA
SS	21% O2	0.4% Salt	F	112	Tt	F2291SS	.162	.94	.5802	219.51	6.17	5.88	NA	NA	.1882	991	29	1147	20.68	281.25	5.74	26.72	57.69	30.97	NA	128.126	93.031	102.215	NA	28.4458
SS	21% O2	0.4% Salt	F	112	Tt	F2292SS	.16	.75	.4688	250	9.33	4.27	NA	NA	.2287	886	41	1043	12.44	230.77	8.53	31.34	98.14	66.8	NA	92.308	91.426	120.595	NA	38.8128
SS	21% O2	0.4% Salt	F	112	Tt	F2294SS	.165	.94	.5697	281.25	7.66	5.45	NA	NA	.2413	956	36	1269	13.23	250	6.38	23.73	65.23	41.5	NA	88.889	83.29	98.282	NA	37.0551
SS	21% O2	0.4% Salt	F	112	Tt	F2287SS	.176	.71	.4034	230.77	9.58	5.38	NA	NA	.5148	927	22	1062	9.68	136.36	7.89	18.65	69.5	50.85	NA	59.089	82.359	113.86	NA	36.9122
SS	21% O2	0.4% Salt	F	112	Tt	F2288SS	.184	.96	.5217	204.5	9.58	5.7	NA	NA	.1797	1050	53	1192	18.24	155.1	7.5	50.2	132.5	82.3	NA	75.844	78.288	137.022	NA	24.6505
SS-10BN/Mcwi	12% O2	0.4% Salt	M	123	Tt	M062SSBN10	.18	.84	.4667	230.7	13.33	6.4	104.6	98.2	.53	851	51	977	11.47	243.2	9.52	52.8	102.5	49.7	NA	105.418	71.418	97.992	50.611	50.125
SS-10BN/Mcwi	12% O2	0.4% Salt	M	123	Tt	M063SSBN10	.161	.79	.4907	NA	NA	NA	NA	NA	NA	NA	NA	NA	NA	NA	NA	NA	NA	NA	NA	NA	NA	NA	NA	NA
SS-10BN/Mcwi	12% O2	0.4% Salt	M	123	Tt	M064SSBN10	.159	.76	.478	281.21	11.05	4.74	131.22	126.48	.1934	651	52	840	32.58	230.76	6.58	63.7	103.6	39.9	NA	82.06	59.548	78.951	31.546	43.0984
SS-10BN/Mcwi	12% O2	0.4% Salt	M	123	Tt	M065SSBN10	.153	.62	.4052	250	13.87	5.4	NA	NA	.2219	755	50	912	37.34	166.6	7.74	40.9	106.4	65.5	NA	66.64	55.804	NA	NA	49.8931
SS-10BN/Mcwi	12% O2	0.4% Salt	M	123	Tt	M066SSBN10	.156	.81	.5192	281.25	11.36	5.8	127.39	121.59	.2698	685	54	857	27.67	180	5.43	64.02	106.79	42.77	NA	64	47.799	83.829	35.176	43.9991
SS-10BN/Mcwi	12% O2	0.4% Salt	M	123	Tt	M067SSBN10	.147	.69	.4694	300	10.43	5.8	NA	NA	.4539	806	33	995	24.72	272.7	8.12	36.4	89.9	53.5	NA	90.9	77.852	NA	NA	35.6812
SS-10BN/Mcwi	12% O2	0.4% Salt	M	123	Tt	M068SSBN10	.147	.67	.4558	250	11.34	5.7	110.9	105.2	.6522	1006	30	1366	20.52	200	5.97	52.7	100	47.3	NA	80	52.646	90.171	44.962	24.2775
SS-10BN/Mcwi	12% O2	0.4% Salt	M	123	Tt	M069SSBN10	.196	1.17	.5969	281.25	12.82	4.25	104.67	100.42	.0833	717	70	836	12.79	225	8.38	53.23	95.24	42.01	NA	80	65.367	90.991	41.834	46.24
SS-10BN/Mcwi	12% O2	0.4% Salt	M	123	Tt	M070SSBN10	.191	1.05	.5497	264.7	9.33	6.19	NA	NA	.1587	747	41	906	41.45	230.7	5.33	44.09	86.42	42.33	NA	87.155	57.128	NA	NA	44.743
SS-10BN/Mcwi	12% O2	0.4% Salt	M	123	Tt	M061SSBN10	.2	.95	.475	250	13.05	5.9	129.8	123.9	.9431	1072	44	1293	4.18	155.1	5.89	43.9	123.9	80	NA	62.04	45.134	95.455	64.568	32.8268
SS-10BN/Mcwi	12% O2	0.4% Salt	F	123	Tt	F060SSBN10	.177	.79	.4463	250	16.2	5.9	129.8	123.9	.2147	944	34	1011	21.46	155.1	8.31	43.9	123.9	80	NA	62.04	51.296	95.455	64.568	47.092
SS-10BN/Mcwi	12% O2	0.4% Salt	F	123	Tt	F071SSBN10	.167	.91	.5449	250	12.31	5.4	NA	NA	.4708	1009	37	1230	4.53	166.6	6.15	40.9	106.4	65.5	NA	66.64	49.959	NA	NA	35.5599
SS-10BN/Mcwi	12% O2	0.4% Salt	F	123	Tt	F072SSBN10	.163	1	.6135	272.7	10.6	6.01	NA	NA	.0716	843	52	970	14.43	450	6.8	55.51	64.38	8.87	NA	165.017	64.151	NA	NA	38.64
SS-10BN/Mcwi	12% O2	0.4% Salt	F	123	Tt	F073SSBN10	.161	.83	.5155	250	12.53	5.7	114.2	108.5	.1692	1006	41	1186	27.63	204.5	4.82	61.4	112.2	50.8	NA	81.8	38.468	98.249	46.82	30.3858
SS-10BN/Mcwi	12% O2	0.4% Salt	F	123	Tt	F074SSBN10	.163	.81	.4969	230.7	10.86	6.4	104.6	98.2	.1032	881	45	1101	36.48	243.2	7.44	52.8	102.5	49.7	NA	105.418	68.508	97.992	50.611	39.0578
SS-10BN/Mcwi	12% O2	0.4% Salt	F	123	Tt	F075SSBN10	.156	.93	.5962	272.7	12.9	5.3	131.5	126.2	.2935	647	55	1078	42.19	NA	NA	NA	NA	NA	NA	NA	NA	NA	NA	NA
SS-10BN/Mcwi	12% O2	0.4% Salt	F	123	Tt	F076SSBN10	.17	1.19	.7	272.7	11.76	NA	133.35	NA	.1	700	57	905	3.19	600	6.55	64.59	73.2	8.61	NA	220.022	55.697	54.893	NA	27.6645
SS-10BN/Mcwi	12% O2	0.4% Salt	F	123	Tt	F077SSBN10	.168	1.23	.7321	243.24	8.62	NA	168.9	NA	.2521	751	63	939	4.33	187.5	5.2	52.01	124.5	72.49	NA	77.084	60.325	73.712	NA	27.3106
SS-10BN/Mcwi	12% O2	0.4% Salt	F	123	Tt	F078SSBN10	.149	.77	.5168	243.2	16.1	6.2	106.8	100.6	.3945	877	31	1119	.51	225	7.27	30.7	95.1	64.4	NA	92.516	45.155	89.045	64.016	32.8442
SS-10BN/Mcwi	12% O2	0.4% Salt	F	123	Tt	F079SSBN10	.151	1.08	.7152	300	NA	6.53	NA	NA	0	737	36	908	19.45	236.8	NA	26.43	56.63	30.2	NA	78.933	NA	NA	NA	NA
SS-10BN/Mcwi	21% O2	0.4% Salt	M	124	Tt	M080SSBN10	.241	1.13	.4689	236.8	6.73	6.2	NA	NA	.4069	821	55	970	23.23	225	5.66	44.6	103.7	59.1	NA	95.017	84.101	NA	NA	41.3496
SS-10BN/Mcwi	21% O2	0.4% Salt	M	124	Tt	M083SSBN10	.219	1.3	.5936	272.7	7.08	NA	NA	NA	.184	675	70	848	50.59	225	5.38	51.75	100.99	49.24	NA	82.508	75.989	NA	NA	28.5762
SS-10BN/Mcwi	21% O2	0.4% Salt	M	124	Tt	M088SSBN10	.23	.96	.4174	272.7	12.5	5.6	109.7	104.1	.3313	789	60	947	35.05	230.7	7.08	56.8	114.4	57.6	NA	84.598	56.64	104.284	55.331	36.5786
SS-10BN/Mcwi	21% O2	0.4% Salt	M	124	Tt	M084SSBN10	.242	1	.4132	281.2	11.6	5.7	122.5	116.8	.1943	785	63	956	24.49	219.5	5.6	58.6	116	57.4	NA	78.058	48.276	94.694	49.144	36.552
SS-10BN/Mcwi	21% O2	0.4% Salt	M	124	Tt	M085SSBN10	.246	1.11	.4512	180	6.85	NA	NA	NA	.2978	849	71	1014	19.05	187.5	5.41	65	125	60	NA	104.167	78.978	NA	NA	35.7527
SS-10BN/Mcwi	21% O2	0.4% Salt	M	124	Tt	M086SSBN10	.247	.94	.3806	281.25	8.51	6.99	100.12	93.13	.3362	657	76	849	34.41	264.7	4.89	70.77	108.05	37.28	NA	94.116	57.462	1.079	107.92	74.1852
SS-10BN/Mcwi	21% O2	0.4% Salt	M	124	Tt	M091SSBN10	.298	1.15	.3859	214.2	12.52	6	101.7	95.7	.1816	915	66	1105	28.56	209.3	2.43	78.5	142.6	64.1	NA	97.712	19.409	140.216	66.98	5.2337
SS-10BN/Mcwi	21% O2	0.4% Salt	M	124	Tt	M092SSBN10	.287	1.33	.4634	243.2	6.17	NA	NA	NA	.074	845	33	1000	37.18	150	4.96	26.5	49.84	23.34	NA	61.678	80.389	NA	NA	38.9989
SS-10BN/Mcwi	21% O2	0.4% Salt	M	124	Tt	M093SSBN10	.285	1.28	.4491	272.7	10	4.78	NA	NA	.145	931	39	1172	28.03	257.14	6.72	34.62	86.44	51.82	NA	94.294	67.2	NA	NA	37.2305
SS-10BN/Mcwi	21% O2	0.4% Salt	M	124	Tt	M094SSBN10	.279	1.2	.4301	257.1	10.33	5.7	124	118.3	.4418	858	62	1045	8.21	250	5	58.2	129.3	71.1	NA	97.238	48.403	104.274	60.101	29.5849
SS-10BN/Mcwi	21% O2	0.4% Salt	M	124	Tt	M095SSBN10	.259	1.28	.4942	300	4.69	6.55	NA	NA	.1641	705	70	847	33.64	219.51	3.13	54.05	96.96	42.91	NA	73.17	66.738	NA	NA	11.9398
SS-10BN/Mcwi	21% O2	0.4% Salt	F	124	Tt	F081SSBN10	.17	.85	.5	264.7	10.82	3.83	104.32	100.49	.3301	741	86	862	32.3	250	7.29	60.22	106.73	46.51	NA	94.447	67.375	102.31	46.283	44.2756
SS-10BN/Mcwi	21% O2	0.4% Salt	F	124	Tt	F082SSBN10	.219	1.15	.5251	214.28	4.17	4.85	NA	NA	.1367	906	49	1041	24.74	187.5	3.65	45.83	94.35	48.52	NA	87.502	87.53	NA	NA	19.7155
SS-10BN/Mcwi	21% O2	0.4% Salt	F	124	Tt	F087SSBN10	.183	.84	.459	346.1	12.86	5.1	123.5	118.4	.5689	746	62	1082	.72	300	6.67	35.2	103.4	68.2	NA	86.68	51.866	83.725	57.601	20.8848
SS-10BN/Mcwi	21% O2	0.4% Salt	F	124	Tt	F089SSBN10	.182	1.06	.5824	257.14	6.98	3.34	106.66	103.32	.2251	741	63	864	25.64	236.84	4.91	46.27	110.85	64.58	NA	92.105	70.344	103.928	62.505	23.5904
SS-10BN/Mcwi	21% O2	0.4% Salt	F	124	Tt	F090SSBN10	.197	.91	.4619	272.7	9.23	5.7	123.5	117.8	.1131	884	58	1105	11.28	236.8	5.27	51.3	118.7	67.4	NA	86.835	57.096	96.113	57.216	50.8846
SS-10BN/Mcwi	21% O2	0.4% Salt	F	124	Tt	F096SSBN10	.182	1.05	.5769	257.14	6.86	3.36	109.29	105.93	.1663	829	52	983	19.63	225	4.95	48.22	117.98	69.76	NA	87.501	72.157	92.6	6.585	25.0386
SS-10BN/Mcwi	21% O2	0.4% Salt	F	124	Tt	F097SSBN10	.175	.85	.4857	230.7	10.35	4.6	NA	NA	.3986	1078	45	1204	8.14	243.2	6.12	30.7	112.4	81.7	NA	105.418	59.13	NA	NA	28.0588
SS-10BN/Mcwi	21% O2	0.4% Salt	F	124	Tt	F098SSBN10	.19	.96	.5053	300	6.25	4.83	NA	NA	.0766	970	52	1182	11.96	257.1	4.38	49.42	112.38	62.96	NA	85.7	70.08	NA	NA	23.2444
SS-10BN/Mcwi	21% O2	0.4% Salt	F	124	Tt	F099SSBN10	.174	.7	.4023	195.6	8.57	5.7	NA	NA	.2764	1161	24	1366	11.19	214.2	6.86	21.1	85.9	64.8	NA	109.509	80.047	NA	NA	36.0339
SS-11BN/Mcwi	12% O2	0.4% Salt	M	91	Tt	M015SSBN11	.188	1	.5319	243.24	19.6	NA	139.93	NA	0	895	63	1103	8.31	225	8.84	44.03	121.57	77.54	NA	92.501	45.102	86.879	NA	NA
SS-11BN/Mcwi	12% O2	0.4% Salt	M	91	Tt	M017SSBN11	.1872	.98	.5235	243.24	11.22	NA	159.87	NA	0	975	48	1151	8.84	204.55	4.9	32.88	113.26	80.38	NA	84.094	43.672	70.845	NA	NA
SS-11BN/Mcwi	12% O2	0.4% Salt	M	91	Tt	M006SSBN11	.1713	.82	.4787	243.24	12.2	3.85	147.45	143.6	.2287	880	52	1092	15.5	209.3	6.1	37.51	114.91	77.4	NA	86.047	50	77.932	53.9	NA
SS-11BN/Mcwi	12% O2	0.4% Salt	M	91	Tt	M004SSBN11	.159	.82	.5157	209.3	10	5.48	NA	NA	.2575	1010	37	1238	5.68	225	5.37	22.29	57.74	35.45	NA	107.501	53.7	NA	NA	NA
SS-11BN/Mcwi	12% O2	0.4% Salt	M	91	Tt	M005SSBN11	.1572	.86	.5471	281.25	9.83	NA	134.97	NA	.1406	854	53	1002	24.53	230.77	5.81	51.92	125.17	73.25	NA	82.052	59.105	NA	NA	NA
SS-11BN/Mcwi	12% O2	0.4% Salt	M	91	Tt	M016SSBN11	.1821	.89	.4887	272.7	14.16	4.4	144.2	139.8	0	778	65	947	NA	NA	NA	NA	NA	NA	NA	NA	NA	NA	NA	NA
SS-11BN/Mcwi	12% O2	0.4% Salt	M	91	Tt	M018SSBN11	.1935	.98	.5065	204.5	11.43	6	149.9	143.9	.66	879	61	1116	14.82	642.8	7.76	63	108.1	45.1	NA	314.328	67.892	72.115	31.341	NA
SS-11BN/Mcwi	12% O2	0.4% Salt	M	91	Tt	M001SSBN11	.1535	.67	.4365	225	5.97	5.3	NA	NA	3.0299	578	21	1190	36.67	214.2	6.57	38.5	62	25	NA	95.2	110.05	NA	NA	NA
SS-11BN/Mcwi	12% O2	0.4% Salt	M	91	Tt	M002SSBN11	.1226	.97	.7912	290.3	8.25	6	108.3	102.3	.2515	836	43	997	36.51	243.2	6.6	49	82	33	NA	83.775	80	75.716	32.258	NA
SS-11BN/Mcwi	12% O2	0.4% Salt	M	91	Tt	M003SSBN11	.1419	.81	.5708	250	11.85	5.5	142.6	137.1	.1926	802	58	1002	36.81	219.5	5.93	57.1	116.8	59.7	NA	87.8	50.042	81.907	43.545	NA
SS-11BN/Mcwi	12% O2	0.4% Salt	M	120	Tt	M235SSBN11	.224	1.07	.4777	243.2	10.84	5.9	114.2	108.3	0	882	74	977	35.05	257.1	4.86	81.2	91.9	10.7	NA	105.715	44.834	80.473	9.88	0
SS-11BN/Mcwi	12% O2	0.4% Salt	M	120	Tt	M236SSBN11	.194	.9	.4639	272.7	13.78	5.9	105.9	100	.3031	851	41	977	29.01	230.7	NA	55.4	105.4	50	NA	84.598	NA	99.528	50	44.7344
SS-11BN/Mcwi	12% O2	0.4% Salt	M	120	Tt	M232SSBN11	.189	.98	.5185	272.7	13.27	5.8	NA	NA	.2122	351	65	826	37.66	257.1	7.96	62.4	96.57	34.17	NA	94.279	59.985	NA	NA	38.4607
SS-11BN/Mcwi	12% O2	0.4% Salt	M	120	Tt	M233SSBN11	.229	1.31	.5721	257.1	10.38	5.5	110.9	105.4	.1246	878	59	1041	NA	NA	NA	NA	NA	NA	NA	NA	NA	NA	NA	NA
SS-11BN/Mcwi	12% O2	0.4% Salt	M	120	Tt	M234SSBN11	.215	1.01	.4698	214.2	10.5	5.5	112.2	106.7	.1784	781	43	1008	20.42	187.5	7.13	31.4	73.3	41.9	NA	87.535	67.905	65.33	39.269	51.0644
SS-11BN/Mcwi	12% O2	0.4% Salt	M	168	Tt	M300SSBN11	.175	1	.5714	225	9.8	5.96	135.11	129.15	.392	1060	32	1297	10.8	209.3	5.2	57.05	85.14	28.09	NA	93.022	53.061	63.015	21.75	24.039
SS-11BN/Mcwi	12% O2	0.4% Salt	M	168	Tt	M301SSBN11	.183	.9	.4918	209.3	9.33	6.21	87.8	81.59	.35	917	28	1123	2.7	243.24	4	47.47	78.04	30.57	NA	116.216	42.872	88.884	37.468	15.5729
SS-11BN/Mcwi	12% O2	0.4% Salt	M	161	Tt	M278SSBN11	.133	.64	.4812	360	12.19	5.12	119.48	114.36	.4723	841	43	1039	17.12	214.29	5	63.17	105.47	42.3	NA	59.525	41.017	88.274	36.988	19.7025
SS-11BN/Mcwi	12% O2	0.4% Salt	M	161	Tt	M280SSBN11	.152	.85	.5592	250	12.24	6.58	136.01	129.43	.4344	907	28	1138	5.08	195.65	4	55.87	104.52	48.65	NA	78.26	32.68	76.847	37.588	14.9273
SS-11BN/Mcwi	12% O2	0.4% Salt	M	161	Tt	M281SSBN11	.155	.93	.6	281.25	7.74	5.4	117.02	111.62	.2729	881	34	1057	23.9	204.55	3.44	58.85	103.15	44.3	NA	72.729	44.444	88.147	39.688	16.1753
SS-11BN/Mcwi	12% O2	0.4% Salt	M	161	Tt	M277SSBN11	.157	.79	.5032	230.7	9.87	5.6	96.8	91.2	.2493	1050	27	1337	22.81	230.7	6.08	54.1	97.4	43.3	NA	100	61.601	100.62	47.478	43.4216
SS-11BN/Mcwi	12% O2	0.4% Salt	M	161	Tt	M279SSBN11	.198	.9	.4545	310.3	12.44	5.7	120	114.3	.3889	891	38	1050	23.21	230.7	4.44	64.1	97	32.9	NA	74.347	35.691	80.833	28.784	12.264
SS-11BN/Mcwi	12% O2	0.4% Salt	M	168	Tt	M297SSBN11	.13	.82	.6308	257.14	9.76	5.96	86.64	80.68	.1902	950	30	1095	NA	219.51	4.63	58	88.09	30.09	NA	85.366	47.439	101.674	37.295	8.6595
SS-11BN/Mcwi	12% O2	0.4% Salt	M	168	Tt	M299SSBN11	.156	.82	.5256	230.77	12.93	3.63	103.17	99.54	.5106	NA	36	NA	5.67	195.65	5.12	41.17	83.99	42.82	NA	84.781	39.598	81.409	43.018	21.0402
SS-11BN/Mcwi	12% O2	0.4% Salt	M	168	Tt	M298SSBN11	.163	.92	.5644	225	9.78	6.21	NA	NA	.159	982	26	1176	6.36	169.81	2.83	NA	NA	NA	NA	75.471	28.937	NA	NA	13.0204
SS-11BN/Mcwi	12% O2	0.4% Salt	F	91	Tt	F012SSBN11	.1347	.89	.6607	257.14	11.24	NA	NA	NA	.1713	1075	36	1222	8.08	230.77	14.16	28.17	62.28	34.11	NA	89.745	125.979	NA	NA	NA
SS-11BN/Mcwi	12% O2	0.4% Salt	F	91	Tt	F013SSBN11	.1334	.94	.7046	272.73	12.77	5.08	NA	NA	.1851	755	62	969	2.73	250	9.36	49.19	116.99	67.8	NA	91.666	73.297	NA	NA	NA
SS-11BN/Mcwi	12% O2	0.4% Salt	F	91	Tt	F007SSBN11	.1372	.82	.5977	281.25	10.73	3.35	136.85	133.5	0	903	55	1149	15.13	272.73	6.34	51.53	123.82	72.29	NA	96.971	59.087	90.479	54.15	NA
SS-11BN/Mcwi	12% O2	0.4% Salt	F	91	Tt	F011SSBN11	.1357	.75	.5527	230.77	13.87	4.03	174.66	170.63	.0971	904	62	1082	9.01	209.3	6.67	38.44	129.67	91.23	NA	90.696	48.089	74.241	53.467	NA
SS-11BN/Mcwi	12% O2	0.4% Salt	F	91	Tt	F010SSBN11	.1287	.83	.6449	200	14.94	5.8	107.2	101.4	.4295	744	50	980	10.38	272.7	10.36	42.6	104.9	62.3	NA	136.35	69.344	97.854	61.44	NA
SS-11BN/Mcwi	12% O2	0.4% Salt	F	91	Tt	F019SSBN11	.1592	.95	.5967	272.7	10.61	5.1	123.1	118	2.2935	716	64	1060	19.89	310.3	6.94	41.3	108.1	66.8	NA	113.788	65.41	87.815	56.61	NA
SS-11BN/Mcwi	12% O2	0.4% Salt	F	91	Tt	F020SSBN11	.142	.88	.6197	281.2	10	5.8	NA	NA	.1475	744	42	1060	10.71	272.7	8.64	28.4	108	79.6	NA	96.977	86.4	NA	NA	NA
SS-11BN/Mcwi	12% O2	0.4% Salt	F	91	Tt	F014SSBN11	.1504	.82	.5452	272.7	12.68	5.4	145.8	140.4	0	771	81	900	NA	NA	NA	NA	NA	NA	NA	NA	NA	NA	NA	NA
SS-11BN/Mcwi	12% O2	0.4% Salt	F	91	Tt	F008SSBN11	.135	.74	.5481	236.8	9.73	4.7	NA	NA	.0365	683	21	929	20.26	195.6	6.9	11.7	87.9	76.2	NA	82.601	70.915	NA	NA	NA
SS-11BN/Mcwi	12% O2	0.4% Salt	F	91	Tt	F009SSBN11	.132	.84	.6364	195.6	9.52	4.7	NA	NA	.2738	683	21	929	11.05	195.6	6.9	11.7	87.9	76.2	NA	100	72.479	NA	NA	NA
SS-11BN/Mcwi	12% O2	0.4% Salt	F	120	Tt	F237SSBN11	.163	.92	.5644	264.7	13.48	3.04	NA	NA	0	463	56	830	16.47	250	8.7	56.69	94.4	37.71	NA	94.447	64.54	NA	NA	48.7639
SS-11BN/Mcwi	12% O2	0.4% Salt	F	120	Tt	F230SSBN11	.141	1.24	.8794	300	6.77	4.24	112	107.76	.0001	707	55	955	19.27	264.7	4.52	54.63	117.68	63.05	NA	88.233	66.765	105.071	58.51	22.0304
SS-11BN/Mcwi	12% O2	0.4% Salt	F	120	Tt	F231SSBN11	.138	.91	.6594	264.7	21.98	3.9	137.77	133.87	.1429	566	63	831	6.49	264.7	14.73	59.5	116.1	56.6	NA	100	67.015	84.271	42.28	42.0633
SS-11BN/Mcwi	12% O2	0.4% Salt	F	120	Tt	F239SSBN11	.162	.94	.5802	NA	11.7	NA	NA	NA	0	NA	NA	NA	20.83	NA	6.17	NA	NA	NA	NA	NA	52.735	NA	NA	33.0646
SS-11BN/Mcwi	12% O2	0.4% Salt	F	120	Tt	F238SSBN11	.155	NA	NA	NA	NA	NA	NA	NA	NA	NA	NA	NA	NA	NA	NA	NA	NA	NA	NA	NA	NA	NA	NA	NA
SS-11BN/Mcwi	12% O2	0.4% Salt	F	161	Tt	F284SSBN11	.145	.95	.6552	333.3	9.26	NA	NA	NA	NA	NA	NA	NA	NA	NA	NA	NA	NA	NA	NA	NA	NA	NA	NA	NA
SS-11BN/Mcwi	12% O2	0.4% Salt	F	161	Tt	F286SSBN11	.149	.83	.557	272.7	11.33	6.5	138.9	132.4	.2775	815	68	940	19.71	219.5	6.75	77.4	107.1	29.7	NA	80.491	59.576	77.106	22.432	22.3413
SS-11BN/Mcwi	12% O2	0.4% Salt	F	161	Tt	F282SSBN11	.135	.77	.5704	243.24	9.09	4.94	115.03	110.09	.5227	929	40	1092	16.14	200	3.12	68.07	105.12	37.05	NA	82.223	34.323	91.385	33.654	17.2839
SS-11BN/Mcwi	12% O2	0.4% Salt	F	161	Tt	F283SSBN11	.153	.75	.4902	236.84	17.33	5.89	102.07	96.18	.299	961	43	1108	16.67	214.29	11.73	62.91	97.82	34.91	NA	90.479	67.686	95.836	36.297	30.9024
SS-11BN/Mcwi	12% O2	0.4% Salt	F	161	Tt	F285SSBN11	.148	.79	.5338	243.2	9.11	4.2	85.4	81.2	NA	944	28	1127	3.77	183.6	5.82	42.3	60.7	18.4	NA	75.493	63.886	71.077	22.66	25.6091
SS-11BN/Mcwi	12% O2	0.4% Salt	F	170	Tt	F305SSBN11	.128	.89	.6953	272.7	12.58	4.8	86.8	82	NA	754	40	942	46.42	243.2	4.94	21.9	57.8	35.9	NA	89.182	39.269	66.59	43.78	.9245
SS-11BN/Mcwi	12% O2	0.4% Salt	F	170	Tt	F306SSBN11	.118	.65	.5508	264.7	5.23	5.7	96.5	90.8	NA	753	18	1192	16.67	214.2	5.23	28.8	60.4	31.6	NA	80.922	100	62.591	34.802	2.8769
SS-11BN/Mcwi	12% O2	0.4% Salt	F	170	Tt	F302SSBN11	.133	.65	.4887	272.7	13.85	5.8	84.4	78.6	NA	721	21	1035	3.33	236.8	8.92	48.1	72.4	24.3	NA	86.835	64.404	85.782	30.916	NA
SS-11BN/Mcwi	12% O2	0.4% Salt	F	170	Tt	F303SSBN11	.122	1.04	.8525	250	5.38	5.7	104.3	98.6	NA	784	23	1192	NA	NA	NA	NA	NA	NA	NA	NA	NA	NA	NA	NA
SS-11BN/Mcwi	21% O2	0.4% Salt	M	98	Tt	M122SSBN11	.25	1.23	.492	272.73	11.87	NA	NA	NA	.3502	736	72	841	21.24	272.73	8.13	74.05	105.84	31.79	NA	100	68.492	NA	NA	45.1037
SS-11BN/Mcwi	21% O2	0.4% Salt	M	98	Tt	M121SSBN11	.2342	1.07	.4569	281.2	13.08	5.56	115.3	109.74	.3336	822	89	972	20.19	250	6.36	61	131.8	70.8	NA	88.905	48.624	114.31	64.516	34.2804
SS-11BN/Mcwi	21% O2	0.4% Salt	M	98	Tt	M109SSBN11	.2514	1.09	.4336	257.1	9.17	5.7	107.3	101.6	.422	924	62	1135	18.19	243.2	6.06	54.1	121.9	67.8	NA	94.594	66.085	113.607	66.732	26.1244
SS-11BN/Mcwi	21% O2	0.4% Salt	M	98	Tt	M106SSBN11	.2201	1	.4543	290.32	9.23	6.32	NA	NA	.3427	831	63	1061	20.28	272.73	7.2	49.56	105.01	55.45	NA	93.941	78.007	NA	NA	40.377
SS-11BN/Mcwi	21% O2	0.4% Salt	M	98	Tt	M108SSBN11	.2268	1.22	.5379	250	8.03	4.53	NA	NA	.4149	725	58	990	15.2	243.24	6.07	45.96	108.66	62.7	NA	97.296	75.592	NA	NA	24.6486
SS-11BN/Mcwi	21% O2	0.4% Salt	M	98	Tt	M117SSBN11	.2311	1	.4327	264.7	7.6	5	115.3	110.3	.2527	882	50	1025	31.63	236.8	6.6	49.4	115.3	65.9	NA	89.46	86.842	100	59.746	41.814
SS-11BN/Mcwi	21% O2	0.4% Salt	M	98	Tt	M118SSBN11	.2341	1.01	.4314	230.7	7.92	6.3	NA	NA	.1386	854	65	1025	17.21	243.2	7.33	49.5	129.1	79.6	NA	105.418	92.551	NA	NA	32.5919
SS-11BN/Mcwi	21% O2	0.4% Salt	M	98	Tt	M107SSBN11	.2334	.97	.4156	250	12.78	6	124.9	118.9	.326	861	66	1059	39.25	250	7.42	49.3	130.7	81.4	NA	100	58.059	104.644	68.461	39.3782
SS-11BN/Mcwi	21% O2	0.4% Salt	M	98	Tt	M116SSBN11	.2401	1.19	.4956	281.25	10.25	4.25	122.84	118.59	.1384	681	74	855	18.41	257.14	7.06	50.16	118.66	68.5	NA	91.428	68.878	96.597	57.762	35.5599
SS-11BN/Mcwi	21% O2	0.4% Salt	M	98	Tt	M115SSBN11	.2467	1.17	.4743	272.73	7.01	NA	104.97	NA	.4485	669	61	927	19.03	250	5.64	51.52	120.77	69.25	NA	91.666	80.456	115.052	NA	35.5111
SS-11BN/Mcwi	21% O2	0.4% Salt	F	98	Tt	F125SSBN11	.1754	.91	.5188	257.1	12.09	5.2	145.2	140	.3082	789	83	943	29.89	236.8	6.15	62.6	117.8	55.2	NA	92.104	50.868	81.129	39.429	24.8703
SS-11BN/Mcwi	21% O2	0.4% Salt	F	98	Tt	F123SSBN11	.164	.86	.5244	272.73	9.23	NA	NA	NA	.1916	831	46	990	26.75	257.14	7.02	26.59	50.88	24.29	NA	94.284	76.056	NA	NA	30.633
SS-11BN/Mcwi	21% O2	0.4% Salt	F	98	Tt	F119SSBN11	.1701	.91	.535	264.7	11.43	5.9	121.7	115.8	.18	894	58	1026	16.09	264.7	7.47	47.1	127.3	80.2	NA	100	65.354	104.601	69.257	29.6229
SS-11BN/Mcwi	21% O2	0.4% Salt	F	98	Tt	F120SSBN11	.169	1.07	.6331	264.7	7.85	5.6	128.2	122.6	.2571	794	64	993	6.98	264.7	5.23	38.8	124.7	85.9	NA	100	66.624	97.27	70.065	15.1985
SS-11BN/Mcwi	21% O2	0.4% Salt	F	98	Tt	F110SSBN11	.1651	.83	.5027	NA	NA	NA	NA	NA	NA	NA	NA	NA	NA	NA	NA	NA	NA	NA	NA	NA	NA	NA	NA	NA
SS-11BN/Mcwi	21% O2	0.4% Salt	F	98	Tt	F111SSBN11	.1787	.85	.4757	264.71	8.24	NA	102.71	NA	.2759	791	61	1013	14.6	257.14	8.24	49.45	121.69	72.24	NA	97.14	100	118.479	NA	42.6318
SS-11BN/Mcwi	21% O2	0.4% Salt	F	98	Tt	F112SSBN11	.1653	.97	.5868	264.71	11.34	4.32	139.77	135.45	.4706	718	87	858	19.49	264.71	4.8	55.62	116.83	61.21	NA	100	42.328	83.587	45.19	30.0019
SS-11BN/Mcwi	21% O2	0.4% Salt	F	98	Tt	F114SSBN11	.1792	.89	.4967	281.25	14.61	NA	108.28	NA	.5843	788	45	963	3.14	257.14	8.99	32.25	104.16	71.91	NA	91.428	61.533	96.195	NA	28.7118
SS-11BN/Mcwi	21% O2	0.4% Salt	F	98	Tt	F113SSBN11	.1743	.81	.4647	281.2	11.36	5.3	105	99.7	.3521	822	57	1009	18.82	195.6	7.16	44	133.1	89.1	NA	69.559	63.028	126.762	89.368	30.0207
SS-11BN/Mcwi	21% O2	0.4% Salt	F	98	Tt	F124SSBN11	.1744	.82	.4702	300	9.76	5.8	NA	NA	.161	924	57	1078	NA	NA	NA	NA	NA	NA	NA	NA	NA	NA	NA	NA
SS-12BN/Mcwi	12% O2	0.4% Salt	M	170	Tt	M107SSBN12	.123	.74	.6016	290.3	11.89	4.4	107.9	103.5	.4846	868	28	1048	30.85	243.2	4.05	13.9	48.7	34.8	NA	83.775	34.062	45.134	33.623	11.5405
SS-12BN/Mcwi	12% O2	0.4% Salt	M	170	Tt	M108SSBN12	.149	.69	.4631	272.73	13.04	5.28	109.11	103.83	.4696	880	35	1043	14.07	243.24	7.83	60.97	107.11	46.14	NA	89.187	60.046	98.167	44.438	27.4991
SS-12BN/Mcwi	12% O2	0.4% Salt	M	170	Tt	M109SSBN12	.152	.8	.5263	250	11	4.4	84.98	80.58	.5583	831	40	1092	23.09	219.51	6.25	57.28	77.21	19.93	NA	87.804	56.818	90.857	24.733	22.2694
SS-12BN/Mcwi	12% O2	0.4% Salt	M	170	Tt	M110SSBN12	.141	.73	.5177	264.7	12.6	5.4	86	80.6	.4253	748	28	928	27.92	200	3.84	53.9	66.2	12.3	NA	75.557	30.476	76.977	15.261	3.3151
SS-12BN/Mcwi	12% O2	0.4% Salt	M	170	Tt	M111SSBN12	.199	1.41	.7085	272.7	9.08	5.2	57.4	52.2	.2723	631	21	1173	6.71	219.5	2.98	27.7	37.9	10.2	NA	80.491	32.819	66.028	19.54	8.866
SS-12BN/Mcwi	12% O2	0.4% Salt	M	170	Tt	M112SSBN12	.212	1	.4717	281.2	11	5	91.7	86.7	.0963	902	45	1052	28.45	257.1	3.4	15.4	38	22.6	NA	91.43	30.909	41.439	26.067	11.842
SS-12BN/Mcwi	12% O2	0.4% Salt	M	170	Tt	M118SSBN12	.13	.68	.5231	257.14	10.59	5.08	63.38	58.3	.1191	1287	14	1465	3.83	214.29	6.18	21.99	58.37	36.38	NA	83.336	58.357	92.095	62.401	7.1801
SS-12BN/Mcwi	12% O2	0.4% Salt	M	170	Tt	M119SSBN12	.143	.86	.6014	257.14	7.67	5.84	62.64	56.8	.0556	929	18	1125	11.7	214.29	3.49	30.03	53.69	23.66	NA	83.336	45.502	85.712	41.655	7.5312
SS-12BN/Mcwi	12% O2	0.4% Salt	M	170	Tt	M117SSBN12	.157	.78	.4968	333.3	12.82	5.2	135.7	130.5	.0705	848	NA	942	21.09	219.5	6.67	62.6	117.9	55.3	NA	65.857	52.028	86.883	42.375	15.4026
SS-12BN/Mcwi	12% O2	0.4% Salt	M	170	Tt	M120SSBN12	.14	.71	.5071	281.25	12.11	7.21	73.6	66.39	NA	949	26	1159	19.82	243.24	6.2	62.25	72.67	10.42	NA	86.485	51.197	98.736	15.695	10.2904
SS-12BN/Mcwi	12% O2	0.4% Salt	F	170	Tt	F121SSBN12	.133	.88	.6617	290.32	8.64	6.19	100.34	94.15	NA	1013	29	1270	8.89	219.51	4.55	57.48	94.25	36.77	NA	75.61	52.662	93.931	39.055	10.0168
SS-12BN/Mcwi	12% O2	0.4% Salt	F	170	Tt	F124SSBN12	.144	.92	.6389	225	13.04	5.86	74.52	68.66	NA	933	37	1158	15.96	200	6.52	52.6	75.99	23.39	NA	88.889	50	101.973	34.066	12.9913
SS-12BN/Mcwi	12% O2	0.4% Salt	F	170	Tt	F123SSBN12	.124	.91	.7339	214.29	7.69	3.43	86.99	83.56	.2673	739	23	965	8.18	183.67	4.62	47.64	80.49	32.85	NA	85.711	60.078	92.528	39.313	6.8387
SS-12BN/Mcwi	12% O2	0.4% Salt	F	170	Tt	F113SSBN12	.153	.85	.5556	243.24	8.24	6.05	113.35	107.3	NA	910	39	1069	9.44	176.47	3.06	53.39	88.1	34.71	NA	72.55	37.136	77.724	32.349	NA
SS-12BN/Mcwi	12% O2	0.4% Salt	F	170	Tt	F114SSBN12	.148	.8	.5405	191.49	8.75	4.05	92.95	88.9	NA	766	17	989	5.28	195.65	3.5	37.49	71.46	33.97	NA	102.172	40	76.88	38.211	NA
SS-12BN/Mcwi	12% O2	0.4% Salt	F	170	Tt	F115SSBN12	.153	.95	.6209	257.14	8.21	4.46	95.13	90.67	NA	910	24	1133	8.61	214.29	3.58	46.54	83.41	36.87	NA	83.336	43.605	87.68	40.664	NA
SS-12BN/Mcwi	12% O2	0.4% Salt	F	170	Tt	F122SSBN12	.134	.71	.5299	243.24	11.55	5.62	98.65	93.03	NA	929	30	1125	NA	180	2.82	50.95	85.71	34.76	NA	74.001	24.416	86.883	37.364	7.3373
SS-12BN/Mcwi	12% O2	0.4% Salt	F	170	Tt	F116SSBN12	.157	.77	.4904	272.7	12.99	5.3	91.2	85.9	NA	902	43	1082	10.14	NA	5.45	76.6	83.4	6.8	NA	NA	41.955	91.447	7.916	9.3669
SS-12BN/Mcwi	12% O2	0.4% Salt	F	170	Tt	F125SSBN12	.14	.87	.6214	200	7.36	4.8	71.76	66.96	NA	853	37	965	19.38	NA	2.76	45.95	71.82	25.87	NA	NA	37.5	100.084	38.635	2.4409
SS-12BN/Mcwi	12% O2	0.4% Salt	F	170	Tt	F106SSBN12	.132	.65	.4924	272.73	13.85	5.48	96.36	90.88	.18	880	29	1043	7.14	214.29	4.92	59.93	83.83	23.9	NA	78.572	35.523	86.997	26.298	12.324
SS-12BN/Mcwi	21% O2	0.4% Salt	M	169	Tt	M127SSBN12	.187	.85	.4545	219.51	7.29	5.69	84.33	78.64	NA	885	52	1049	15.85	166.67	2.35	68.11	111.7	43.59	NA	75.928	32.236	132.456	55.43	NA
SS-12BN/Mcwi	21% O2	0.4% Salt	M	169	Tt	M128SSBN12	.162	.66	.4074	272.73	9.09	5.06	63.67	58.61	NA	786	38	934	18.38	128.57	3.33	40.71	69.29	28.58	NA	47.142	36.634	108.827	48.763	NA
SS-12BN/Mcwi	21% O2	0.4% Salt	M	169	Tt	M129SSBN12	.188	.89	.4734	264.71	7.42	6.46	78.28	71.82	NA	885	35	1065	15.56	108.43	2.47	61.9	94.77	32.87	NA	40.962	33.288	121.065	45.767	NA
SS-12BN/Mcwi	21% O2	0.4% Salt	M	169	Tt	M132SSBN12	.173	.75	.4335	281.2	6.93	5.3	94.9	89.6	NA	859	40	1070	14.8	236.8	4.53	59.2	95.5	36.3	NA	84.211	65.368	100.632	40.513	NA
SS-12BN/Mcwi	21% O2	0.4% Salt	M	169	Tt	M137SSBN12	.171	.85	.4971	187.5	7.29	5.84	124.76	118.92	NA	880	55	1027	11.06	157.89	3.06	70.95	119.97	49.02	NA	84.208	41.975	96.161	41.221	NA
SS-12BN/Mcwi	21% O2	0.4% Salt	M	169	Tt	M138SSBN12	.188	.8	.4255	290.3	11.5	5.6	105.8	100.2	NA	825	49	1009	16.35	155.1	4	81.2	121.6	40.4	NA	53.427	34.783	114.934	40.319	NA
[truncated: 1,281 more rows]
