# Supplementary material for: PhenStat: A Tool Kit for Standardized Analysis of High Throughput Phenotypic Data
Source: PLoS One. 2015 Jul 6;10(7):e0131274. doi: 10.1371/journal.pone.0131274 (PMC4493137; doi:10.1371/journal.pone.0131274)
Supplement: S2 Dataset — (CSV) [file pone.0131274.s004.csv]

	Experiment	Center	Pipeline	Procedure	Parameter	Strain	Colony	Gene	Allele	MetadataGroup	Zygosity	Sex	AssayDate	Value	Metadata
1	Exp1	WTSI	MGP_001	IMPC_CBC_001	IMPC_CBC_003_001	MGI:2164831	+/+			e3f8c9f1ec9f0d8950051fae0c21753f		female	14/11/2012	112.1	EquipmentID=OlympusAU400::Equipmentmanufacturer=OlympusDiagnostics::Equipmentmodel=AU400::Anesthesiausedforbloodcollection=InjectionnarcosiswithKetamine(100mg/kg)/Xylazine(10mg/kg)::Methodofbloodcollection=Retro-orbitalpuncture::Anticoagulant=LithiumHeparin::Bloodcollectiontubes=KabeLabortechnikLithiumheparincoatedtubes::Dateandtimeofsacrifice=2012-11-14T11:05:00Z::Storagetemperaturefrombloodcoll…
2	Exp1	WTSI	MGP_001	IMPC_CBC_001	IMPC_CBC_003_001	MGI:2164831	+/+			e3f8c9f1ec9f0d8950051fae0c21753f		male	14/03/2012	105.8	EquipmentID=OlympusAU400::Equipmentmanufacturer=OlympusDiagnostics::Equipmentmodel=AU400::Anesthesiausedforbloodcollection=InjectionnarcosiswithKetamine(100mg/kg)/Xylazine(10mg/kg)::Methodofbloodcollection=Retro-orbitalpuncture::Anticoagulant=LithiumHeparin::Bloodcollectiontubes=KabeLabortechnikLithiumheparincoatedtubes::Dateandtimeofsacrifice=2012-03-14T10:24:00Z::Storagetemperaturefrombloodcoll…
3	Exp1	WTSI	MGP_001	IMPC_CBC_001	IMPC_CBC_003_001	MGI:2164831	+/+			e3f8c9f1ec9f0d8950051fae0c21753f		male	11/09/2013	108.3	EquipmentID=OlympusAU400::Equipmentmanufacturer=OlympusDiagnostics::Equipmentmodel=AU400::Anesthesiausedforbloodcollection=InjectionnarcosiswithKetamine(100mg/kg)/Xylazine(10mg/kg)::Methodofbloodcollection=Retro-orbitalpuncture::Anticoagulant=LithiumHeparin::Bloodcollectiontubes=KabeLabortechnikLithiumheparincoatedtubes::Dateandtimeofsacrifice=2013-09-11T13:56:00Z::Storagetemperaturefrombloodcoll…
4	Exp1	WTSI	MGP_001	IMPC_CBC_001	IMPC_CBC_003_001	MGI:2164831	+/+			e3f8c9f1ec9f0d8950051fae0c21753f		male	10/04/2012	109.2	EquipmentID=OlympusAU400::Equipmentmanufacturer=OlympusDiagnostics::Equipmentmodel=AU400::Anesthesiausedforbloodcollection=InjectionnarcosiswithKetamine(100mg/kg)/Xylazine(10mg/kg)::Methodofbloodcollection=Retro-orbitalpuncture::Anticoagulant=LithiumHeparin::Bloodcollectiontubes=KabeLabortechnikLithiumheparincoatedtubes::Dateandtimeofsacrifice=2012-04-10T09:49:00Z::Storagetemperaturefrombloodcoll…
5	Exp1	WTSI	MGP_001	IMPC_CBC_001	IMPC_CBC_003_001	MGI:2164831	+/+			e3f8c9f1ec9f0d8950051fae0c21753f		male	26/03/2014	108.3	EquipmentID=OlympusAU400::Equipmentmanufacturer=OlympusDiagnostics::Equipmentmodel=AU400::Anesthesiausedforbloodcollection=InjectionnarcosiswithKetamine(100mg/kg)/Xylazine(10mg/kg)::Methodofbloodcollection=Retro-orbitalpuncture::Anticoagulant=LithiumHeparin::Bloodcollectiontubes=KabeLabortechnikLithiumheparincoatedtubes::Dateandtimeofsacrifice=2014-03-26T08:16:00Z::Storagetemperaturefrombloodcoll…
6	Exp1	WTSI	MGP_001	IMPC_CBC_001	IMPC_CBC_003_001	MGI:2164831	+/+			e3f8c9f1ec9f0d8950051fae0c21753f		female	20/08/2012	108.9	EquipmentID=OlympusAU400::Equipmentmanufacturer=OlympusDiagnostics::Equipmentmodel=AU400::Anesthesiausedforbloodcollection=InjectionnarcosiswithKetamine(100mg/kg)/Xylazine(10mg/kg)::Methodofbloodcollection=Retro-orbitalpuncture::Anticoagulant=LithiumHeparin::Bloodcollectiontubes=KabeLabortechnikLithiumheparincoatedtubes::Dateandtimeofsacrifice=2012-08-20T09:43:00Z::Storagetemperaturefrombloodcoll…
7	Exp1	WTSI	MGP_001	IMPC_CBC_001	IMPC_CBC_003_001	MGI:2164831	+/+			e3f8c9f1ec9f0d8950051fae0c21753f		male	27/05/2014	109.5	EquipmentID=OlympusAU400::Equipmentmanufacturer=OlympusDiagnostics::Equipmentmodel=AU400::Anesthesiausedforbloodcollection=InjectionnarcosiswithKetamine(100mg/kg)/Xylazine(10mg/kg)::Methodofbloodcollection=Retro-orbitalpuncture::Anticoagulant=LithiumHeparin::Bloodcollectiontubes=KabeLabortechnikLithiumheparincoatedtubes::Dateandtimeofsacrifice=2014-05-27T09:48:00Z::Storagetemperaturefrombloodcoll…
8	Exp1	WTSI	MGP_001	IMPC_CBC_001	IMPC_CBC_003_001	MGI:2164831	+/+			e3f8c9f1ec9f0d8950051fae0c21753f		female	30/10/2012	112.8	EquipmentID=OlympusAU400::Equipmentmanufacturer=OlympusDiagnostics::Equipmentmodel=AU400::Anesthesiausedforbloodcollection=InjectionnarcosiswithKetamine(100mg/kg)/Xylazine(10mg/kg)::Methodofbloodcollection=Retro-orbitalpuncture::Anticoagulant=LithiumHeparin::Bloodcollectiontubes=KabeLabortechnikLithiumheparincoatedtubes::Dateandtimeofsacrifice=2012-10-30T08:57:00Z::Storagetemperaturefrombloodcoll…
9	Exp1	WTSI	MGP_001	IMPC_CBC_001	IMPC_CBC_003_001	MGI:2164831	+/+			e3f8c9f1ec9f0d8950051fae0c21753f		male	06/03/2013	111.9	EquipmentID=OlympusAU400::Equipmentmanufacturer=OlympusDiagnostics::Equipmentmodel=AU400::Anesthesiausedforbloodcollection=InjectionnarcosiswithKetamine(100mg/kg)/Xylazine(10mg/kg)::Methodofbloodcollection=Retro-orbitalpuncture::Anticoagulant=LithiumHeparin::Bloodcollectiontubes=KabeLabortechnikLithiumheparincoatedtubes::Dateandtimeofsacrifice=2013-03-06T08:53:00Z::Storagetemperaturefrombloodcoll…
10	Exp1	WTSI	MGP_001	IMPC_CBC_001	IMPC_CBC_003_001	MGI:2164831	+/+			e3f8c9f1ec9f0d8950051fae0c21753f		female	02/07/2012	106.7	EquipmentID=OlympusAU400::Equipmentmanufacturer=OlympusDiagnostics::Equipmentmodel=AU400::Anesthesiausedforbloodcollection=InjectionnarcosiswithKetamine(100mg/kg)/Xylazine(10mg/kg)::Methodofbloodcollection=Retro-orbitalpuncture::Anticoagulant=LithiumHeparin::Bloodcollectiontubes=KabeLabortechnikLithiumheparincoatedtubes::Dateandtimeofsacrifice=2012-07-02T09:02:00Z::Storagetemperaturefrombloodcoll…
11	Exp1	WTSI	MGP_001	IMPC_CBC_001	IMPC_CBC_003_001	MGI:2164831	+/+			e3f8c9f1ec9f0d8950051fae0c21753f		male	09/05/2013	111.3	EquipmentID=OlympusAU400::Equipmentmanufacturer=OlympusDiagnostics::Equipmentmodel=AU400::Anesthesiausedforbloodcollection=InjectionnarcosiswithKetamine(100mg/kg)/Xylazine(10mg/kg)::Methodofbloodcollection=Retro-orbitalpuncture::Anticoagulant=LithiumHeparin::Bloodcollectiontubes=KabeLabortechnikLithiumheparincoatedtubes::Dateandtimeofsacrifice=2013-05-09T10:23:00Z::Storagetemperaturefrombloodcoll…
12	Exp1	WTSI	MGP_001	IMPC_CBC_001	IMPC_CBC_003_001	MGI:2164831	+/+			e3f8c9f1ec9f0d8950051fae0c21753f		male	07/11/2012	109.2	EquipmentID=OlympusAU400::Equipmentmanufacturer=OlympusDiagnostics::Equipmentmodel=AU400::Anesthesiausedforbloodcollection=InjectionnarcosiswithKetamine(100mg/kg)/Xylazine(10mg/kg)::Methodofbloodcollection=Retro-orbitalpuncture::Anticoagulant=LithiumHeparin::Bloodcollectiontubes=KabeLabortechnikLithiumheparincoatedtubes::Dateandtimeofsacrifice=2012-11-07T08:44:00Z::Storagetemperaturefrombloodcoll…
13	Exp1	WTSI	MGP_001	IMPC_CBC_001	IMPC_CBC_003_001	MGI:2164831	+/+			e3f8c9f1ec9f0d8950051fae0c21753f		female	13/06/2012	109.1	EquipmentID=OlympusAU400::Equipmentmanufacturer=OlympusDiagnostics::Equipmentmodel=AU400::Anesthesiausedforbloodcollection=InjectionnarcosiswithKetamine(100mg/kg)/Xylazine(10mg/kg)::Methodofbloodcollection=Retro-orbitalpuncture::Anticoagulant=LithiumHeparin::Bloodcollectiontubes=KabeLabortechnikLithiumheparincoatedtubes::Dateandtimeofsacrifice=2012-06-13T09:12:00Z::Storagetemperaturefrombloodcoll…
14	Exp1	WTSI	MGP_001	IMPC_CBC_001	IMPC_CBC_003_001	MGI:2164831	+/+			e3f8c9f1ec9f0d8950051fae0c21753f		male	29/01/2013	108.8	EquipmentID=OlympusAU400::Equipmentmanufacturer=OlympusDiagnostics::Equipmentmodel=AU400::Anesthesiausedforbloodcollection=InjectionnarcosiswithKetamine(100mg/kg)/Xylazine(10mg/kg)::Methodofbloodcollection=Retro-orbitalpuncture::Anticoagulant=LithiumHeparin::Bloodcollectiontubes=KabeLabortechnikLithiumheparincoatedtubes::Dateandtimeofsacrifice=2013-01-29T10:31:00Z::Storagetemperaturefrombloodcoll…
15	Exp1	WTSI	MGP_001	IMPC_CBC_001	IMPC_CBC_003_001	MGI:2164831	+/+			e3f8c9f1ec9f0d8950051fae0c21753f		male	27/02/2012	109.7	EquipmentID=OlympusAU400::Equipmentmanufacturer=OlympusDiagnostics::Equipmentmodel=AU400::Anesthesiausedforbloodcollection=InjectionnarcosiswithKetamine(100mg/kg)/Xylazine(10mg/kg)::Methodofbloodcollection=Retro-orbitalpuncture::Anticoagulant=LithiumHeparin::Bloodcollectiontubes=KabeLabortechnikLithiumheparincoatedtubes::Dateandtimeofsacrifice=2012-02-27T10:00:00Z::Storagetemperaturefrombloodcoll…
16	Exp1	WTSI	MGP_001	IMPC_CBC_001	IMPC_CBC_003_001	MGI:2164831	+/+			e3f8c9f1ec9f0d8950051fae0c21753f		male	03/01/2013	106	EquipmentID=OlympusAU400::Equipmentmanufacturer=OlympusDiagnostics::Equipmentmodel=AU400::Anesthesiausedforbloodcollection=InjectionnarcosiswithKetamine(100mg/kg)/Xylazine(10mg/kg)::Methodofbloodcollection=Retro-orbitalpuncture::Anticoagulant=LithiumHeparin::Bloodcollectiontubes=KabeLabortechnikLithiumheparincoatedtubes::Dateandtimeofsacrifice=2013-01-03T08:33:00Z::Storagetemperaturefrombloodcoll…
17	Exp1	WTSI	MGP_001	IMPC_CBC_001	IMPC_CBC_003_001	MGI:2164831	+/+			e3f8c9f1ec9f0d8950051fae0c21753f		male	24/09/2012	109.9	EquipmentID=OlympusAU400::Equipmentmanufacturer=OlympusDiagnostics::Equipmentmodel=AU400::Anesthesiausedforbloodcollection=InjectionnarcosiswithKetamine(100mg/kg)/Xylazine(10mg/kg)::Methodofbloodcollection=Retro-orbitalpuncture::Anticoagulant=LithiumHeparin::Bloodcollectiontubes=KabeLabortechnikLithiumheparincoatedtubes::Dateandtimeofsacrifice=2012-09-24T09:19:00Z::Storagetemperaturefrombloodcoll…
18	Exp1	WTSI	MGP_001	IMPC_CBC_001	IMPC_CBC_003_001	MGI:2164831	+/+			e3f8c9f1ec9f0d8950051fae0c21753f		female	08/04/2013	108.8	EquipmentID=OlympusAU400::Equipmentmanufacturer=OlympusDiagnostics::Equipmentmodel=AU400::Anesthesiausedforbloodcollection=InjectionnarcosiswithKetamine(100mg/kg)/Xylazine(10mg/kg)::Methodofbloodcollection=Retro-orbitalpuncture::Anticoagulant=LithiumHeparin::Bloodcollectiontubes=KabeLabortechnikLithiumheparincoatedtubes::Dateandtimeofsacrifice=2013-04-08T09:36:00Z::Storagetemperaturefrombloodcoll…
19	Exp1	WTSI	MGP_001	IMPC_CBC_001	IMPC_CBC_003_001	MGI:2164831	+/+			e3f8c9f1ec9f0d8950051fae0c21753f		female	14/03/2012	106	EquipmentID=OlympusAU400::Equipmentmanufacturer=OlympusDiagnostics::Equipmentmodel=AU400::Anesthesiausedforbloodcollection=InjectionnarcosiswithKetamine(100mg/kg)/Xylazine(10mg/kg)::Methodofbloodcollection=Retro-orbitalpuncture::Anticoagulant=LithiumHeparin::Bloodcollectiontubes=KabeLabortechnikLithiumheparincoatedtubes::Dateandtimeofsacrifice=2012-03-14T09:00:00Z::Storagetemperaturefrombloodcoll…
20	Exp1	WTSI	MGP_001	IMPC_CBC_001	IMPC_CBC_003_001	MGI:2164831	+/+			e3f8c9f1ec9f0d8950051fae0c21753f		female	29/01/2014	112.8	EquipmentID=OlympusAU400::Equipmentmanufacturer=OlympusDiagnostics::Equipmentmodel=AU400::Anesthesiausedforbloodcollection=InjectionnarcosiswithKetamine(100mg/kg)/Xylazine(10mg/kg)::Methodofbloodcollection=Retro-orbitalpuncture::Anticoagulant=LithiumHeparin::Bloodcollectiontubes=KabeLabortechnikLithiumheparincoatedtubes::Dateandtimeofsacrifice=2014-01-29T09:49:00Z::Storagetemperaturefrombloodcoll…
21	Exp1	WTSI	MGP_001	IMPC_CBC_001	IMPC_CBC_003_001	MGI:2164831	+/+			e3f8c9f1ec9f0d8950051fae0c21753f		female	10/10/2012	110.1	EquipmentID=OlympusAU400::Equipmentmanufacturer=OlympusDiagnostics::Equipmentmodel=AU400::Anesthesiausedforbloodcollection=InjectionnarcosiswithKetamine(100mg/kg)/Xylazine(10mg/kg)::Methodofbloodcollection=Retro-orbitalpuncture::Anticoagulant=LithiumHeparin::Bloodcollectiontubes=KabeLabortechnikLithiumheparincoatedtubes::Dateandtimeofsacrifice=2012-10-10T09:20:00Z::Storagetemperaturefrombloodcoll…
22	Exp1	WTSI	MGP_001	IMPC_CBC_001	IMPC_CBC_003_001	MGI:2164831	+/+			e3f8c9f1ec9f0d8950051fae0c21753f		female	12/12/2013	111.5	EquipmentID=OlympusAU400::Equipmentmanufacturer=OlympusDiagnostics::Equipmentmodel=AU400::Anesthesiausedforbloodcollection=InjectionnarcosiswithKetamine(100mg/kg)/Xylazine(10mg/kg)::Methodofbloodcollection=Retro-orbitalpuncture::Anticoagulant=LithiumHeparin::Bloodcollectiontubes=KabeLabortechnikLithiumheparincoatedtubes::Dateandtimeofsacrifice=2013-12-12T15:40:00Z::Storagetemperaturefrombloodcoll…
23	Exp1	WTSI	MGP_001	IMPC_CBC_001	IMPC_CBC_003_001	MGI:2164831	+/+			e3f8c9f1ec9f0d8950051fae0c21753f		male	19/03/2012	107.1	EquipmentID=OlympusAU400::Equipmentmanufacturer=OlympusDiagnostics::Equipmentmodel=AU400::Anesthesiausedforbloodcollection=InjectionnarcosiswithKetamine(100mg/kg)/Xylazine(10mg/kg)::Methodofbloodcollection=Retro-orbitalpuncture::Anticoagulant=LithiumHeparin::Bloodcollectiontubes=KabeLabortechnikLithiumheparincoatedtubes::Dateandtimeofsacrifice=2012-03-19T09:08:00Z::Storagetemperaturefrombloodcoll…
24	Exp1	WTSI	MGP_001	IMPC_CBC_001	IMPC_CBC_003_001	MGI:2164831	+/+			e3f8c9f1ec9f0d8950051fae0c21753f		female	02/04/2012	109.5	EquipmentID=OlympusAU400::Equipmentmanufacturer=OlympusDiagnostics::Equipmentmodel=AU400::Anesthesiausedforbloodcollection=InjectionnarcosiswithKetamine(100mg/kg)/Xylazine(10mg/kg)::Methodofbloodcollection=Retro-orbitalpuncture::Anticoagulant=LithiumHeparin::Bloodcollectiontubes=KabeLabortechnikLithiumheparincoatedtubes::Dateandtimeofsacrifice=2012-04-02T09:51:00Z::Storagetemperaturefrombloodcoll…
25	Exp1	WTSI	MGP_001	IMPC_CBC_001	IMPC_CBC_003_001	MGI:2164831	+/+			e3f8c9f1ec9f0d8950051fae0c21753f		female	15/07/2013	112.4	EquipmentID=OlympusAU400::Equipmentmanufacturer=OlympusDiagnostics::Equipmentmodel=AU400::Anesthesiausedforbloodcollection=InjectionnarcosiswithKetamine(100mg/kg)/Xylazine(10mg/kg)::Methodofbloodcollection=Retro-orbitalpuncture::Anticoagulant=LithiumHeparin::Bloodcollectiontubes=KabeLabortechnikLithiumheparincoatedtubes::Dateandtimeofsacrifice=2013-07-15T08:49:00Z::Storagetemperaturefrombloodcoll…
26	Exp1	WTSI	MGP_001	IMPC_CBC_001	IMPC_CBC_003_001	MGI:2164831	+/+			e3f8c9f1ec9f0d8950051fae0c21753f		male	14/08/2013	106.7	EquipmentID=OlympusAU400::Equipmentmanufacturer=OlympusDiagnostics::Equipmentmodel=AU400::Anesthesiausedforbloodcollection=InjectionnarcosiswithKetamine(100mg/kg)/Xylazine(10mg/kg)::Methodofbloodcollection=Retro-orbitalpuncture::Anticoagulant=LithiumHeparin::Bloodcollectiontubes=KabeLabortechnikLithiumheparincoatedtubes::Dateandtimeofsacrifice=2013-08-14T11:36:00Z::Storagetemperaturefrombloodcoll…
27	Exp1	WTSI	MGP_001	IMPC_CBC_001	IMPC_CBC_003_001	MGI:2164831	+/+			e3f8c9f1ec9f0d8950051fae0c21753f		female	19/11/2012	112.7	EquipmentID=OlympusAU400::Equipmentmanufacturer=OlympusDiagnostics::Equipmentmodel=AU400::Anesthesiausedforbloodcollection=InjectionnarcosiswithKetamine(100mg/kg)/Xylazine(10mg/kg)::Methodofbloodcollection=Retro-orbitalpuncture::Anticoagulant=LithiumHeparin::Bloodcollectiontubes=KabeLabortechnikLithiumheparincoatedtubes::Dateandtimeofsacrifice=2012-11-19T09:36:00Z::Storagetemperaturefrombloodcoll…
28	Exp1	WTSI	MGP_001	IMPC_CBC_001	IMPC_CBC_003_001	MGI:2164831	+/+			e3f8c9f1ec9f0d8950051fae0c21753f		female	28/08/2012	108.9	EquipmentID=OlympusAU400::Equipmentmanufacturer=OlympusDiagnostics::Equipmentmodel=AU400::Anesthesiausedforbloodcollection=InjectionnarcosiswithKetamine(100mg/kg)/Xylazine(10mg/kg)::Methodofbloodcollection=Retro-orbitalpuncture::Anticoagulant=LithiumHeparin::Bloodcollectiontubes=KabeLabortechnikLithiumheparincoatedtubes::Dateandtimeofsacrifice=2012-08-28T08:52:00Z::Storagetemperaturefrombloodcoll…
29	Exp1	WTSI	MGP_001	IMPC_CBC_001	IMPC_CBC_003_001	MGI:2164831	+/+			e3f8c9f1ec9f0d8950051fae0c21753f		female	05/02/2014	113.5	EquipmentID=OlympusAU400::Equipmentmanufacturer=OlympusDiagnostics::Equipmentmodel=AU400::Anesthesiausedforbloodcollection=InjectionnarcosiswithKetamine(100mg/kg)/Xylazine(10mg/kg)::Methodofbloodcollection=Retro-orbitalpuncture::Anticoagulant=LithiumHeparin::Bloodcollectiontubes=KabeLabortechnikLithiumheparincoatedtubes::Dateandtimeofsacrifice=2014-02-05T09:18:00Z::Storagetemperaturefrombloodcoll…
30	Exp1	WTSI	MGP_001	IMPC_CBC_001	IMPC_CBC_003_001	MGI:2164831	+/+			e3f8c9f1ec9f0d8950051fae0c21753f		male	20/11/2013	108	EquipmentID=OlympusAU400::Equipmentmanufacturer=OlympusDiagnostics::Equipmentmodel=AU400::Anesthesiausedforbloodcollection=InjectionnarcosiswithKetamine(100mg/kg)/Xylazine(10mg/kg)::Methodofbloodcollection=Retro-orbitalpuncture::Anticoagulant=LithiumHeparin::Bloodcollectiontubes=KabeLabortechnikLithiumheparincoatedtubes::Dateandtimeofsacrifice=2013-11-20T11:14:00Z::Storagetemperaturefrombloodcoll…
31	Exp1	WTSI	MGP_001	IMPC_CBC_001	IMPC_CBC_003_001	MGI:2164831	+/+			e3f8c9f1ec9f0d8950051fae0c21753f		female	24/10/2012	110.6	EquipmentID=OlympusAU400::Equipmentmanufacturer=OlympusDiagnostics::Equipmentmodel=AU400::Anesthesiausedforbloodcollection=InjectionnarcosiswithKetamine(100mg/kg)/Xylazine(10mg/kg)::Methodofbloodcollection=Retro-orbitalpuncture::Anticoagulant=LithiumHeparin::Bloodcollectiontubes=KabeLabortechnikLithiumheparincoatedtubes::Dateandtimeofsacrifice=2012-10-24T08:43:00Z::Storagetemperaturefrombloodcoll…
32	Exp1	WTSI	MGP_001	IMPC_CBC_001	IMPC_CBC_003_001	MGI:2164831	+/+			e3f8c9f1ec9f0d8950051fae0c21753f		male	23/06/2014	112.4	EquipmentID=OlympusAU400::Equipmentmanufacturer=OlympusDiagnostics::Equipmentmodel=AU400::Anesthesiausedforbloodcollection=InjectionnarcosiswithKetamine(100mg/kg)/Xylazine(10mg/kg)::Methodofbloodcollection=Retro-orbitalpuncture::Anticoagulant=LithiumHeparin::Bloodcollectiontubes=KabeLabortechnikLithiumheparincoatedtubes::Dateandtimeofsacrifice=2014-06-23T10:04:00Z::Storagetemperaturefrombloodcoll…
33	Exp1	WTSI	MGP_001	IMPC_CBC_001	IMPC_CBC_003_001	MGI:2164831	+/+			e3f8c9f1ec9f0d8950051fae0c21753f		female	30/05/2013	108.2	EquipmentID=OlympusAU400::Equipmentmanufacturer=OlympusDiagnostics::Equipmentmodel=AU400::Anesthesiausedforbloodcollection=InjectionnarcosiswithKetamine(100mg/kg)/Xylazine(10mg/kg)::Methodofbloodcollection=Retro-orbitalpuncture::Anticoagulant=LithiumHeparin::Bloodcollectiontubes=KabeLabortechnikLithiumheparincoatedtubes::Dateandtimeofsacrifice=2013-05-30T09:46:00Z::Storagetemperaturefrombloodcoll…
34	Exp1	WTSI	MGP_001	IMPC_CBC_001	IMPC_CBC_003_001	MGI:2164831	+/+			e3f8c9f1ec9f0d8950051fae0c21753f		female	29/01/2014	112.1	EquipmentID=OlympusAU400::Equipmentmanufacturer=OlympusDiagnostics::Equipmentmodel=AU400::Anesthesiausedforbloodcollection=InjectionnarcosiswithKetamine(100mg/kg)/Xylazine(10mg/kg)::Methodofbloodcollection=Retro-orbitalpuncture::Anticoagulant=LithiumHeparin::Bloodcollectiontubes=KabeLabortechnikLithiumheparincoatedtubes::Dateandtimeofsacrifice=2014-01-29T10:01:00Z::Storagetemperaturefrombloodcoll…
35	Exp1	WTSI	MGP_001	IMPC_CBC_001	IMPC_CBC_003_001	MGI:2164831	+/+			e3f8c9f1ec9f0d8950051fae0c21753f		male	01/05/2013	107.8	EquipmentID=OlympusAU400::Equipmentmanufacturer=OlympusDiagnostics::Equipmentmodel=AU400::Anesthesiausedforbloodcollection=InjectionnarcosiswithKetamine(100mg/kg)/Xylazine(10mg/kg)::Methodofbloodcollection=Retro-orbitalpuncture::Anticoagulant=LithiumHeparin::Bloodcollectiontubes=KabeLabortechnikLithiumheparincoatedtubes::Dateandtimeofsacrifice=2013-05-01T09:03:00Z::Storagetemperaturefrombloodcoll…
36	Exp1	WTSI	MGP_001	IMPC_CBC_001	IMPC_CBC_003_001	MGI:2164831	+/+			e3f8c9f1ec9f0d8950051fae0c21753f		male	05/02/2014	110.1	EquipmentID=OlympusAU400::Equipmentmanufacturer=OlympusDiagnostics::Equipmentmodel=AU400::Anesthesiausedforbloodcollection=InjectionnarcosiswithKetamine(100mg/kg)/Xylazine(10mg/kg)::Methodofbloodcollection=Retro-orbitalpuncture::Anticoagulant=LithiumHeparin::Bloodcollectiontubes=KabeLabortechnikLithiumheparincoatedtubes::Dateandtimeofsacrifice=2014-02-05T08:43:00Z::Storagetemperaturefrombloodcoll…
37	Exp1	WTSI	MGP_001	IMPC_CBC_001	IMPC_CBC_003_001	MGI:2164831	+/+			e3f8c9f1ec9f0d8950051fae0c21753f		male	20/05/2013	104.7	EquipmentID=OlympusAU400::Equipmentmanufacturer=OlympusDiagnostics::Equipmentmodel=AU400::Anesthesiausedforbloodcollection=InjectionnarcosiswithKetamine(100mg/kg)/Xylazine(10mg/kg)::Methodofbloodcollection=Retro-orbitalpuncture::Anticoagulant=LithiumHeparin::Bloodcollectiontubes=KabeLabortechnikLithiumheparincoatedtubes::Dateandtimeofsacrifice=2013-05-20T08:56:00Z::Storagetemperaturefrombloodcoll…
38	Exp1	WTSI	MGP_001	IMPC_CBC_001	IMPC_CBC_003_001	MGI:2164831	+/+			e3f8c9f1ec9f0d8950051fae0c21753f		female	04/12/2013	110.1	EquipmentID=OlympusAU400::Equipmentmanufacturer=OlympusDiagnostics::Equipmentmodel=AU400::Anesthesiausedforbloodcollection=InjectionnarcosiswithKetamine(100mg/kg)/Xylazine(10mg/kg)::Methodofbloodcollection=Retro-orbitalpuncture::Anticoagulant=LithiumHeparin::Bloodcollectiontubes=KabeLabortechnikLithiumheparincoatedtubes::Dateandtimeofsacrifice=2013-12-04T12:08:00Z::Storagetemperaturefrombloodcoll…
39	Exp1	WTSI	MGP_001	IMPC_CBC_001	IMPC_CBC_003_001	MGI:2164831	+/+			e3f8c9f1ec9f0d8950051fae0c21753f		female	16/04/2012	109.4	EquipmentID=OlympusAU400::Equipmentmanufacturer=OlympusDiagnostics::Equipmentmodel=AU400::Anesthesiausedforbloodcollection=InjectionnarcosiswithKetamine(100mg/kg)/Xylazine(10mg/kg)::Methodofbloodcollection=Retro-orbitalpuncture::Anticoagulant=LithiumHeparin::Bloodcollectiontubes=KabeLabortechnikLithiumheparincoatedtubes::Dateandtimeofsacrifice=2012-04-16T09:59:00Z::Storagetemperaturefrombloodcoll…
40	Exp1	WTSI	MGP_001	IMPC_CBC_001	IMPC_CBC_003_001	MGI:2164831	+/+			e3f8c9f1ec9f0d8950051fae0c21753f		male	23/12/2013	108.9	EquipmentID=OlympusAU400::Equipmentmanufacturer=OlympusDiagnostics::Equipmentmodel=AU400::Anesthesiausedforbloodcollection=InjectionnarcosiswithKetamine(100mg/kg)/Xylazine(10mg/kg)::Methodofbloodcollection=Retro-orbitalpuncture::Anticoagulant=LithiumHeparin::Bloodcollectiontubes=KabeLabortechnikLithiumheparincoatedtubes::Dateandtimeofsacrifice=2013-12-23T12:52:00Z::Storagetemperaturefrombloodcoll…
41	Exp1	WTSI	MGP_001	IMPC_CBC_001	IMPC_CBC_003_001	MGI:2164831	+/+			e3f8c9f1ec9f0d8950051fae0c21753f		female	28/08/2012	106.9	EquipmentID=OlympusAU400::Equipmentmanufacturer=OlympusDiagnostics::Equipmentmodel=AU400::Anesthesiausedforbloodcollection=InjectionnarcosiswithKetamine(100mg/kg)/Xylazine(10mg/kg)::Methodofbloodcollection=Retro-orbitalpuncture::Anticoagulant=LithiumHeparin::Bloodcollectiontubes=KabeLabortechnikLithiumheparincoatedtubes::Dateandtimeofsacrifice=2012-08-28T09:20:00Z::Storagetemperaturefrombloodcoll…
42	Exp1	WTSI	MGP_001	IMPC_CBC_001	IMPC_CBC_003_001	MGI:2164831	+/+			e3f8c9f1ec9f0d8950051fae0c21753f		female	16/01/2013	110.4	EquipmentID=OlympusAU400::Equipmentmanufacturer=OlympusDiagnostics::Equipmentmodel=AU400::Anesthesiausedforbloodcollection=InjectionnarcosiswithKetamine(100mg/kg)/Xylazine(10mg/kg)::Methodofbloodcollection=Retro-orbitalpuncture::Anticoagulant=LithiumHeparin::Bloodcollectiontubes=KabeLabortechnikLithiumheparincoatedtubes::Dateandtimeofsacrifice=2013-01-16T09:38:00Z::Storagetemperaturefrombloodcoll…
43	Exp1	WTSI	MGP_001	IMPC_CBC_001	IMPC_CBC_003_001	MGI:2164831	+/+			e3f8c9f1ec9f0d8950051fae0c21753f		female	24/06/2013	112.7	EquipmentID=OlympusAU400::Equipmentmanufacturer=OlympusDiagnostics::Equipmentmodel=AU400::Anesthesiausedforbloodcollection=InjectionnarcosiswithKetamine(100mg/kg)/Xylazine(10mg/kg)::Methodofbloodcollection=Retro-orbitalpuncture::Anticoagulant=LithiumHeparin::Bloodcollectiontubes=KabeLabortechnikLithiumheparincoatedtubes::Dateandtimeofsacrifice=2013-06-24T10:04:00Z::Storagetemperaturefrombloodcoll…
44	Exp1	WTSI	MGP_001	IMPC_CBC_001	IMPC_CBC_003_001	MGI:2164831	+/+			e3f8c9f1ec9f0d8950051fae0c21753f		female	01/05/2013	110.3	EquipmentID=OlympusAU400::Equipmentmanufacturer=OlympusDiagnostics::Equipmentmodel=AU400::Anesthesiausedforbloodcollection=InjectionnarcosiswithKetamine(100mg/kg)/Xylazine(10mg/kg)::Methodofbloodcollection=Retro-orbitalpuncture::Anticoagulant=LithiumHeparin::Bloodcollectiontubes=KabeLabortechnikLithiumheparincoatedtubes::Dateandtimeofsacrifice=2013-05-01T09:25:00Z::Storagetemperaturefrombloodcoll…
45	Exp1	WTSI	MGP_001	IMPC_CBC_001	IMPC_CBC_003_001	MGI:2164831	+/+			e3f8c9f1ec9f0d8950051fae0c21753f		male	29/01/2013	110.8	EquipmentID=OlympusAU400::Equipmentmanufacturer=OlympusDiagnostics::Equipmentmodel=AU400::Anesthesiausedforbloodcollection=InjectionnarcosiswithKetamine(100mg/kg)/Xylazine(10mg/kg)::Methodofbloodcollection=Retro-orbitalpuncture::Anticoagulant=LithiumHeparin::Bloodcollectiontubes=KabeLabortechnikLithiumheparincoatedtubes::Dateandtimeofsacrifice=2013-01-29T10:24:00Z::Storagetemperaturefrombloodcoll…
46	Exp1	WTSI	MGP_001	IMPC_CBC_001	IMPC_CBC_003_001	MGI:2164831	+/+			e3f8c9f1ec9f0d8950051fae0c21753f		male	27/11/2013	108.1	EquipmentID=OlympusAU400::Equipmentmanufacturer=OlympusDiagnostics::Equipmentmodel=AU400::Anesthesiausedforbloodcollection=InjectionnarcosiswithKetamine(100mg/kg)/Xylazine(10mg/kg)::Methodofbloodcollection=Retro-orbitalpuncture::Anticoagulant=LithiumHeparin::Bloodcollectiontubes=KabeLabortechnikLithiumheparincoatedtubes::Dateandtimeofsacrifice=2013-11-27T11:03:00Z::Storagetemperaturefrombloodcoll…
47	Exp1	WTSI	MGP_001	IMPC_CBC_001	IMPC_CBC_003_001	MGI:2164831	+/+			e3f8c9f1ec9f0d8950051fae0c21753f		male	13/11/2013	108.9	EquipmentID=OlympusAU400::Equipmentmanufacturer=OlympusDiagnostics::Equipmentmodel=AU400::Anesthesiausedforbloodcollection=InjectionnarcosiswithKetamine(100mg/kg)/Xylazine(10mg/kg)::Methodofbloodcollection=Retro-orbitalpuncture::Anticoagulant=LithiumHeparin::Bloodcollectiontubes=KabeLabortechnikLithiumheparincoatedtubes::Dateandtimeofsacrifice=2013-11-13T11:28:00Z::Storagetemperaturefrombloodcoll…
48	Exp1	WTSI	MGP_001	IMPC_CBC_001	IMPC_CBC_003_001	MGI:2164831	+/+			e3f8c9f1ec9f0d8950051fae0c21753f		female	10/04/2012	109.8	EquipmentID=OlympusAU400::Equipmentmanufacturer=OlympusDiagnostics::Equipmentmodel=AU400::Anesthesiausedforbloodcollection=InjectionnarcosiswithKetamine(100mg/kg)/Xylazine(10mg/kg)::Methodofbloodcollection=Retro-orbitalpuncture::Anticoagulant=LithiumHeparin::Bloodcollectiontubes=KabeLabortechnikLithiumheparincoatedtubes::Dateandtimeofsacrifice=2012-04-10T09:37:00Z::Storagetemperaturefrombloodcoll…
49	Exp1	WTSI	MGP_001	IMPC_CBC_001	IMPC_CBC_003_001	MGI:2164831	+/+			e3f8c9f1ec9f0d8950051fae0c21753f		male	17/06/2013	109	EquipmentID=OlympusAU400::Equipmentmanufacturer=OlympusDiagnostics::Equipmentmodel=AU400::Anesthesiausedforbloodcollection=InjectionnarcosiswithKetamine(100mg/kg)/Xylazine(10mg/kg)::Methodofbloodcollection=Retro-orbitalpuncture::Anticoagulant=LithiumHeparin::Bloodcollectiontubes=KabeLabortechnikLithiumheparincoatedtubes::Dateandtimeofsacrifice=2013-06-17T09:17:00Z::Storagetemperaturefrombloodcoll…
50	Exp1	WTSI	MGP_001	IMPC_CBC_001	IMPC_CBC_003_001	MGI:2164831	+/+			e3f8c9f1ec9f0d8950051fae0c21753f		male	18/06/2012	105.6	EquipmentID=OlympusAU400::Equipmentmanufacturer=OlympusDiagnostics::Equipmentmodel=AU400::Anesthesiausedforbloodcollection=InjectionnarcosiswithKetamine(100mg/kg)/Xylazine(10mg/kg)::Methodofbloodcollection=Retro-orbitalpuncture::Anticoagulant=LithiumHeparin::Bloodcollectiontubes=KabeLabortechnikLithiumheparincoatedtubes::Dateandtimeofsacrifice=2012-06-18T09:46:00Z::Storagetemperaturefrombloodcoll…
51	Exp1	WTSI	MGP_001	IMPC_CBC_001	IMPC_CBC_003_001	MGI:2164831	+/+			e3f8c9f1ec9f0d8950051fae0c21753f		female	04/12/2013	109.9	EquipmentID=OlympusAU400::Equipmentmanufacturer=OlympusDiagnostics::Equipmentmodel=AU400::Anesthesiausedforbloodcollection=InjectionnarcosiswithKetamine(100mg/kg)/Xylazine(10mg/kg)::Methodofbloodcollection=Retro-orbitalpuncture::Anticoagulant=LithiumHeparin::Bloodcollectiontubes=KabeLabortechnikLithiumheparincoatedtubes::Dateandtimeofsacrifice=2013-12-04T12:08:00Z::Storagetemperaturefrombloodcoll…
52	Exp1	WTSI	MGP_001	IMPC_CBC_001	IMPC_CBC_003_001	MGI:2164831	+/+			e3f8c9f1ec9f0d8950051fae0c21753f		male	22/07/2013	108.9	EquipmentID=OlympusAU400::Equipmentmanufacturer=OlympusDiagnostics::Equipmentmodel=AU400::Anesthesiausedforbloodcollection=InjectionnarcosiswithKetamine(100mg/kg)/Xylazine(10mg/kg)::Methodofbloodcollection=Retro-orbitalpuncture::Anticoagulant=LithiumHeparin::Bloodcollectiontubes=KabeLabortechnikLithiumheparincoatedtubes::Dateandtimeofsacrifice=2013-07-22T08:53:00Z::Storagetemperaturefrombloodcoll…
53	Exp1	WTSI	MGP_001	IMPC_CBC_001	IMPC_CBC_003_001	MGI:2164831	+/+			e3f8c9f1ec9f0d8950051fae0c21753f		female	16/01/2013	112.3	EquipmentID=OlympusAU400::Equipmentmanufacturer=OlympusDiagnostics::Equipmentmodel=AU400::Anesthesiausedforbloodcollection=InjectionnarcosiswithKetamine(100mg/kg)/Xylazine(10mg/kg)::Methodofbloodcollection=Retro-orbitalpuncture::Anticoagulant=LithiumHeparin::Bloodcollectiontubes=KabeLabortechnikLithiumheparincoatedtubes::Dateandtimeofsacrifice=2013-01-16T09:39:00Z::Storagetemperaturefrombloodcoll…
54	Exp1	WTSI	MGP_001	IMPC_CBC_001	IMPC_CBC_003_001	MGI:2164831	+/+			e3f8c9f1ec9f0d8950051fae0c21753f		female	12/12/2013	108.6	EquipmentID=OlympusAU400::Equipmentmanufacturer=OlympusDiagnostics::Equipmentmodel=AU400::Anesthesiausedforbloodcollection=InjectionnarcosiswithKetamine(100mg/kg)/Xylazine(10mg/kg)::Methodofbloodcollection=Retro-orbitalpuncture::Anticoagulant=LithiumHeparin::Bloodcollectiontubes=KabeLabortechnikLithiumheparincoatedtubes::Dateandtimeofsacrifice=2013-12-12T15:41:00Z::Storagetemperaturefrombloodcoll…
55	Exp1	WTSI	MGP_001	IMPC_CBC_001	IMPC_CBC_003_001	MGI:2164831	+/+			e3f8c9f1ec9f0d8950051fae0c21753f		male	10/10/2012	107.2	EquipmentID=OlympusAU400::Equipmentmanufacturer=OlympusDiagnostics::Equipmentmodel=AU400::Anesthesiausedforbloodcollection=InjectionnarcosiswithKetamine(100mg/kg)/Xylazine(10mg/kg)::Methodofbloodcollection=Retro-orbitalpuncture::Anticoagulant=LithiumHeparin::Bloodcollectiontubes=KabeLabortechnikLithiumheparincoatedtubes::Dateandtimeofsacrifice=2012-10-10T09:07:00Z::Storagetemperaturefrombloodcoll…
56	Exp1	WTSI	MGP_001	IMPC_CBC_001	IMPC_CBC_003_001	MGI:2164831	+/+			e3f8c9f1ec9f0d8950051fae0c21753f		female	28/08/2013	108.3	EquipmentID=OlympusAU400::Equipmentmanufacturer=OlympusDiagnostics::Equipmentmodel=AU400::Anesthesiausedforbloodcollection=InjectionnarcosiswithKetamine(100mg/kg)/Xylazine(10mg/kg)::Methodofbloodcollection=Retro-orbitalpuncture::Anticoagulant=LithiumHeparin::Bloodcollectiontubes=KabeLabortechnikLithiumheparincoatedtubes::Dateandtimeofsacrifice=2013-08-28T10:54:00Z::Storagetemperaturefrombloodcoll…
57	Exp1	WTSI	MGP_001	IMPC_CBC_001	IMPC_CBC_003_001	MGI:2164831	+/+			e3f8c9f1ec9f0d8950051fae0c21753f		male	20/05/2013	108.9	EquipmentID=OlympusAU400::Equipmentmanufacturer=OlympusDiagnostics::Equipmentmodel=AU400::Anesthesiausedforbloodcollection=InjectionnarcosiswithKetamine(100mg/kg)/Xylazine(10mg/kg)::Methodofbloodcollection=Retro-orbitalpuncture::Anticoagulant=LithiumHeparin::Bloodcollectiontubes=KabeLabortechnikLithiumheparincoatedtubes::Dateandtimeofsacrifice=2013-05-20T09:24:00Z::Storagetemperaturefrombloodcoll…
58	Exp1	WTSI	MGP_001	IMPC_CBC_001	IMPC_CBC_003_001	MGI:2164831	+/+			e3f8c9f1ec9f0d8950051fae0c21753f		male	19/09/2012	106.8	EquipmentID=OlympusAU400::Equipmentmanufacturer=OlympusDiagnostics::Equipmentmodel=AU400::Anesthesiausedforbloodcollection=InjectionnarcosiswithKetamine(100mg/kg)/Xylazine(10mg/kg)::Methodofbloodcollection=Retro-orbitalpuncture::Anticoagulant=LithiumHeparin::Bloodcollectiontubes=KabeLabortechnikLithiumheparincoatedtubes::Dateandtimeofsacrifice=2012-09-19T08:25:00Z::Storagetemperaturefrombloodcoll…
59	Exp1	WTSI	MGP_001	IMPC_CBC_001	IMPC_CBC_003_001	MGI:2164831	+/+			e3f8c9f1ec9f0d8950051fae0c21753f		male	19/11/2012	110.6	EquipmentID=OlympusAU400::Equipmentmanufacturer=OlympusDiagnostics::Equipmentmodel=AU400::Anesthesiausedforbloodcollection=InjectionnarcosiswithKetamine(100mg/kg)/Xylazine(10mg/kg)::Methodofbloodcollection=Retro-orbitalpuncture::Anticoagulant=LithiumHeparin::Bloodcollectiontubes=KabeLabortechnikLithiumheparincoatedtubes::Dateandtimeofsacrifice=2012-11-19T10:19:00Z::Storagetemperaturefrombloodcoll…
60	Exp1	WTSI	MGP_001	IMPC_CBC_001	IMPC_CBC_003_001	MGI:2164831	+/+			e3f8c9f1ec9f0d8950051fae0c21753f		male	10/09/2012	108.5	EquipmentID=OlympusAU400::Equipmentmanufacturer=OlympusDiagnostics::Equipmentmodel=AU400::Anesthesiausedforbloodcollection=InjectionnarcosiswithKetamine(100mg/kg)/Xylazine(10mg/kg)::Methodofbloodcollection=Retro-orbitalpuncture::Anticoagulant=LithiumHeparin::Bloodcollectiontubes=KabeLabortechnikLithiumheparincoatedtubes::Dateandtimeofsacrifice=2012-09-10T08:59:00Z::Storagetemperaturefrombloodcoll…
61	Exp1	WTSI	MGP_001	IMPC_CBC_001	IMPC_CBC_003_001	MGI:2164831	+/+			e3f8c9f1ec9f0d8950051fae0c21753f		female	27/02/2012	113.6	EquipmentID=OlympusAU400::Equipmentmanufacturer=OlympusDiagnostics::Equipmentmodel=AU400::Anesthesiausedforbloodcollection=InjectionnarcosiswithKetamine(100mg/kg)/Xylazine(10mg/kg)::Methodofbloodcollection=Retro-orbitalpuncture::Anticoagulant=LithiumHeparin::Bloodcollectiontubes=KabeLabortechnikLithiumheparincoatedtubes::Dateandtimeofsacrifice=2012-02-27T08:46:00Z::Storagetemperaturefrombloodcoll…
62	Exp1	WTSI	MGP_001	IMPC_CBC_001	IMPC_CBC_003_001	MGI:2164831	+/+			e3f8c9f1ec9f0d8950051fae0c21753f		male	03/07/2013	109.1	EquipmentID=OlympusAU400::Equipmentmanufacturer=OlympusDiagnostics::Equipmentmodel=AU400::Anesthesiausedforbloodcollection=InjectionnarcosiswithKetamine(100mg/kg)/Xylazine(10mg/kg)::Methodofbloodcollection=Retro-orbitalpuncture::Anticoagulant=LithiumHeparin::Bloodcollectiontubes=KabeLabortechnikLithiumheparincoatedtubes::Dateandtimeofsacrifice=2013-07-03T09:08:00Z::Storagetemperaturefrombloodcoll…
63	Exp1	WTSI	MGP_001	IMPC_CBC_001	IMPC_CBC_003_001	MGI:2164831	+/+			e3f8c9f1ec9f0d8950051fae0c21753f		female	08/04/2013	108.6	EquipmentID=OlympusAU400::Equipmentmanufacturer=OlympusDiagnostics::Equipmentmodel=AU400::Anesthesiausedforbloodcollection=InjectionnarcosiswithKetamine(100mg/kg)/Xylazine(10mg/kg)::Methodofbloodcollection=Retro-orbitalpuncture::Anticoagulant=LithiumHeparin::Bloodcollectiontubes=KabeLabortechnikLithiumheparincoatedtubes::Dateandtimeofsacrifice=2013-04-08T09:31:00Z::Storagetemperaturefrombloodcoll…
64	Exp1	WTSI	MGP_001	IMPC_CBC_001	IMPC_CBC_003_001	MGI:2164831	+/+			e3f8c9f1ec9f0d8950051fae0c21753f		female	29/01/2013	111.6	EquipmentID=OlympusAU400::Equipmentmanufacturer=OlympusDiagnostics::Equipmentmodel=AU400::Anesthesiausedforbloodcollection=InjectionnarcosiswithKetamine(100mg/kg)/Xylazine(10mg/kg)::Methodofbloodcollection=Retro-orbitalpuncture::Anticoagulant=LithiumHeparin::Bloodcollectiontubes=KabeLabortechnikLithiumheparincoatedtubes::Dateandtimeofsacrifice=2013-01-29T09:20:00Z::Storagetemperaturefrombloodcoll…
65	Exp1	WTSI	MGP_001	IMPC_CBC_001	IMPC_CBC_003_001	MGI:2164831	+/+			e3f8c9f1ec9f0d8950051fae0c21753f		female	26/03/2013	110.4	EquipmentID=OlympusAU400::Equipmentmanufacturer=OlympusDiagnostics::Equipmentmodel=AU400::Anesthesiausedforbloodcollection=InjectionnarcosiswithKetamine(100mg/kg)/Xylazine(10mg/kg)::Methodofbloodcollection=Retro-orbitalpuncture::Anticoagulant=LithiumHeparin::Bloodcollectiontubes=KabeLabortechnikLithiumheparincoatedtubes::Dateandtimeofsacrifice=2013-03-26T09:22:00Z::Storagetemperaturefrombloodcoll…
66	Exp1	WTSI	MGP_001	IMPC_CBC_001	IMPC_CBC_003_001	MGI:2164831	+/+			e3f8c9f1ec9f0d8950051fae0c21753f		male	17/06/2013	107.9	EquipmentID=OlympusAU400::Equipmentmanufacturer=OlympusDiagnostics::Equipmentmodel=AU400::Anesthesiausedforbloodcollection=InjectionnarcosiswithKetamine(100mg/kg)/Xylazine(10mg/kg)::Methodofbloodcollection=Retro-orbitalpuncture::Anticoagulant=LithiumHeparin::Bloodcollectiontubes=KabeLabortechnikLithiumheparincoatedtubes::Dateandtimeofsacrifice=2013-06-17T09:25:00Z::Storagetemperaturefrombloodcoll…
67	Exp1	WTSI	MGP_001	IMPC_CBC_001	IMPC_CBC_003_001	MGI:2164831	+/+			e3f8c9f1ec9f0d8950051fae0c21753f		female	22/02/2013	109	EquipmentID=OlympusAU400::Equipmentmanufacturer=OlympusDiagnostics::Equipmentmodel=AU400::Anesthesiausedforbloodcollection=InjectionnarcosiswithKetamine(100mg/kg)/Xylazine(10mg/kg)::Methodofbloodcollection=Retro-orbitalpuncture::Anticoagulant=LithiumHeparin::Bloodcollectiontubes=KabeLabortechnikLithiumheparincoatedtubes::Dateandtimeofsacrifice=2013-02-20T09:56:00Z::Storagetemperaturefrombloodcoll…
68	Exp1	WTSI	MGP_001	IMPC_CBC_001	IMPC_CBC_003_001	MGI:2164831	+/+			e3f8c9f1ec9f0d8950051fae0c21753f		female	07/11/2012	111.5	EquipmentID=OlympusAU400::Equipmentmanufacturer=OlympusDiagnostics::Equipmentmodel=AU400::Anesthesiausedforbloodcollection=InjectionnarcosiswithKetamine(100mg/kg)/Xylazine(10mg/kg)::Methodofbloodcollection=Retro-orbitalpuncture::Anticoagulant=LithiumHeparin::Bloodcollectiontubes=KabeLabortechnikLithiumheparincoatedtubes::Dateandtimeofsacrifice=2012-11-07T09:06:00Z::Storagetemperaturefrombloodcoll…
69	Exp1	WTSI	MGP_001	IMPC_CBC_001	IMPC_CBC_003_001	MGI:2164831	+/+			e3f8c9f1ec9f0d8950051fae0c21753f		female	15/01/2014	112	EquipmentID=OlympusAU400::Equipmentmanufacturer=OlympusDiagnostics::Equipmentmodel=AU400::Anesthesiausedforbloodcollection=InjectionnarcosiswithKetamine(100mg/kg)/Xylazine(10mg/kg)::Methodofbloodcollection=Retro-orbitalpuncture::Anticoagulant=LithiumHeparin::Bloodcollectiontubes=KabeLabortechnikLithiumheparincoatedtubes::Dateandtimeofsacrifice=2014-01-15T10:33:00Z::Storagetemperaturefrombloodcoll…
70	Exp1	WTSI	MGP_001	IMPC_CBC_001	IMPC_CBC_003_001	MGI:2164831	+/+			e3f8c9f1ec9f0d8950051fae0c21753f		female	24/10/2012	108.7	EquipmentID=OlympusAU400::Equipmentmanufacturer=OlympusDiagnostics::Equipmentmodel=AU400::Anesthesiausedforbloodcollection=InjectionnarcosiswithKetamine(100mg/kg)/Xylazine(10mg/kg)::Methodofbloodcollection=Retro-orbitalpuncture::Anticoagulant=LithiumHeparin::Bloodcollectiontubes=KabeLabortechnikLithiumheparincoatedtubes::Dateandtimeofsacrifice=2012-10-24T10:00:00Z::Storagetemperaturefrombloodcoll…
71	Exp1	WTSI	MGP_001	IMPC_CBC_001	IMPC_CBC_003_001	MGI:2164831	+/+			e3f8c9f1ec9f0d8950051fae0c21753f		male	13/02/2013	109.4	EquipmentID=OlympusAU400::Equipmentmanufacturer=OlympusDiagnostics::Equipmentmodel=AU400::Anesthesiausedforbloodcollection=InjectionnarcosiswithKetamine(100mg/kg)/Xylazine(10mg/kg)::Methodofbloodcollection=Retro-orbitalpuncture::Anticoagulant=LithiumHeparin::Bloodcollectiontubes=KabeLabortechnikLithiumheparincoatedtubes::Dateandtimeofsacrifice=2013-02-13T09:37:00Z::Storagetemperaturefrombloodcoll…
72	Exp1	WTSI	MGP_001	IMPC_CBC_001	IMPC_CBC_003_001	MGI:2164831	+/+			e3f8c9f1ec9f0d8950051fae0c21753f		female	20/03/2013	109.7	EquipmentID=OlympusAU400::Equipmentmanufacturer=OlympusDiagnostics::Equipmentmodel=AU400::Anesthesiausedforbloodcollection=InjectionnarcosiswithKetamine(100mg/kg)/Xylazine(10mg/kg)::Methodofbloodcollection=Retro-orbitalpuncture::Anticoagulant=LithiumHeparin::Bloodcollectiontubes=KabeLabortechnikLithiumheparincoatedtubes::Dateandtimeofsacrifice=2013-03-20T08:27:00Z::Storagetemperaturefrombloodcoll…
73	Exp1	WTSI	MGP_001	IMPC_CBC_001	IMPC_CBC_003_001	MGI:2164831	+/+			e3f8c9f1ec9f0d8950051fae0c21753f		male	19/11/2012	107.1	EquipmentID=OlympusAU400::Equipmentmanufacturer=OlympusDiagnostics::Equipmentmodel=AU400::Anesthesiausedforbloodcollection=InjectionnarcosiswithKetamine(100mg/kg)/Xylazine(10mg/kg)::Methodofbloodcollection=Retro-orbitalpuncture::Anticoagulant=LithiumHeparin::Bloodcollectiontubes=KabeLabortechnikLithiumheparincoatedtubes::Dateandtimeofsacrifice=2012-11-19T10:27:00Z::Storagetemperaturefrombloodcoll…
74	Exp1	WTSI	MGP_001	IMPC_CBC_001	IMPC_CBC_003_001	MGI:2164831	+/+			e3f8c9f1ec9f0d8950051fae0c21753f		female	14/11/2012	112.6	EquipmentID=OlympusAU400::Equipmentmanufacturer=OlympusDiagnostics::Equipmentmodel=AU400::Anesthesiausedforbloodcollection=InjectionnarcosiswithKetamine(100mg/kg)/Xylazine(10mg/kg)::Methodofbloodcollection=Retro-orbitalpuncture::Anticoagulant=LithiumHeparin::Bloodcollectiontubes=KabeLabortechnikLithiumheparincoatedtubes::Dateandtimeofsacrifice=2012-11-14T09:26:00Z::Storagetemperaturefrombloodcoll…
75	Exp1	WTSI	MGP_001	IMPC_CBC_001	IMPC_CBC_003_001	MGI:2164831	+/+			e3f8c9f1ec9f0d8950051fae0c21753f		male	22/08/2013	107.2	EquipmentID=OlympusAU400::Equipmentmanufacturer=OlympusDiagnostics::Equipmentmodel=AU400::Anesthesiausedforbloodcollection=InjectionnarcosiswithKetamine(100mg/kg)/Xylazine(10mg/kg)::Methodofbloodcollection=Retro-orbitalpuncture::Anticoagulant=LithiumHeparin::Bloodcollectiontubes=KabeLabortechnikLithiumheparincoatedtubes::Dateandtimeofsacrifice=2013-08-22T11:02:00Z::Storagetemperaturefrombloodcoll…
76	Exp1	WTSI	MGP_001	IMPC_CBC_001	IMPC_CBC_003_001	MGI:2164831	+/+			e3f8c9f1ec9f0d8950051fae0c21753f		male	19/03/2012	104.8	EquipmentID=OlympusAU400::Equipmentmanufacturer=OlympusDiagnostics::Equipmentmodel=AU400::Anesthesiausedforbloodcollection=InjectionnarcosiswithKetamine(100mg/kg)/Xylazine(10mg/kg)::Methodofbloodcollection=Retro-orbitalpuncture::Anticoagulant=LithiumHeparin::Bloodcollectiontubes=KabeLabortechnikLithiumheparincoatedtubes::Dateandtimeofsacrifice=2012-03-19T09:07:00Z::Storagetemperaturefrombloodcoll…
77	Exp1	WTSI	MGP_001	IMPC_CBC_001	IMPC_CBC_003_001	MGI:2164831	+/+			e3f8c9f1ec9f0d8950051fae0c21753f		male	31/07/2012	106.6	EquipmentID=OlympusAU400::Equipmentmanufacturer=OlympusDiagnostics::Equipmentmodel=AU400::Anesthesiausedforbloodcollection=InjectionnarcosiswithKetamine(100mg/kg)/Xylazine(10mg/kg)::Methodofbloodcollection=Retro-orbitalpuncture::Anticoagulant=LithiumHeparin::Bloodcollectiontubes=KabeLabortechnikLithiumheparincoatedtubes::Dateandtimeofsacrifice=2012-07-31T08:48:00Z::Storagetemperaturefrombloodcoll…
78	Exp1	WTSI	MGP_001	IMPC_CBC_001	IMPC_CBC_003_001	MGI:2164831	+/+			e3f8c9f1ec9f0d8950051fae0c21753f		female	03/01/2013	110.4	EquipmentID=OlympusAU400::Equipmentmanufacturer=OlympusDiagnostics::Equipmentmodel=AU400::Anesthesiausedforbloodcollection=InjectionnarcosiswithKetamine(100mg/kg)/Xylazine(10mg/kg)::Methodofbloodcollection=Retro-orbitalpuncture::Anticoagulant=LithiumHeparin::Bloodcollectiontubes=KabeLabortechnikLithiumheparincoatedtubes::Dateandtimeofsacrifice=2013-01-03T08:48:00Z::Storagetemperaturefrombloodcoll…
79	Exp1	WTSI	MGP_001	IMPC_CBC_001	IMPC_CBC_003_001	MGI:2164831	+/+			e3f8c9f1ec9f0d8950051fae0c21753f		female	28/08/2013	106.6	EquipmentID=OlympusAU400::Equipmentmanufacturer=OlympusDiagnostics::Equipmentmodel=AU400::Anesthesiausedforbloodcollection=InjectionnarcosiswithKetamine(100mg/kg)/Xylazine(10mg/kg)::Methodofbloodcollection=Retro-orbitalpuncture::Anticoagulant=LithiumHeparin::Bloodcollectiontubes=KabeLabortechnikLithiumheparincoatedtubes::Dateandtimeofsacrifice=2013-08-28T10:53:00Z::Storagetemperaturefrombloodcoll…
80	Exp1	WTSI	MGP_001	IMPC_CBC_001	IMPC_CBC_003_001	MGI:2164831	+/+			e3f8c9f1ec9f0d8950051fae0c21753f		male	15/05/2012	108.1	EquipmentID=OlympusAU400::Equipmentmanufacturer=OlympusDiagnostics::Equipmentmodel=AU400::Anesthesiausedforbloodcollection=InjectionnarcosiswithKetamine(100mg/kg)/Xylazine(10mg/kg)::Methodofbloodcollection=Retro-orbitalpuncture::Anticoagulant=LithiumHeparin::Bloodcollectiontubes=KabeLabortechnikLithiumheparincoatedtubes::Dateandtimeofsacrifice=2012-05-15T08:51:00Z::Storagetemperaturefrombloodcoll…
81	Exp1	WTSI	MGP_001	IMPC_CBC_001	IMPC_CBC_003_001	MGI:2164831	+/+			e3f8c9f1ec9f0d8950051fae0c21753f		female	12/12/2012	107	EquipmentID=OlympusAU400::Equipmentmanufacturer=OlympusDiagnostics::Equipmentmodel=AU400::Anesthesiausedforbloodcollection=InjectionnarcosiswithKetamine(100mg/kg)/Xylazine(10mg/kg)::Methodofbloodcollection=Retro-orbitalpuncture::Anticoagulant=LithiumHeparin::Bloodcollectiontubes=KabeLabortechnikLithiumheparincoatedtubes::Dateandtimeofsacrifice=2012-12-12T11:03:00Z::Storagetemperaturefrombloodcoll…
82	Exp1	WTSI	MGP_001	IMPC_CBC_001	IMPC_CBC_003_001	MGI:2164831	+/+			e3f8c9f1ec9f0d8950051fae0c21753f		male	11/03/2013	108.9	EquipmentID=OlympusAU400::Equipmentmanufacturer=OlympusDiagnostics::Equipmentmodel=AU400::Anesthesiausedforbloodcollection=InjectionnarcosiswithKetamine(100mg/kg)/Xylazine(10mg/kg)::Methodofbloodcollection=Retro-orbitalpuncture::Anticoagulant=LithiumHeparin::Bloodcollectiontubes=KabeLabortechnikLithiumheparincoatedtubes::Dateandtimeofsacrifice=2013-03-11T09:02:00Z::Storagetemperaturefrombloodcoll…
83	Exp1	WTSI	MGP_001	IMPC_CBC_001	IMPC_CBC_003_001	MGI:2164831	+/+			e3f8c9f1ec9f0d8950051fae0c21753f		male	10/04/2012	105.2	EquipmentID=OlympusAU400::Equipmentmanufacturer=OlympusDiagnostics::Equipmentmodel=AU400::Anesthesiausedforbloodcollection=InjectionnarcosiswithKetamine(100mg/kg)/Xylazine(10mg/kg)::Methodofbloodcollection=Retro-orbitalpuncture::Anticoagulant=LithiumHeparin::Bloodcollectiontubes=KabeLabortechnikLithiumheparincoatedtubes::Dateandtimeofsacrifice=2012-04-10T08:28:00Z::Storagetemperaturefrombloodcoll…
84	Exp1	WTSI	MGP_001	IMPC_CBC_001	IMPC_CBC_003_001	MGI:2164831	+/+			e3f8c9f1ec9f0d8950051fae0c21753f		female	14/08/2013	109.1	EquipmentID=OlympusAU400::Equipmentmanufacturer=OlympusDiagnostics::Equipmentmodel=AU400::Anesthesiausedforbloodcollection=InjectionnarcosiswithKetamine(100mg/kg)/Xylazine(10mg/kg)::Methodofbloodcollection=Retro-orbitalpuncture::Anticoagulant=LithiumHeparin::Bloodcollectiontubes=KabeLabortechnikLithiumheparincoatedtubes::Dateandtimeofsacrifice=2013-08-14T11:37:00Z::Storagetemperaturefrombloodcoll…
85	Exp1	WTSI	MGP_001	IMPC_CBC_001	IMPC_CBC_003_001	MGI:2164831	+/+			e3f8c9f1ec9f0d8950051fae0c21753f		male	29/07/2013	109.5	EquipmentID=OlympusAU400::Equipmentmanufacturer=OlympusDiagnostics::Equipmentmodel=AU400::Anesthesiausedforbloodcollection=InjectionnarcosiswithKetamine(100mg/kg)/Xylazine(10mg/kg)::Methodofbloodcollection=Retro-orbitalpuncture::Anticoagulant=LithiumHeparin::Bloodcollectiontubes=KabeLabortechnikLithiumheparincoatedtubes::Dateandtimeofsacrifice=2013-07-29T09:27:00Z::Storagetemperaturefrombloodcoll…
86	Exp1	WTSI	MGP_001	IMPC_CBC_001	IMPC_CBC_003_001	MGI:2164831	+/+			e3f8c9f1ec9f0d8950051fae0c21753f		male	08/04/2013	109.5	EquipmentID=OlympusAU400::Equipmentmanufacturer=OlympusDiagnostics::Equipmentmodel=AU400::Anesthesiausedforbloodcollection=InjectionnarcosiswithKetamine(100mg/kg)/Xylazine(10mg/kg)::Methodofbloodcollection=Retro-orbitalpuncture::Anticoagulant=LithiumHeparin::Bloodcollectiontubes=KabeLabortechnikLithiumheparincoatedtubes::Dateandtimeofsacrifice=2013-04-08T09:21:00Z::Storagetemperaturefrombloodcoll…
87	Exp1	WTSI	MGP_001	IMPC_CBC_001	IMPC_CBC_003_001	MGI:2164831	+/+			e3f8c9f1ec9f0d8950051fae0c21753f		male	04/04/2013	108.3	EquipmentID=OlympusAU400::Equipmentmanufacturer=OlympusDiagnostics::Equipmentmodel=AU400::Anesthesiausedforbloodcollection=InjectionnarcosiswithKetamine(100mg/kg)/Xylazine(10mg/kg)::Methodofbloodcollection=Retro-orbitalpuncture::Anticoagulant=LithiumHeparin::Bloodcollectiontubes=KabeLabortechnikLithiumheparincoatedtubes::Dateandtimeofsacrifice=2013-04-04T10:27:00Z::Storagetemperaturefrombloodcoll…
88	Exp1	WTSI	MGP_001	IMPC_CBC_001	IMPC_CBC_003_001	MGI:2164831	+/+			e3f8c9f1ec9f0d8950051fae0c21753f		male	23/06/2014	110.7	EquipmentID=OlympusAU400::Equipmentmanufacturer=OlympusDiagnostics::Equipmentmodel=AU400::Anesthesiausedforbloodcollection=InjectionnarcosiswithKetamine(100mg/kg)/Xylazine(10mg/kg)::Methodofbloodcollection=Retro-orbitalpuncture::Anticoagulant=LithiumHeparin::Bloodcollectiontubes=KabeLabortechnikLithiumheparincoatedtubes::Dateandtimeofsacrifice=2014-06-23T10:05:00Z::Storagetemperaturefrombloodcoll…
89	Exp1	WTSI	MGP_001	IMPC_CBC_001	IMPC_CBC_003_001	MGI:2164831	+/+			e3f8c9f1ec9f0d8950051fae0c21753f		male	16/01/2013	110.6	EquipmentID=OlympusAU400::Equipmentmanufacturer=OlympusDiagnostics::Equipmentmodel=AU400::Anesthesiausedforbloodcollection=InjectionnarcosiswithKetamine(100mg/kg)/Xylazine(10mg/kg)::Methodofbloodcollection=Retro-orbitalpuncture::Anticoagulant=LithiumHeparin::Bloodcollectiontubes=KabeLabortechnikLithiumheparincoatedtubes::Dateandtimeofsacrifice=2013-01-16T09:14:00Z::Storagetemperaturefrombloodcoll…
90	Exp1	WTSI	MGP_001	IMPC_CBC_001	IMPC_CBC_003_001	MGI:2164831	+/+			e3f8c9f1ec9f0d8950051fae0c21753f		female	03/07/2013	110.9	EquipmentID=OlympusAU400::Equipmentmanufacturer=OlympusDiagnostics::Equipmentmodel=AU400::Anesthesiausedforbloodcollection=InjectionnarcosiswithKetamine(100mg/kg)/Xylazine(10mg/kg)::Methodofbloodcollection=Retro-orbitalpuncture::Anticoagulant=LithiumHeparin::Bloodcollectiontubes=KabeLabortechnikLithiumheparincoatedtubes::Dateandtimeofsacrifice=2013-07-03T09:31:00Z::Storagetemperaturefrombloodcoll…
91	Exp1	WTSI	MGP_001	IMPC_CBC_001	IMPC_CBC_003_001	MGI:2164831	+/+			e3f8c9f1ec9f0d8950051fae0c21753f		female	22/01/2014	109.5	EquipmentID=OlympusAU400::Equipmentmanufacturer=OlympusDiagnostics::Equipmentmodel=AU400::Anesthesiausedforbloodcollection=InjectionnarcosiswithKetamine(100mg/kg)/Xylazine(10mg/kg)::Methodofbloodcollection=Retro-orbitalpuncture::Anticoagulant=LithiumHeparin::Bloodcollectiontubes=KabeLabortechnikLithiumheparincoatedtubes::Dateandtimeofsacrifice=2014-01-22T14:29:00Z::Storagetemperaturefrombloodcoll…
92	Exp1	WTSI	MGP_001	IMPC_CBC_001	IMPC_CBC_003_001	MGI:2164831	+/+			e3f8c9f1ec9f0d8950051fae0c21753f		male	31/07/2012	106	EquipmentID=OlympusAU400::Equipmentmanufacturer=OlympusDiagnostics::Equipmentmodel=AU400::Anesthesiausedforbloodcollection=InjectionnarcosiswithKetamine(100mg/kg)/Xylazine(10mg/kg)::Methodofbloodcollection=Retro-orbitalpuncture::Anticoagulant=LithiumHeparin::Bloodcollectiontubes=KabeLabortechnikLithiumheparincoatedtubes::Dateandtimeofsacrifice=2012-07-31T08:46:00Z::Storagetemperaturefrombloodcoll…
93	Exp1	WTSI	MGP_001	IMPC_CBC_001	IMPC_CBC_003_001	MGI:2164831	+/+			e3f8c9f1ec9f0d8950051fae0c21753f		male	01/05/2012	107.1	EquipmentID=OlympusAU400::Equipmentmanufacturer=OlympusDiagnostics::Equipmentmodel=AU400::Anesthesiausedforbloodcollection=InjectionnarcosiswithKetamine(100mg/kg)/Xylazine(10mg/kg)::Methodofbloodcollection=Retro-orbitalpuncture::Anticoagulant=LithiumHeparin::Bloodcollectiontubes=KabeLabortechnikLithiumheparincoatedtubes::Dateandtimeofsacrifice=2012-05-01T09:00:00Z::Storagetemperaturefrombloodcoll…
94	Exp1	WTSI	MGP_001	IMPC_CBC_001	IMPC_CBC_003_001	MGI:2164831	+/+			e3f8c9f1ec9f0d8950051fae0c21753f		male	06/03/2013	109.1	EquipmentID=OlympusAU400::Equipmentmanufacturer=OlympusDiagnostics::Equipmentmodel=AU400::Anesthesiausedforbloodcollection=InjectionnarcosiswithKetamine(100mg/kg)/Xylazine(10mg/kg)::Methodofbloodcollection=Retro-orbitalpuncture::Anticoagulant=LithiumHeparin::Bloodcollectiontubes=KabeLabortechnikLithiumheparincoatedtubes::Dateandtimeofsacrifice=2013-03-06T08:55:00Z::Storagetemperaturefrombloodcoll…
95	Exp1	WTSI	MGP_001	IMPC_CBC_001	IMPC_CBC_003_001	MGI:2164831	+/+			e3f8c9f1ec9f0d8950051fae0c21753f		female	29/01/2014	112.1	EquipmentID=OlympusAU400::Equipmentmanufacturer=OlympusDiagnostics::Equipmentmodel=AU400::Anesthesiausedforbloodcollection=InjectionnarcosiswithKetamine(100mg/kg)/Xylazine(10mg/kg)::Methodofbloodcollection=Retro-orbitalpuncture::Anticoagulant=LithiumHeparin::Bloodcollectiontubes=KabeLabortechnikLithiumheparincoatedtubes::Dateandtimeofsacrifice=2014-01-29T09:55:00Z::Storagetemperaturefrombloodcoll…
96	Exp1	WTSI	MGP_001	IMPC_CBC_001	IMPC_CBC_003_001	MGI:2164831	MDTZ	MGI:1920223	MGI:4431644	e3f8c9f1ec9f0d8950051fae0c21753f	homozygote	male	11/06/2012	108.7	EquipmentID=OlympusAU400::Equipmentmanufacturer=OlympusDiagnostics::Equipmentmodel=AU400::Anesthesiausedforbloodcollection=InjectionnarcosiswithKetamine(100mg/kg)/Xylazine(10mg/kg)::Methodofbloodcollection=Retro-orbitalpuncture::Anticoagulant=LithiumHeparin::Bloodcollectiontubes=KabeLabortechnikLithiumheparincoatedtubes::Dateandtimeofsacrifice=2012-06-11T09:48:00Z::Storagetemperaturefrombloodcoll…
97	Exp1	WTSI	MGP_001	IMPC_CBC_001	IMPC_CBC_003_001	MGI:2164831	+/+			e3f8c9f1ec9f0d8950051fae0c21753f		female	13/05/2013	109.7	EquipmentID=OlympusAU400::Equipmentmanufacturer=OlympusDiagnostics::Equipmentmodel=AU400::Anesthesiausedforbloodcollection=InjectionnarcosiswithKetamine(100mg/kg)/Xylazine(10mg/kg)::Methodofbloodcollection=Retro-orbitalpuncture::Anticoagulant=LithiumHeparin::Bloodcollectiontubes=KabeLabortechnikLithiumheparincoatedtubes::Dateandtimeofsacrifice=2013-05-13T08:57:00Z::Storagetemperaturefrombloodcoll…
98	Exp1	WTSI	MGP_001	IMPC_CBC_001	IMPC_CBC_003_001	MGI:2164831	+/+			e3f8c9f1ec9f0d8950051fae0c21753f		male	24/06/2013	109.2	EquipmentID=OlympusAU400::Equipmentmanufacturer=OlympusDiagnostics::Equipmentmodel=AU400::Anesthesiausedforbloodcollection=InjectionnarcosiswithKetamine(100mg/kg)/Xylazine(10mg/kg)::Methodofbloodcollection=Retro-orbitalpuncture::Anticoagulant=LithiumHeparin::Bloodcollectiontubes=KabeLabortechnikLithiumheparincoatedtubes::Dateandtimeofsacrifice=2013-06-24T09:54:00Z::Storagetemperaturefrombloodcoll…
99	Exp1	WTSI	MGP_001	IMPC_CBC_001	IMPC_CBC_003_001	MGI:2164831	+/+			e3f8c9f1ec9f0d8950051fae0c21753f		female	13/02/2013	113	EquipmentID=OlympusAU400::Equipmentmanufacturer=OlympusDiagnostics::Equipmentmodel=AU400::Anesthesiausedforbloodcollection=InjectionnarcosiswithKetamine(100mg/kg)/Xylazine(10mg/kg)::Methodofbloodcollection=Retro-orbitalpuncture::Anticoagulant=LithiumHeparin::Bloodcollectiontubes=KabeLabortechnikLithiumheparincoatedtubes::Dateandtimeofsacrifice=2013-02-13T09:55:00Z::Storagetemperaturefrombloodcoll…
100	Exp1	WTSI	MGP_001	IMPC_CBC_001	IMPC_CBC_003_001	MGI:2164831	+/+			e3f8c9f1ec9f0d8950051fae0c21753f		female	17/10/2012	110.7	EquipmentID=OlympusAU400::Equipmentmanufacturer=OlympusDiagnostics::Equipmentmodel=AU400::Anesthesiausedforbloodcollection=InjectionnarcosiswithKetamine(100mg/kg)/Xylazine(10mg/kg)::Methodofbloodcollection=Retro-orbitalpuncture::Anticoagulant=LithiumHeparin::Bloodcollectiontubes=KabeLabortechnikLithiumheparincoatedtubes::Dateandtimeofsacrifice=2012-10-17T09:47:00Z::Storagetemperaturefrombloodcoll…
101	Exp1	WTSI	MGP_001	IMPC_CBC_001	IMPC_CBC_003_001	MGI:2164831	+/+			e3f8c9f1ec9f0d8950051fae0c21753f		female	10/09/2012	111.5	EquipmentID=OlympusAU400::Equipmentmanufacturer=OlympusDiagnostics::Equipmentmodel=AU400::Anesthesiausedforbloodcollection=InjectionnarcosiswithKetamine(100mg/kg)/Xylazine(10mg/kg)::Methodofbloodcollection=Retro-orbitalpuncture::Anticoagulant=LithiumHeparin::Bloodcollectiontubes=KabeLabortechnikLithiumheparincoatedtubes::Dateandtimeofsacrifice=2012-09-10T09:28:00Z::Storagetemperaturefrombloodcoll…
102	Exp1	WTSI	MGP_001	IMPC_CBC_001	IMPC_CBC_003_001	MGI:2164831	+/+			e3f8c9f1ec9f0d8950051fae0c21753f		male	12/06/2013	110.5	EquipmentID=OlympusAU400::Equipmentmanufacturer=OlympusDiagnostics::Equipmentmodel=AU400::Anesthesiausedforbloodcollection=InjectionnarcosiswithKetamine(100mg/kg)/Xylazine(10mg/kg)::Methodofbloodcollection=Retro-orbitalpuncture::Anticoagulant=LithiumHeparin::Bloodcollectiontubes=KabeLabortechnikLithiumheparincoatedtubes::Dateandtimeofsacrifice=2013-06-12T09:00:00Z::Storagetemperaturefrombloodcoll…
103	Exp1	WTSI	MGP_001	IMPC_CBC_001	IMPC_CBC_003_001	MGI:2164831	+/+			e3f8c9f1ec9f0d8950051fae0c21753f		male	11/03/2013	108.1	EquipmentID=OlympusAU400::Equipmentmanufacturer=OlympusDiagnostics::Equipmentmodel=AU400::Anesthesiausedforbloodcollection=InjectionnarcosiswithKetamine(100mg/kg)/Xylazine(10mg/kg)::Methodofbloodcollection=Retro-orbitalpuncture::Anticoagulant=LithiumHeparin::Bloodcollectiontubes=KabeLabortechnikLithiumheparincoatedtubes::Dateandtimeofsacrifice=2013-03-11T09:08:00Z::Storagetemperaturefrombloodcoll…
104	Exp1	WTSI	MGP_001	IMPC_CBC_001	IMPC_CBC_003_001	MGI:2164831	+/+			e3f8c9f1ec9f0d8950051fae0c21753f		male	08/07/2014	110.4	EquipmentID=OlympusAU400::Equipmentmanufacturer=OlympusDiagnostics::Equipmentmodel=AU400::Anesthesiausedforbloodcollection=InjectionnarcosiswithKetamine(100mg/kg)/Xylazine(10mg/kg)::Methodofbloodcollection=Retro-orbitalpuncture::Anticoagulant=LithiumHeparin::Bloodcollectiontubes=KabeLabortechnikLithiumheparincoatedtubes::Dateandtimeofsacrifice=2014-07-08T08:53:00Z::Storagetemperaturefrombloodcoll…
105	Exp1	WTSI	MGP_001	IMPC_CBC_001	IMPC_CBC_003_001	MGI:2164831	+/+			e3f8c9f1ec9f0d8950051fae0c21753f		female	23/10/2013	109.7	EquipmentID=OlympusAU400::Equipmentmanufacturer=OlympusDiagnostics::Equipmentmodel=AU400::Anesthesiausedforbloodcollection=InjectionnarcosiswithKetamine(100mg/kg)/Xylazine(10mg/kg)::Methodofbloodcollection=Retro-orbitalpuncture::Anticoagulant=LithiumHeparin::Bloodcollectiontubes=KabeLabortechnikLithiumheparincoatedtubes::Dateandtimeofsacrifice=2013-10-23T10:39:00Z::Storagetemperaturefrombloodcoll…
106	Exp1	WTSI	MGP_001	IMPC_CBC_001	IMPC_CBC_003_001	MGI:2164831	+/+			e3f8c9f1ec9f0d8950051fae0c21753f		female	03/12/2012	110.4	EquipmentID=OlympusAU400::Equipmentmanufacturer=OlympusDiagnostics::Equipmentmodel=AU400::Anesthesiausedforbloodcollection=InjectionnarcosiswithKetamine(100mg/kg)/Xylazine(10mg/kg)::Methodofbloodcollection=Retro-orbitalpuncture::Anticoagulant=LithiumHeparin::Bloodcollectiontubes=KabeLabortechnikLithiumheparincoatedtubes::Dateandtimeofsacrifice=2012-12-03T08:50:00Z::Storagetemperaturefrombloodcoll…
107	Exp1	WTSI	MGP_001	IMPC_CBC_001	IMPC_CBC_003_001	MGI:2164831	+/+			e3f8c9f1ec9f0d8950051fae0c21753f		male	17/10/2012	107.9	EquipmentID=OlympusAU400::Equipmentmanufacturer=OlympusDiagnostics::Equipmentmodel=AU400::Anesthesiausedforbloodcollection=InjectionnarcosiswithKetamine(100mg/kg)/Xylazine(10mg/kg)::Methodofbloodcollection=Retro-orbitalpuncture::Anticoagulant=LithiumHeparin::Bloodcollectiontubes=KabeLabortechnikLithiumheparincoatedtubes::Dateandtimeofsacrifice=2012-10-17T09:14:00Z::Storagetemperaturefrombloodcoll…
108	Exp1	WTSI	MGP_001	IMPC_CBC_001	IMPC_CBC_003_001	MGI:2164831	+/+			e3f8c9f1ec9f0d8950051fae0c21753f		male	15/04/2013	108.8	EquipmentID=OlympusAU400::Equipmentmanufacturer=OlympusDiagnostics::Equipmentmodel=AU400::Anesthesiausedforbloodcollection=InjectionnarcosiswithKetamine(100mg/kg)/Xylazine(10mg/kg)::Methodofbloodcollection=Retro-orbitalpuncture::Anticoagulant=LithiumHeparin::Bloodcollectiontubes=KabeLabortechnikLithiumheparincoatedtubes::Dateandtimeofsacrifice=2013-04-15T09:24:00Z::Storagetemperaturefrombloodcoll…
109	Exp1	WTSI	MGP_001	IMPC_CBC_001	IMPC_CBC_003_001	MGI:2164831	+/+			e3f8c9f1ec9f0d8950051fae0c21753f		female	01/05/2012	109	EquipmentID=OlympusAU400::Equipmentmanufacturer=OlympusDiagnostics::Equipmentmodel=AU400::Anesthesiausedforbloodcollection=InjectionnarcosiswithKetamine(100mg/kg)/Xylazine(10mg/kg)::Methodofbloodcollection=Retro-orbitalpuncture::Anticoagulant=LithiumHeparin::Bloodcollectiontubes=KabeLabortechnikLithiumheparincoatedtubes::Dateandtimeofsacrifice=2012-05-01T09:34:00Z::Storagetemperaturefrombloodcoll…
110	Exp1	WTSI	MGP_001	IMPC_CBC_001	IMPC_CBC_003_001	MGI:2164831	+/+			e3f8c9f1ec9f0d8950051fae0c21753f		female	13/02/2013	111.9	EquipmentID=OlympusAU400::Equipmentmanufacturer=OlympusDiagnostics::Equipmentmodel=AU400::Anesthesiausedforbloodcollection=InjectionnarcosiswithKetamine(100mg/kg)/Xylazine(10mg/kg)::Methodofbloodcollection=Retro-orbitalpuncture::Anticoagulant=LithiumHeparin::Bloodcollectiontubes=KabeLabortechnikLithiumheparincoatedtubes::Dateandtimeofsacrifice=2013-02-13T10:20:00Z::Storagetemperaturefrombloodcoll…
111	Exp1	WTSI	MGP_001	IMPC_CBC_001	IMPC_CBC_003_001	MGI:2164831	+/+			e3f8c9f1ec9f0d8950051fae0c21753f		male	17/12/2012	109.5	EquipmentID=OlympusAU400::Equipmentmanufacturer=OlympusDiagnostics::Equipmentmodel=AU400::Anesthesiausedforbloodcollection=InjectionnarcosiswithKetamine(100mg/kg)/Xylazine(10mg/kg)::Methodofbloodcollection=Retro-orbitalpuncture::Anticoagulant=LithiumHeparin::Bloodcollectiontubes=KabeLabortechnikLithiumheparincoatedtubes::Dateandtimeofsacrifice=2012-12-17T08:35:00Z::Storagetemperaturefrombloodcoll…
112	Exp1	WTSI	MGP_001	IMPC_CBC_001	IMPC_CBC_003_001	MGI:2164831	+/+			e3f8c9f1ec9f0d8950051fae0c21753f		male	27/02/2012	104.2	EquipmentID=OlympusAU400::Equipmentmanufacturer=OlympusDiagnostics::Equipmentmodel=AU400::Anesthesiausedforbloodcollection=InjectionnarcosiswithKetamine(100mg/kg)/Xylazine(10mg/kg)::Methodofbloodcollection=Retro-orbitalpuncture::Anticoagulant=LithiumHeparin::Bloodcollectiontubes=KabeLabortechnikLithiumheparincoatedtubes::Dateandtimeofsacrifice=2012-02-27T09:57:00Z::Storagetemperaturefrombloodcoll…
113	Exp1	WTSI	MGP_001	IMPC_CBC_001	IMPC_CBC_003_001	MGI:2164831	+/+			e3f8c9f1ec9f0d8950051fae0c21753f		female	19/03/2012	108.5	EquipmentID=OlympusAU400::Equipmentmanufacturer=OlympusDiagnostics::Equipmentmodel=AU400::Anesthesiausedforbloodcollection=InjectionnarcosiswithKetamine(100mg/kg)/Xylazine(10mg/kg)::Methodofbloodcollection=Retro-orbitalpuncture::Anticoagulant=LithiumHeparin::Bloodcollectiontubes=KabeLabortechnikLithiumheparincoatedtubes::Dateandtimeofsacrifice=2012-03-19T09:35:00Z::Storagetemperaturefrombloodcoll…
114	Exp1	WTSI	MGP_001	IMPC_CBC_001	IMPC_CBC_003_001	MGI:2164831	+/+			e3f8c9f1ec9f0d8950051fae0c21753f		male	30/10/2012	108.2	EquipmentID=OlympusAU400::Equipmentmanufacturer=OlympusDiagnostics::Equipmentmodel=AU400::Anesthesiausedforbloodcollection=InjectionnarcosiswithKetamine(100mg/kg)/Xylazine(10mg/kg)::Methodofbloodcollection=Retro-orbitalpuncture::Anticoagulant=LithiumHeparin::Bloodcollectiontubes=KabeLabortechnikLithiumheparincoatedtubes::Dateandtimeofsacrifice=2012-10-30T08:42:00Z::Storagetemperaturefrombloodcoll…
115	Exp1	WTSI	MGP_001	IMPC_CBC_001	IMPC_CBC_003_001	MGI:2164831	+/+			e3f8c9f1ec9f0d8950051fae0c21753f		male	24/04/2012	107.5	EquipmentID=OlympusAU400::Equipmentmanufacturer=OlympusDiagnostics::Equipmentmodel=AU400::Anesthesiausedforbloodcollection=InjectionnarcosiswithKetamine(100mg/kg)/Xylazine(10mg/kg)::Methodofbloodcollection=Retro-orbitalpuncture::Anticoagulant=LithiumHeparin::Bloodcollectiontubes=KabeLabortechnikLithiumheparincoatedtubes::Dateandtimeofsacrifice=2012-04-24T09:41:00Z::Storagetemperaturefrombloodcoll…
116	Exp1	WTSI	MGP_001	IMPC_CBC_001	IMPC_CBC_003_001	MGI:2164831	MDTZ	MGI:1920223	MGI:4431644	e3f8c9f1ec9f0d8950051fae0c21753f	homozygote	male	30/05/2012	109.6	EquipmentID=OlympusAU400::Equipmentmanufacturer=OlympusDiagnostics::Equipmentmodel=AU400::Anesthesiausedforbloodcollection=InjectionnarcosiswithKetamine(100mg/kg)/Xylazine(10mg/kg)::Methodofbloodcollection=Retro-orbitalpuncture::Anticoagulant=LithiumHeparin::Bloodcollectiontubes=KabeLabortechnikLithiumheparincoatedtubes::Dateandtimeofsacrifice=2012-05-30T08:29:00Z::Storagetemperaturefrombloodcoll…
117	Exp1	WTSI	MGP_001	IMPC_CBC_001	IMPC_CBC_003_001	MGI:2164831	+/+			e3f8c9f1ec9f0d8950051fae0c21753f		female	11/09/2013	113.2	EquipmentID=OlympusAU400::Equipmentmanufacturer=OlympusDiagnostics::Equipmentmodel=AU400::Anesthesiausedforbloodcollection=InjectionnarcosiswithKetamine(100mg/kg)/Xylazine(10mg/kg)::Methodofbloodcollection=Retro-orbitalpuncture::Anticoagulant=LithiumHeparin::Bloodcollectiontubes=KabeLabortechnikLithiumheparincoatedtubes::Dateandtimeofsacrifice=2013-09-11T13:57:00Z::Storagetemperaturefrombloodcoll…
118	Exp1	WTSI	MGP_001	IMPC_CBC_001	IMPC_CBC_003_001	MGI:2164831	+/+			e3f8c9f1ec9f0d8950051fae0c21753f		female	25/04/2013	110.5	EquipmentID=OlympusAU400::Equipmentmanufacturer=OlympusDiagnostics::Equipmentmodel=AU400::Anesthesiausedforbloodcollection=InjectionnarcosiswithKetamine(100mg/kg)/Xylazine(10mg/kg)::Methodofbloodcollection=Retro-orbitalpuncture::Anticoagulant=LithiumHeparin::Bloodcollectiontubes=KabeLabortechnikLithiumheparincoatedtubes::Dateandtimeofsacrifice=2013-04-25T08:59:00Z::Storagetemperaturefrombloodcoll…
119	Exp1	WTSI	MGP_001	IMPC_CBC_001	IMPC_CBC_003_001	MGI:2164831	+/+			e3f8c9f1ec9f0d8950051fae0c21753f		female	28/08/2013	108.6	EquipmentID=OlympusAU400::Equipmentmanufacturer=OlympusDiagnostics::Equipmentmodel=AU400::Anesthesiausedforbloodcollection=InjectionnarcosiswithKetamine(100mg/kg)/Xylazine(10mg/kg)::Methodofbloodcollection=Retro-orbitalpuncture::Anticoagulant=LithiumHeparin::Bloodcollectiontubes=KabeLabortechnikLithiumheparincoatedtubes::Dateandtimeofsacrifice=2013-08-28T10:53:00Z::Storagetemperaturefrombloodcoll…
120	Exp1	WTSI	MGP_001	IMPC_CBC_001	IMPC_CBC_003_001	MGI:2164831	+/+			e3f8c9f1ec9f0d8950051fae0c21753f		female	03/07/2013	111.1	EquipmentID=OlympusAU400::Equipmentmanufacturer=OlympusDiagnostics::Equipmentmodel=AU400::Anesthesiausedforbloodcollection=InjectionnarcosiswithKetamine(100mg/kg)/Xylazine(10mg/kg)::Methodofbloodcollection=Retro-orbitalpuncture::Anticoagulant=LithiumHeparin::Bloodcollectiontubes=KabeLabortechnikLithiumheparincoatedtubes::Dateandtimeofsacrifice=2013-07-03T11:22:00Z::Storagetemperaturefrombloodcoll…
121	Exp1	WTSI	MGP_001	IMPC_CBC_001	IMPC_CBC_003_001	MGI:2164831	+/+			e3f8c9f1ec9f0d8950051fae0c21753f		female	20/05/2013	107.9	EquipmentID=OlympusAU400::Equipmentmanufacturer=OlympusDiagnostics::Equipmentmodel=AU400::Anesthesiausedforbloodcollection=InjectionnarcosiswithKetamine(100mg/kg)/Xylazine(10mg/kg)::Methodofbloodcollection=Retro-orbitalpuncture::Anticoagulant=LithiumHeparin::Bloodcollectiontubes=KabeLabortechnikLithiumheparincoatedtubes::Dateandtimeofsacrifice=2013-05-20T08:35:00Z::Storagetemperaturefrombloodcoll…
122	Exp1	WTSI	MGP_001	IMPC_CBC_001	IMPC_CBC_003_001	MGI:2164831	+/+			e3f8c9f1ec9f0d8950051fae0c21753f		female	06/05/2014	112.1	EquipmentID=OlympusAU400::Equipmentmanufacturer=OlympusDiagnostics::Equipmentmodel=AU400::Anesthesiausedforbloodcollection=InjectionnarcosiswithKetamine(100mg/kg)/Xylazine(10mg/kg)::Methodofbloodcollection=Retro-orbitalpuncture::Anticoagulant=LithiumHeparin::Bloodcollectiontubes=KabeLabortechnikLithiumheparincoatedtubes::Dateandtimeofsacrifice=2014-05-06T09:08:00Z::Storagetemperaturefrombloodcoll…
123	Exp1	WTSI	MGP_001	IMPC_CBC_001	IMPC_CBC_003_001	MGI:2164831	+/+			e3f8c9f1ec9f0d8950051fae0c21753f		female	06/03/2013	110.4	EquipmentID=OlympusAU400::Equipmentmanufacturer=OlympusDiagnostics::Equipmentmodel=AU400::Anesthesiausedforbloodcollection=InjectionnarcosiswithKetamine(100mg/kg)/Xylazine(10mg/kg)::Methodofbloodcollection=Retro-orbitalpuncture::Anticoagulant=LithiumHeparin::Bloodcollectiontubes=KabeLabortechnikLithiumheparincoatedtubes::Dateandtimeofsacrifice=2013-03-06T09:28:00Z::Storagetemperaturefrombloodcoll…
124	Exp1	WTSI	MGP_001	IMPC_CBC_001	IMPC_CBC_003_001	MGI:2164831	+/+			e3f8c9f1ec9f0d8950051fae0c21753f		male	19/03/2012	109.8	EquipmentID=OlympusAU400::Equipmentmanufacturer=OlympusDiagnostics::Equipmentmodel=AU400::Anesthesiausedforbloodcollection=InjectionnarcosiswithKetamine(100mg/kg)/Xylazine(10mg/kg)::Methodofbloodcollection=Retro-orbitalpuncture::Anticoagulant=LithiumHeparin::Bloodcollectiontubes=KabeLabortechnikLithiumheparincoatedtubes::Dateandtimeofsacrifice=2012-03-19T09:03:00Z::Storagetemperaturefrombloodcoll…
125	Exp1	WTSI	MGP_001	IMPC_CBC_001	IMPC_CBC_003_001	MGI:2164831	+/+			e3f8c9f1ec9f0d8950051fae0c21753f		female	13/11/2013	112	EquipmentID=OlympusAU400::Equipmentmanufacturer=OlympusDiagnostics::Equipmentmodel=AU400::Anesthesiausedforbloodcollection=InjectionnarcosiswithKetamine(100mg/kg)/Xylazine(10mg/kg)::Methodofbloodcollection=Retro-orbitalpuncture::Anticoagulant=LithiumHeparin::Bloodcollectiontubes=KabeLabortechnikLithiumheparincoatedtubes::Dateandtimeofsacrifice=2013-11-13T11:27:00Z::Storagetemperaturefrombloodcoll…
126	Exp1	WTSI	MGP_001	IMPC_CBC_001	IMPC_CBC_003_001	MGI:2164831	+/+			e3f8c9f1ec9f0d8950051fae0c21753f		male	30/10/2012	107.9	EquipmentID=OlympusAU400::Equipmentmanufacturer=OlympusDiagnostics::Equipmentmodel=AU400::Anesthesiausedforbloodcollection=InjectionnarcosiswithKetamine(100mg/kg)/Xylazine(10mg/kg)::Methodofbloodcollection=Retro-orbitalpuncture::Anticoagulant=LithiumHeparin::Bloodcollectiontubes=KabeLabortechnikLithiumheparincoatedtubes::Dateandtimeofsacrifice=2012-10-30T08:47:00Z::Storagetemperaturefrombloodcoll…
127	Exp1	WTSI	MGP_001	IMPC_CBC_001	IMPC_CBC_003_001	MGI:2164831	+/+			e3f8c9f1ec9f0d8950051fae0c21753f		female	12/12/2012	105.6	EquipmentID=OlympusAU400::Equipmentmanufacturer=OlympusDiagnostics::Equipmentmodel=AU400::Anesthesiausedforbloodcollection=InjectionnarcosiswithKetamine(100mg/kg)/Xylazine(10mg/kg)::Methodofbloodcollection=Retro-orbitalpuncture::Anticoagulant=LithiumHeparin::Bloodcollectiontubes=KabeLabortechnikLithiumheparincoatedtubes::Dateandtimeofsacrifice=2012-12-12T10:58:00Z::Storagetemperaturefrombloodcoll…
128	Exp1	WTSI	MGP_001	IMPC_CBC_001	IMPC_CBC_003_001	MGI:2164831	+/+			e3f8c9f1ec9f0d8950051fae0c21753f		female	22/01/2013	109.8	EquipmentID=OlympusAU400::Equipmentmanufacturer=OlympusDiagnostics::Equipmentmodel=AU400::Anesthesiausedforbloodcollection=InjectionnarcosiswithKetamine(100mg/kg)/Xylazine(10mg/kg)::Methodofbloodcollection=Retro-orbitalpuncture::Anticoagulant=LithiumHeparin::Bloodcollectiontubes=KabeLabortechnikLithiumheparincoatedtubes::Dateandtimeofsacrifice=2013-01-22T10:11:00Z::Storagetemperaturefrombloodcoll…
129	Exp1	WTSI	MGP_001	IMPC_CBC_001	IMPC_CBC_003_001	MGI:2164831	+/+			e3f8c9f1ec9f0d8950051fae0c21753f		male	03/03/2014	109.9	EquipmentID=OlympusAU400::Equipmentmanufacturer=OlympusDiagnostics::Equipmentmodel=AU400::Anesthesiausedforbloodcollection=InjectionnarcosiswithKetamine(100mg/kg)/Xylazine(10mg/kg)::Methodofbloodcollection=Retro-orbitalpuncture::Anticoagulant=LithiumHeparin::Bloodcollectiontubes=KabeLabortechnikLithiumheparincoatedtubes::Dateandtimeofsacrifice=2014-03-03T09:44:00Z::Storagetemperaturefrombloodcoll…
130	Exp1	WTSI	MGP_001	IMPC_CBC_001	IMPC_CBC_003_001	MGI:2164831	+/+			e3f8c9f1ec9f0d8950051fae0c21753f		male	22/07/2013	107.6	EquipmentID=OlympusAU400::Equipmentmanufacturer=OlympusDiagnostics::Equipmentmodel=AU400::Anesthesiausedforbloodcollection=InjectionnarcosiswithKetamine(100mg/kg)/Xylazine(10mg/kg)::Methodofbloodcollection=Retro-orbitalpuncture::Anticoagulant=LithiumHeparin::Bloodcollectiontubes=KabeLabortechnikLithiumheparincoatedtubes::Dateandtimeofsacrifice=2013-07-22T08:52:00Z::Storagetemperaturefrombloodcoll…
131	Exp1	WTSI	MGP_001	IMPC_CBC_001	IMPC_CBC_003_001	MGI:2164831	+/+			e3f8c9f1ec9f0d8950051fae0c21753f		female	01/05/2012	109.4	EquipmentID=OlympusAU400::Equipmentmanufacturer=OlympusDiagnostics::Equipmentmodel=AU400::Anesthesiausedforbloodcollection=InjectionnarcosiswithKetamine(100mg/kg)/Xylazine(10mg/kg)::Methodofbloodcollection=Retro-orbitalpuncture::Anticoagulant=LithiumHeparin::Bloodcollectiontubes=KabeLabortechnikLithiumheparincoatedtubes::Dateandtimeofsacrifice=2012-05-01T09:31:00Z::Storagetemperaturefrombloodcoll…
132	Exp1	WTSI	MGP_001	IMPC_CBC_001	IMPC_CBC_003_001	MGI:2164831	+/+			e3f8c9f1ec9f0d8950051fae0c21753f		male	26/03/2013	109.3	EquipmentID=OlympusAU400::Equipmentmanufacturer=OlympusDiagnostics::Equipmentmodel=AU400::Anesthesiausedforbloodcollection=InjectionnarcosiswithKetamine(100mg/kg)/Xylazine(10mg/kg)::Methodofbloodcollection=Retro-orbitalpuncture::Anticoagulant=LithiumHeparin::Bloodcollectiontubes=KabeLabortechnikLithiumheparincoatedtubes::Dateandtimeofsacrifice=2013-03-26T08:45:00Z::Storagetemperaturefrombloodcoll…
133	Exp1	WTSI	MGP_001	IMPC_CBC_001	IMPC_CBC_003_001	MGI:2164831	+/+			e3f8c9f1ec9f0d8950051fae0c21753f		male	27/12/2012	109.4	EquipmentID=OlympusAU400::Equipmentmanufacturer=OlympusDiagnostics::Equipmentmodel=AU400::Anesthesiausedforbloodcollection=InjectionnarcosiswithKetamine(100mg/kg)/Xylazine(10mg/kg)::Methodofbloodcollection=Retro-orbitalpuncture::Anticoagulant=LithiumHeparin::Bloodcollectiontubes=KabeLabortechnikLithiumheparincoatedtubes::Dateandtimeofsacrifice=2012-12-27T09:58:00Z::Storagetemperaturefrombloodcoll…
134	Exp1	WTSI	MGP_001	IMPC_CBC_001	IMPC_CBC_003_001	MGI:2164831	+/+			e3f8c9f1ec9f0d8950051fae0c21753f		male	08/08/2012	108.7	EquipmentID=OlympusAU400::Equipmentmanufacturer=OlympusDiagnostics::Equipmentmodel=AU400::Anesthesiausedforbloodcollection=InjectionnarcosiswithKetamine(100mg/kg)/Xylazine(10mg/kg)::Methodofbloodcollection=Retro-orbitalpuncture::Anticoagulant=LithiumHeparin::Bloodcollectiontubes=KabeLabortechnikLithiumheparincoatedtubes::Dateandtimeofsacrifice=2012-08-08T09:16:00Z::Storagetemperaturefrombloodcoll…
135	Exp1	WTSI	MGP_001	IMPC_CBC_001	IMPC_CBC_003_001	MGI:2164831	+/+			e3f8c9f1ec9f0d8950051fae0c21753f		female	13/05/2013	111.7	EquipmentID=OlympusAU400::Equipmentmanufacturer=OlympusDiagnostics::Equipmentmodel=AU400::Anesthesiausedforbloodcollection=InjectionnarcosiswithKetamine(100mg/kg)/Xylazine(10mg/kg)::Methodofbloodcollection=Retro-orbitalpuncture::Anticoagulant=LithiumHeparin::Bloodcollectiontubes=KabeLabortechnikLithiumheparincoatedtubes::Dateandtimeofsacrifice=2013-05-13T09:03:00Z::Storagetemperaturefrombloodcoll…
136	Exp1	WTSI	MGP_001	IMPC_CBC_001	IMPC_CBC_003_001	MGI:2164831	+/+			e3f8c9f1ec9f0d8950051fae0c21753f		female	13/05/2013	108.6	EquipmentID=OlympusAU400::Equipmentmanufacturer=OlympusDiagnostics::Equipmentmodel=AU400::Anesthesiausedforbloodcollection=InjectionnarcosiswithKetamine(100mg/kg)/Xylazine(10mg/kg)::Methodofbloodcollection=Retro-orbitalpuncture::Anticoagulant=LithiumHeparin::Bloodcollectiontubes=KabeLabortechnikLithiumheparincoatedtubes::Dateandtimeofsacrifice=2013-05-13T08:52:00Z::Storagetemperaturefrombloodcoll…
137	Exp1	WTSI	MGP_001	IMPC_CBC_001	IMPC_CBC_003_001	MGI:2164831	+/+			e3f8c9f1ec9f0d8950051fae0c21753f		male	22/02/2013	109.2	EquipmentID=OlympusAU400::Equipmentmanufacturer=OlympusDiagnostics::Equipmentmodel=AU400::Anesthesiausedforbloodcollection=InjectionnarcosiswithKetamine(100mg/kg)/Xylazine(10mg/kg)::Methodofbloodcollection=Retro-orbitalpuncture::Anticoagulant=LithiumHeparin::Bloodcollectiontubes=KabeLabortechnikLithiumheparincoatedtubes::Dateandtimeofsacrifice=2013-02-20T09:33:00Z::Storagetemperaturefrombloodcoll…
138	Exp1	WTSI	MGP_001	IMPC_CBC_001	IMPC_CBC_003_001	MGI:2164831	+/+			e3f8c9f1ec9f0d8950051fae0c21753f		male	01/05/2012	105.4	EquipmentID=OlympusAU400::Equipmentmanufacturer=OlympusDiagnostics::Equipmentmodel=AU400::Anesthesiausedforbloodcollection=InjectionnarcosiswithKetamine(100mg/kg)/Xylazine(10mg/kg)::Methodofbloodcollection=Retro-orbitalpuncture::Anticoagulant=LithiumHeparin::Bloodcollectiontubes=KabeLabortechnikLithiumheparincoatedtubes::Dateandtimeofsacrifice=2012-05-01T08:51:00Z::Storagetemperaturefrombloodcoll…
139	Exp1	WTSI	MGP_001	IMPC_CBC_001	IMPC_CBC_003_001	MGI:2164831	+/+			e3f8c9f1ec9f0d8950051fae0c21753f		male	11/09/2013	107.9	EquipmentID=OlympusAU400::Equipmentmanufacturer=OlympusDiagnostics::Equipmentmodel=AU400::Anesthesiausedforbloodcollection=InjectionnarcosiswithKetamine(100mg/kg)/Xylazine(10mg/kg)::Methodofbloodcollection=Retro-orbitalpuncture::Anticoagulant=LithiumHeparin::Bloodcollectiontubes=KabeLabortechnikLithiumheparincoatedtubes::Dateandtimeofsacrifice=2013-09-11T13:56:00Z::Storagetemperaturefrombloodcoll…
140	Exp1	WTSI	MGP_001	IMPC_CBC_001	IMPC_CBC_003_001	MGI:2164831	+/+			e3f8c9f1ec9f0d8950051fae0c21753f		female	24/09/2012	111.6	EquipmentID=OlympusAU400::Equipmentmanufacturer=OlympusDiagnostics::Equipmentmodel=AU400::Anesthesiausedforbloodcollection=InjectionnarcosiswithKetamine(100mg/kg)/Xylazine(10mg/kg)::Methodofbloodcollection=Retro-orbitalpuncture::Anticoagulant=LithiumHeparin::Bloodcollectiontubes=KabeLabortechnikLithiumheparincoatedtubes::Dateandtimeofsacrifice=2012-09-24T10:13:00Z::Storagetemperaturefrombloodcoll…
141	Exp1	WTSI	MGP_001	IMPC_CBC_001	IMPC_CBC_003_001	MGI:2164831	+/+			e3f8c9f1ec9f0d8950051fae0c21753f		male	17/12/2012	108.2	EquipmentID=OlympusAU400::Equipmentmanufacturer=OlympusDiagnostics::Equipmentmodel=AU400::Anesthesiausedforbloodcollection=InjectionnarcosiswithKetamine(100mg/kg)/Xylazine(10mg/kg)::Methodofbloodcollection=Retro-orbitalpuncture::Anticoagulant=LithiumHeparin::Bloodcollectiontubes=KabeLabortechnikLithiumheparincoatedtubes::Dateandtimeofsacrifice=2012-12-17T08:26:00Z::Storagetemperaturefrombloodcoll…
142	Exp1	WTSI	MGP_001	IMPC_CBC_001	IMPC_CBC_003_001	MGI:2164831	+/+			e3f8c9f1ec9f0d8950051fae0c21753f		male	09/05/2012	107.7	EquipmentID=OlympusAU400::Equipmentmanufacturer=OlympusDiagnostics::Equipmentmodel=AU400::Anesthesiausedforbloodcollection=InjectionnarcosiswithKetamine(100mg/kg)/Xylazine(10mg/kg)::Methodofbloodcollection=Retro-orbitalpuncture::Anticoagulant=LithiumHeparin::Bloodcollectiontubes=KabeLabortechnikLithiumheparincoatedtubes::Dateandtimeofsacrifice=2012-05-09T09:36:00Z::Storagetemperaturefrombloodcoll…
143	Exp1	WTSI	MGP_001	IMPC_CBC_001	IMPC_CBC_003_001	MGI:2164831	+/+			e3f8c9f1ec9f0d8950051fae0c21753f		male	15/07/2013	109.9	EquipmentID=OlympusAU400::Equipmentmanufacturer=OlympusDiagnostics::Equipmentmodel=AU400::Anesthesiausedforbloodcollection=InjectionnarcosiswithKetamine(100mg/kg)/Xylazine(10mg/kg)::Methodofbloodcollection=Retro-orbitalpuncture::Anticoagulant=LithiumHeparin::Bloodcollectiontubes=KabeLabortechnikLithiumheparincoatedtubes::Dateandtimeofsacrifice=2013-07-15T08:31:00Z::Storagetemperaturefrombloodcoll…
144	Exp1	WTSI	MGP_001	IMPC_CBC_001	IMPC_CBC_003_001	MGI:2164831	+/+			e3f8c9f1ec9f0d8950051fae0c21753f		female	16/04/2012	112.5	EquipmentID=OlympusAU400::Equipmentmanufacturer=OlympusDiagnostics::Equipmentmodel=AU400::Anesthesiausedforbloodcollection=InjectionnarcosiswithKetamine(100mg/kg)/Xylazine(10mg/kg)::Methodofbloodcollection=Retro-orbitalpuncture::Anticoagulant=LithiumHeparin::Bloodcollectiontubes=KabeLabortechnikLithiumheparincoatedtubes::Dateandtimeofsacrifice=2012-04-16T09:11:00Z::Storagetemperaturefrombloodcoll…
145	Exp1	WTSI	MGP_001	IMPC_CBC_001	IMPC_CBC_003_001	MGI:2164831	+/+			e3f8c9f1ec9f0d8950051fae0c21753f		male	22/08/2013	107.4	EquipmentID=OlympusAU400::Equipmentmanufacturer=OlympusDiagnostics::Equipmentmodel=AU400::Anesthesiausedforbloodcollection=InjectionnarcosiswithKetamine(100mg/kg)/Xylazine(10mg/kg)::Methodofbloodcollection=Retro-orbitalpuncture::Anticoagulant=LithiumHeparin::Bloodcollectiontubes=KabeLabortechnikLithiumheparincoatedtubes::Dateandtimeofsacrifice=2013-08-22T10:57:00Z::Storagetemperaturefrombloodcoll…
146	Exp1	WTSI	MGP_001	IMPC_CBC_001	IMPC_CBC_003_001	MGI:2164831	+/+			e3f8c9f1ec9f0d8950051fae0c21753f		male	27/06/2012	106	EquipmentID=OlympusAU400::Equipmentmanufacturer=OlympusDiagnostics::Equipmentmodel=AU400::Anesthesiausedforbloodcollection=InjectionnarcosiswithKetamine(100mg/kg)/Xylazine(10mg/kg)::Methodofbloodcollection=Retro-orbitalpuncture::Anticoagulant=LithiumHeparin::Bloodcollectiontubes=KabeLabortechnikLithiumheparincoatedtubes::Dateandtimeofsacrifice=2012-06-27T09:36:00Z::Storagetemperaturefrombloodcoll…
147	Exp1	WTSI	MGP_001	IMPC_CBC_001	IMPC_CBC_003_001	MGI:2164831	+/+			e3f8c9f1ec9f0d8950051fae0c21753f		female	03/01/2013	110.5	EquipmentID=OlympusAU400::Equipmentmanufacturer=OlympusDiagnostics::Equipmentmodel=AU400::Anesthesiausedforbloodcollection=InjectionnarcosiswithKetamine(100mg/kg)/Xylazine(10mg/kg)::Methodofbloodcollection=Retro-orbitalpuncture::Anticoagulant=LithiumHeparin::Bloodcollectiontubes=KabeLabortechnikLithiumheparincoatedtubes::Dateandtimeofsacrifice=2013-01-03T08:55:00Z::Storagetemperaturefrombloodcoll…
148	Exp1	WTSI	MGP_001	IMPC_CBC_001	IMPC_CBC_003_001	MGI:2164831	+/+			e3f8c9f1ec9f0d8950051fae0c21753f		male	06/02/2013	108.7	EquipmentID=OlympusAU400::Equipmentmanufacturer=OlympusDiagnostics::Equipmentmodel=AU400::Anesthesiausedforbloodcollection=InjectionnarcosiswithKetamine(100mg/kg)/Xylazine(10mg/kg)::Methodofbloodcollection=Retro-orbitalpuncture::Anticoagulant=LithiumHeparin::Bloodcollectiontubes=KabeLabortechnikLithiumheparincoatedtubes::Dateandtimeofsacrifice=2013-02-06T08:31:00Z::Storagetemperaturefrombloodcoll…
149	Exp1	WTSI	MGP_001	IMPC_CBC_001	IMPC_CBC_003_001	MGI:2164831	+/+			e3f8c9f1ec9f0d8950051fae0c21753f		female	27/12/2012	110.6	EquipmentID=OlympusAU400::Equipmentmanufacturer=OlympusDiagnostics::Equipmentmodel=AU400::Anesthesiausedforbloodcollection=InjectionnarcosiswithKetamine(100mg/kg)/Xylazine(10mg/kg)::Methodofbloodcollection=Retro-orbitalpuncture::Anticoagulant=LithiumHeparin::Bloodcollectiontubes=KabeLabortechnikLithiumheparincoatedtubes::Dateandtimeofsacrifice=2012-12-27T10:15:00Z::Storagetemperaturefrombloodcoll…
150	Exp1	WTSI	MGP_001	IMPC_CBC_001	IMPC_CBC_003_001	MGI:2164831	+/+			e3f8c9f1ec9f0d8950051fae0c21753f		female	03/12/2012	110.7	EquipmentID=OlympusAU400::Equipmentmanufacturer=OlympusDiagnostics::Equipmentmodel=AU400::Anesthesiausedforbloodcollection=InjectionnarcosiswithKetamine(100mg/kg)/Xylazine(10mg/kg)::Methodofbloodcollection=Retro-orbitalpuncture::Anticoagulant=LithiumHeparin::Bloodcollectiontubes=KabeLabortechnikLithiumheparincoatedtubes::Dateandtimeofsacrifice=2012-12-03T08:58:00Z::Storagetemperaturefrombloodcoll…
151	Exp1	WTSI	MGP_001	IMPC_CBC_001	IMPC_CBC_003_001	MGI:2164831	+/+			e3f8c9f1ec9f0d8950051fae0c21753f		male	17/12/2012	108.1	EquipmentID=OlympusAU400::Equipmentmanufacturer=OlympusDiagnostics::Equipmentmodel=AU400::Anesthesiausedforbloodcollection=InjectionnarcosiswithKetamine(100mg/kg)/Xylazine(10mg/kg)::Methodofbloodcollection=Retro-orbitalpuncture::Anticoagulant=LithiumHeparin::Bloodcollectiontubes=KabeLabortechnikLithiumheparincoatedtubes::Dateandtimeofsacrifice=2012-12-17T08:26:00Z::Storagetemperaturefrombloodcoll…
152	Exp1	WTSI	MGP_001	IMPC_CBC_001	IMPC_CBC_003_001	MGI:2164831	+/+			e3f8c9f1ec9f0d8950051fae0c21753f		female	02/04/2012	109.5	EquipmentID=OlympusAU400::Equipmentmanufacturer=OlympusDiagnostics::Equipmentmodel=AU400::Anesthesiausedforbloodcollection=InjectionnarcosiswithKetamine(100mg/kg)/Xylazine(10mg/kg)::Methodofbloodcollection=Retro-orbitalpuncture::Anticoagulant=LithiumHeparin::Bloodcollectiontubes=KabeLabortechnikLithiumheparincoatedtubes::Dateandtimeofsacrifice=2012-04-02T09:46:00Z::Storagetemperaturefrombloodcoll…
153	Exp1	WTSI	MGP_001	IMPC_CBC_001	IMPC_CBC_003_001	MGI:2164831	+/+			e3f8c9f1ec9f0d8950051fae0c21753f		male	13/06/2012	107.2	EquipmentID=OlympusAU400::Equipmentmanufacturer=OlympusDiagnostics::Equipmentmodel=AU400::Anesthesiausedforbloodcollection=InjectionnarcosiswithKetamine(100mg/kg)/Xylazine(10mg/kg)::Methodofbloodcollection=Retro-orbitalpuncture::Anticoagulant=LithiumHeparin::Bloodcollectiontubes=KabeLabortechnikLithiumheparincoatedtubes::Dateandtimeofsacrifice=2012-06-13T09:22:00Z::Storagetemperaturefrombloodcoll…
154	Exp1	WTSI	MGP_001	IMPC_CBC_001	IMPC_CBC_003_001	MGI:2164831	+/+			e3f8c9f1ec9f0d8950051fae0c21753f		female	22/05/2012	107.3	EquipmentID=OlympusAU400::Equipmentmanufacturer=OlympusDiagnostics::Equipmentmodel=AU400::Anesthesiausedforbloodcollection=InjectionnarcosiswithKetamine(100mg/kg)/Xylazine(10mg/kg)::Methodofbloodcollection=Retro-orbitalpuncture::Anticoagulant=LithiumHeparin::Bloodcollectiontubes=KabeLabortechnikLithiumheparincoatedtubes::Dateandtimeofsacrifice=2012-05-22T08:43:00Z::Storagetemperaturefrombloodcoll…
155	Exp1	WTSI	MGP_001	IMPC_CBC_001	IMPC_CBC_003_001	MGI:2164831	+/+			e3f8c9f1ec9f0d8950051fae0c21753f		male	15/08/2012	108.5	EquipmentID=OlympusAU400::Equipmentmanufacturer=OlympusDiagnostics::Equipmentmodel=AU400::Anesthesiausedforbloodcollection=InjectionnarcosiswithKetamine(100mg/kg)/Xylazine(10mg/kg)::Methodofbloodcollection=Retro-orbitalpuncture::Anticoagulant=LithiumHeparin::Bloodcollectiontubes=KabeLabortechnikLithiumheparincoatedtubes::Dateandtimeofsacrifice=2012-08-15T09:23:00Z::Storagetemperaturefrombloodcoll…
156	Exp1	WTSI	MGP_001	IMPC_CBC_001	IMPC_CBC_003_001	MGI:2164831	+/+			e3f8c9f1ec9f0d8950051fae0c21753f		female	06/05/2014	111.6	EquipmentID=OlympusAU400::Equipmentmanufacturer=OlympusDiagnostics::Equipmentmodel=AU400::Anesthesiausedforbloodcollection=InjectionnarcosiswithKetamine(100mg/kg)/Xylazine(10mg/kg)::Methodofbloodcollection=Retro-orbitalpuncture::Anticoagulant=LithiumHeparin::Bloodcollectiontubes=KabeLabortechnikLithiumheparincoatedtubes::Dateandtimeofsacrifice=2014-05-06T09:58:00Z::Storagetemperaturefrombloodcoll…
157	Exp1	WTSI	MGP_001	IMPC_CBC_001	IMPC_CBC_003_001	MGI:2164831	+/+			e3f8c9f1ec9f0d8950051fae0c21753f		male	27/06/2012	106.3	EquipmentID=OlympusAU400::Equipmentmanufacturer=OlympusDiagnostics::Equipmentmodel=AU400::Anesthesiausedforbloodcollection=InjectionnarcosiswithKetamine(100mg/kg)/Xylazine(10mg/kg)::Methodofbloodcollection=Retro-orbitalpuncture::Anticoagulant=LithiumHeparin::Bloodcollectiontubes=KabeLabortechnikLithiumheparincoatedtubes::Dateandtimeofsacrifice=2012-06-27T09:25:00Z::Storagetemperaturefrombloodcoll…
158	Exp1	WTSI	MGP_001	IMPC_CBC_001	IMPC_CBC_003_001	MGI:2164831	+/+			e3f8c9f1ec9f0d8950051fae0c21753f		male	16/04/2012	109.4	EquipmentID=OlympusAU400::Equipmentmanufacturer=OlympusDiagnostics::Equipmentmodel=AU400::Anesthesiausedforbloodcollection=InjectionnarcosiswithKetamine(100mg/kg)/Xylazine(10mg/kg)::Methodofbloodcollection=Retro-orbitalpuncture::Anticoagulant=LithiumHeparin::Bloodcollectiontubes=KabeLabortechnikLithiumheparincoatedtubes::Dateandtimeofsacrifice=2012-04-16T09:07:00Z::Storagetemperaturefrombloodcoll…
159	Exp1	WTSI	MGP_001	IMPC_CBC_001	IMPC_CBC_003_001	MGI:2164831	+/+			e3f8c9f1ec9f0d8950051fae0c21753f		male	10/10/2012	108.4	EquipmentID=OlympusAU400::Equipmentmanufacturer=OlympusDiagnostics::Equipmentmodel=AU400::Anesthesiausedforbloodcollection=InjectionnarcosiswithKetamine(100mg/kg)/Xylazine(10mg/kg)::Methodofbloodcollection=Retro-orbitalpuncture::Anticoagulant=LithiumHeparin::Bloodcollectiontubes=KabeLabortechnikLithiumheparincoatedtubes::Dateandtimeofsacrifice=2012-10-10T09:09:00Z::Storagetemperaturefrombloodcoll…
160	Exp1	WTSI	MGP_001	IMPC_CBC_001	IMPC_CBC_003_001	MGI:2164831	+/+			e3f8c9f1ec9f0d8950051fae0c21753f		male	23/07/2012	106.8	EquipmentID=OlympusAU400::Equipmentmanufacturer=OlympusDiagnostics::Equipmentmodel=AU400::Anesthesiausedforbloodcollection=InjectionnarcosiswithKetamine(100mg/kg)/Xylazine(10mg/kg)::Methodofbloodcollection=Retro-orbitalpuncture::Anticoagulant=LithiumHeparin::Bloodcollectiontubes=KabeLabortechnikLithiumheparincoatedtubes::Dateandtimeofsacrifice=2012-07-23T09:05:00Z::Storagetemperaturefrombloodcoll…
161	Exp1	WTSI	MGP_001	IMPC_CBC_001	IMPC_CBC_003_001	MGI:2164831	+/+			e3f8c9f1ec9f0d8950051fae0c21753f		male	15/08/2012	109.1	EquipmentID=OlympusAU400::Equipmentmanufacturer=OlympusDiagnostics::Equipmentmodel=AU400::Anesthesiausedforbloodcollection=InjectionnarcosiswithKetamine(100mg/kg)/Xylazine(10mg/kg)::Methodofbloodcollection=Retro-orbitalpuncture::Anticoagulant=LithiumHeparin::Bloodcollectiontubes=KabeLabortechnikLithiumheparincoatedtubes::Dateandtimeofsacrifice=2012-08-15T09:20:00Z::Storagetemperaturefrombloodcoll…
162	Exp1	WTSI	MGP_001	IMPC_CBC_001	IMPC_CBC_003_001	MGI:2164831	+/+			e3f8c9f1ec9f0d8950051fae0c21753f		female	13/05/2013	110.7	EquipmentID=OlympusAU400::Equipmentmanufacturer=OlympusDiagnostics::Equipmentmodel=AU400::Anesthesiausedforbloodcollection=InjectionnarcosiswithKetamine(100mg/kg)/Xylazine(10mg/kg)::Methodofbloodcollection=Retro-orbitalpuncture::Anticoagulant=LithiumHeparin::Bloodcollectiontubes=KabeLabortechnikLithiumheparincoatedtubes::Dateandtimeofsacrifice=2013-05-13T08:53:00Z::Storagetemperaturefrombloodcoll…
163	Exp1	WTSI	MGP_001	IMPC_CBC_001	IMPC_CBC_003_001	MGI:2164831	+/+			e3f8c9f1ec9f0d8950051fae0c21753f		male	08/04/2013	107.3	EquipmentID=OlympusAU400::Equipmentmanufacturer=OlympusDiagnostics::Equipmentmodel=AU400::Anesthesiausedforbloodcollection=InjectionnarcosiswithKetamine(100mg/kg)/Xylazine(10mg/kg)::Methodofbloodcollection=Retro-orbitalpuncture::Anticoagulant=LithiumHeparin::Bloodcollectiontubes=KabeLabortechnikLithiumheparincoatedtubes::Dateandtimeofsacrifice=2013-04-08T09:12:00Z::Storagetemperaturefrombloodcoll…
164	Exp1	WTSI	MGP_001	IMPC_CBC_001	IMPC_CBC_003_001	MGI:2164831	+/+			e3f8c9f1ec9f0d8950051fae0c21753f		female	30/05/2013	110	EquipmentID=OlympusAU400::Equipmentmanufacturer=OlympusDiagnostics::Equipmentmodel=AU400::Anesthesiausedforbloodcollection=InjectionnarcosiswithKetamine(100mg/kg)/Xylazine(10mg/kg)::Methodofbloodcollection=Retro-orbitalpuncture::Anticoagulant=LithiumHeparin::Bloodcollectiontubes=KabeLabortechnikLithiumheparincoatedtubes::Dateandtimeofsacrifice=2013-05-30T10:03:00Z::Storagetemperaturefrombloodcoll…
165	Exp1	WTSI	MGP_001	IMPC_CBC_001	IMPC_CBC_003_001	MGI:2164831	+/+			e3f8c9f1ec9f0d8950051fae0c21753f		female	30/10/2012	112.1	EquipmentID=OlympusAU400::Equipmentmanufacturer=OlympusDiagnostics::Equipmentmodel=AU400::Anesthesiausedforbloodcollection=InjectionnarcosiswithKetamine(100mg/kg)/Xylazine(10mg/kg)::Methodofbloodcollection=Retro-orbitalpuncture::Anticoagulant=LithiumHeparin::Bloodcollectiontubes=KabeLabortechnikLithiumheparincoatedtubes::Dateandtimeofsacrifice=2012-10-30T09:00:00Z::Storagetemperaturefrombloodcoll…
166	Exp1	WTSI	MGP_001	IMPC_CBC_001	IMPC_CBC_003_001	MGI:2164831	+/+			e3f8c9f1ec9f0d8950051fae0c21753f		female	29/01/2014	108.5	EquipmentID=OlympusAU400::Equipmentmanufacturer=OlympusDiagnostics::Equipmentmodel=AU400::Anesthesiausedforbloodcollection=InjectionnarcosiswithKetamine(100mg/kg)/Xylazine(10mg/kg)::Methodofbloodcollection=Retro-orbitalpuncture::Anticoagulant=LithiumHeparin::Bloodcollectiontubes=KabeLabortechnikLithiumheparincoatedtubes::Dateandtimeofsacrifice=2014-01-29T09:53:00Z::Storagetemperaturefrombloodcoll…
167	Exp1	WTSI	MGP_001	IMPC_CBC_001	IMPC_CBC_003_001	MGI:2164831	+/+			e3f8c9f1ec9f0d8950051fae0c21753f		female	22/05/2012	108.4	EquipmentID=OlympusAU400::Equipmentmanufacturer=OlympusDiagnostics::Equipmentmodel=AU400::Anesthesiausedforbloodcollection=InjectionnarcosiswithKetamine(100mg/kg)/Xylazine(10mg/kg)::Methodofbloodcollection=Retro-orbitalpuncture::Anticoagulant=LithiumHeparin::Bloodcollectiontubes=KabeLabortechnikLithiumheparincoatedtubes::Dateandtimeofsacrifice=2012-05-22T08:55:00Z::Storagetemperaturefrombloodcoll…
168	Exp1	WTSI	MGP_001	IMPC_CBC_001	IMPC_CBC_003_001	MGI:2164831	+/+			e3f8c9f1ec9f0d8950051fae0c21753f		male	10/07/2012	109.1	EquipmentID=OlympusAU400::Equipmentmanufacturer=OlympusDiagnostics::Equipmentmodel=AU400::Anesthesiausedforbloodcollection=InjectionnarcosiswithKetamine(100mg/kg)/Xylazine(10mg/kg)::Methodofbloodcollection=Retro-orbitalpuncture::Anticoagulant=LithiumHeparin::Bloodcollectiontubes=KabeLabortechnikLithiumheparincoatedtubes::Dateandtimeofsacrifice=2012-07-10T10:18:00Z::Storagetemperaturefrombloodcoll…
169	Exp1	WTSI	MGP_001	IMPC_CBC_001	IMPC_CBC_003_001	MGI:2164831	+/+			e3f8c9f1ec9f0d8950051fae0c21753f		male	29/07/2013	108.3	EquipmentID=OlympusAU400::Equipmentmanufacturer=OlympusDiagnostics::Equipmentmodel=AU400::Anesthesiausedforbloodcollection=InjectionnarcosiswithKetamine(100mg/kg)/Xylazine(10mg/kg)::Methodofbloodcollection=Retro-orbitalpuncture::Anticoagulant=LithiumHeparin::Bloodcollectiontubes=KabeLabortechnikLithiumheparincoatedtubes::Dateandtimeofsacrifice=2013-07-29T09:20:00Z::Storagetemperaturefrombloodcoll…
170	Exp1	WTSI	MGP_001	IMPC_CBC_001	IMPC_CBC_003_001	MGI:2164831	+/+			e3f8c9f1ec9f0d8950051fae0c21753f		female	24/09/2012	113.7	EquipmentID=OlympusAU400::Equipmentmanufacturer=OlympusDiagnostics::Equipmentmodel=AU400::Anesthesiausedforbloodcollection=InjectionnarcosiswithKetamine(100mg/kg)/Xylazine(10mg/kg)::Methodofbloodcollection=Retro-orbitalpuncture::Anticoagulant=LithiumHeparin::Bloodcollectiontubes=KabeLabortechnikLithiumheparincoatedtubes::Dateandtimeofsacrifice=2012-09-24T10:10:00Z::Storagetemperaturefrombloodcoll…
171	Exp1	WTSI	MGP_001	IMPC_CBC_001	IMPC_CBC_003_001	MGI:2164831	+/+			e3f8c9f1ec9f0d8950051fae0c21753f		male	04/09/2013	109.2	EquipmentID=OlympusAU400::Equipmentmanufacturer=OlympusDiagnostics::Equipmentmodel=AU400::Anesthesiausedforbloodcollection=InjectionnarcosiswithKetamine(100mg/kg)/Xylazine(10mg/kg)::Methodofbloodcollection=Retro-orbitalpuncture::Anticoagulant=LithiumHeparin::Bloodcollectiontubes=KabeLabortechnikLithiumheparincoatedtubes::Dateandtimeofsacrifice=2013-09-04T11:07:00Z::Storagetemperaturefrombloodcoll…
172	Exp1	WTSI	MGP_001	IMPC_CBC_001	IMPC_CBC_003_001	MGI:2164831	+/+			e3f8c9f1ec9f0d8950051fae0c21753f		male	01/05/2012	108.2	EquipmentID=OlympusAU400::Equipmentmanufacturer=OlympusDiagnostics::Equipmentmodel=AU400::Anesthesiausedforbloodcollection=InjectionnarcosiswithKetamine(100mg/kg)/Xylazine(10mg/kg)::Methodofbloodcollection=Retro-orbitalpuncture::Anticoagulant=LithiumHeparin::Bloodcollectiontubes=KabeLabortechnikLithiumheparincoatedtubes::Dateandtimeofsacrifice=2012-05-01T09:19:00Z::Storagetemperaturefrombloodcoll…
173	Exp1	WTSI	MGP_001	IMPC_CBC_001	IMPC_CBC_003_001	MGI:2164831	+/+			e3f8c9f1ec9f0d8950051fae0c21753f		female	17/02/2014	114.4	EquipmentID=OlympusAU400::Equipmentmanufacturer=OlympusDiagnostics::Equipmentmodel=AU400::Anesthesiausedforbloodcollection=InjectionnarcosiswithKetamine(100mg/kg)/Xylazine(10mg/kg)::Methodofbloodcollection=Retro-orbitalpuncture::Anticoagulant=LithiumHeparin::Bloodcollectiontubes=KabeLabortechnikLithiumheparincoatedtubes::Dateandtimeofsacrifice=2014-02-17T09:07:00Z::Storagetemperaturefrombloodcoll…
174	Exp1	WTSI	MGP_001	IMPC_CBC_001	IMPC_CBC_003_001	MGI:2164831	+/+			e3f8c9f1ec9f0d8950051fae0c21753f		male	24/09/2012	106.9	EquipmentID=OlympusAU400::Equipmentmanufacturer=OlympusDiagnostics::Equipmentmodel=AU400::Anesthesiausedforbloodcollection=InjectionnarcosiswithKetamine(100mg/kg)/Xylazine(10mg/kg)::Methodofbloodcollection=Retro-orbitalpuncture::Anticoagulant=LithiumHeparin::Bloodcollectiontubes=KabeLabortechnikLithiumheparincoatedtubes::Dateandtimeofsacrifice=2012-09-24T09:03:00Z::Storagetemperaturefrombloodcoll…
175	Exp1	WTSI	MGP_001	IMPC_CBC_001	IMPC_CBC_003_001	MGI:2164831	+/+			e3f8c9f1ec9f0d8950051fae0c21753f		male	29/07/2013	105.7	EquipmentID=OlympusAU400::Equipmentmanufacturer=OlympusDiagnostics::Equipmentmodel=AU400::Anesthesiausedforbloodcollection=InjectionnarcosiswithKetamine(100mg/kg)/Xylazine(10mg/kg)::Methodofbloodcollection=Retro-orbitalpuncture::Anticoagulant=LithiumHeparin::Bloodcollectiontubes=KabeLabortechnikLithiumheparincoatedtubes::Dateandtimeofsacrifice=2013-07-29T09:34:00Z::Storagetemperaturefrombloodcoll…
176	Exp1	WTSI	MGP_001	IMPC_CBC_001	IMPC_CBC_003_001	MGI:2164831	+/+			e3f8c9f1ec9f0d8950051fae0c21753f		female	29/07/2013	111.3	EquipmentID=OlympusAU400::Equipmentmanufacturer=OlympusDiagnostics::Equipmentmodel=AU400::Anesthesiausedforbloodcollection=InjectionnarcosiswithKetamine(100mg/kg)/Xylazine(10mg/kg)::Methodofbloodcollection=Retro-orbitalpuncture::Anticoagulant=LithiumHeparin::Bloodcollectiontubes=KabeLabortechnikLithiumheparincoatedtubes::Dateandtimeofsacrifice=2013-07-29T10:03:00Z::Storagetemperaturefrombloodcoll…
177	Exp1	WTSI	MGP_001	IMPC_CBC_001	IMPC_CBC_003_001	MGI:2164831	+/+			e3f8c9f1ec9f0d8950051fae0c21753f		male	12/12/2013	109	EquipmentID=OlympusAU400::Equipmentmanufacturer=OlympusDiagnostics::Equipmentmodel=AU400::Anesthesiausedforbloodcollection=InjectionnarcosiswithKetamine(100mg/kg)/Xylazine(10mg/kg)::Methodofbloodcollection=Retro-orbitalpuncture::Anticoagulant=LithiumHeparin::Bloodcollectiontubes=KabeLabortechnikLithiumheparincoatedtubes::Dateandtimeofsacrifice=2013-12-12T15:44:00Z::Storagetemperaturefrombloodcoll…
178	Exp1	WTSI	MGP_001	IMPC_CBC_001	IMPC_CBC_003_001	MGI:2164831	+/+			e3f8c9f1ec9f0d8950051fae0c21753f		male	18/06/2012	108	EquipmentID=OlympusAU400::Equipmentmanufacturer=OlympusDiagnostics::Equipmentmodel=AU400::Anesthesiausedforbloodcollection=InjectionnarcosiswithKetamine(100mg/kg)/Xylazine(10mg/kg)::Methodofbloodcollection=Retro-orbitalpuncture::Anticoagulant=LithiumHeparin::Bloodcollectiontubes=KabeLabortechnikLithiumheparincoatedtubes::Dateandtimeofsacrifice=2012-06-18T09:42:00Z::Storagetemperaturefrombloodcoll…
179	Exp1	WTSI	MGP_001	IMPC_CBC_001	IMPC_CBC_003_001	MGI:2164831	+/+			e3f8c9f1ec9f0d8950051fae0c21753f		male	19/09/2012	108.8	EquipmentID=OlympusAU400::Equipmentmanufacturer=OlympusDiagnostics::Equipmentmodel=AU400::Anesthesiausedforbloodcollection=InjectionnarcosiswithKetamine(100mg/kg)/Xylazine(10mg/kg)::Methodofbloodcollection=Retro-orbitalpuncture::Anticoagulant=LithiumHeparin::Bloodcollectiontubes=KabeLabortechnikLithiumheparincoatedtubes::Dateandtimeofsacrifice=2012-09-19T09:46:00Z::Storagetemperaturefrombloodcoll…
180	Exp1	WTSI	MGP_001	IMPC_CBC_001	IMPC_CBC_003_001	MGI:2164831	+/+			e3f8c9f1ec9f0d8950051fae0c21753f		female	18/06/2012	109.4	EquipmentID=OlympusAU400::Equipmentmanufacturer=OlympusDiagnostics::Equipmentmodel=AU400::Anesthesiausedforbloodcollection=InjectionnarcosiswithKetamine(100mg/kg)/Xylazine(10mg/kg)::Methodofbloodcollection=Retro-orbitalpuncture::Anticoagulant=LithiumHeparin::Bloodcollectiontubes=KabeLabortechnikLithiumheparincoatedtubes::Dateandtimeofsacrifice=2012-06-18T10:45:00Z::Storagetemperaturefrombloodcoll…
181	Exp1	WTSI	MGP_001	IMPC_CBC_001	IMPC_CBC_003_001	MGI:2164831	+/+			e3f8c9f1ec9f0d8950051fae0c21753f		female	27/03/2012	107.7	EquipmentID=OlympusAU400::Equipmentmanufacturer=OlympusDiagnostics::Equipmentmodel=AU400::Anesthesiausedforbloodcollection=InjectionnarcosiswithKetamine(100mg/kg)/Xylazine(10mg/kg)::Methodofbloodcollection=Retro-orbitalpuncture::Anticoagulant=LithiumHeparin::Bloodcollectiontubes=KabeLabortechnikLithiumheparincoatedtubes::Dateandtimeofsacrifice=2012-03-27T10:22:00Z::Storagetemperaturefrombloodcoll…
182	Exp1	WTSI	MGP_001	IMPC_CBC_001	IMPC_CBC_003_001	MGI:2164831	+/+			e3f8c9f1ec9f0d8950051fae0c21753f		male	17/12/2012	107.4	EquipmentID=OlympusAU400::Equipmentmanufacturer=OlympusDiagnostics::Equipmentmodel=AU400::Anesthesiausedforbloodcollection=InjectionnarcosiswithKetamine(100mg/kg)/Xylazine(10mg/kg)::Methodofbloodcollection=Retro-orbitalpuncture::Anticoagulant=LithiumHeparin::Bloodcollectiontubes=KabeLabortechnikLithiumheparincoatedtubes::Dateandtimeofsacrifice=2012-12-17T09:05:00Z::Storagetemperaturefrombloodcoll…
183	Exp1	WTSI	MGP_001	IMPC_CBC_001	IMPC_CBC_003_001	MGI:2164831	+/+			e3f8c9f1ec9f0d8950051fae0c21753f		male	29/07/2013	106.1	EquipmentID=OlympusAU400::Equipmentmanufacturer=OlympusDiagnostics::Equipmentmodel=AU400::Anesthesiausedforbloodcollection=InjectionnarcosiswithKetamine(100mg/kg)/Xylazine(10mg/kg)::Methodofbloodcollection=Retro-orbitalpuncture::Anticoagulant=LithiumHeparin::Bloodcollectiontubes=KabeLabortechnikLithiumheparincoatedtubes::Dateandtimeofsacrifice=2013-07-29T09:14:00Z::Storagetemperaturefrombloodcoll…
184	Exp1	WTSI	MGP_001	IMPC_CBC_001	IMPC_CBC_003_001	MGI:2164831	+/+			e3f8c9f1ec9f0d8950051fae0c21753f		female	05/02/2014	111.1	EquipmentID=OlympusAU400::Equipmentmanufacturer=OlympusDiagnostics::Equipmentmodel=AU400::Anesthesiausedforbloodcollection=InjectionnarcosiswithKetamine(100mg/kg)/Xylazine(10mg/kg)::Methodofbloodcollection=Retro-orbitalpuncture::Anticoagulant=LithiumHeparin::Bloodcollectiontubes=KabeLabortechnikLithiumheparincoatedtubes::Dateandtimeofsacrifice=2014-02-05T09:12:00Z::Storagetemperaturefrombloodcoll…
185	Exp1	WTSI	MGP_001	IMPC_CBC_001	IMPC_CBC_003_001	MGI:2164831	+/+			e3f8c9f1ec9f0d8950051fae0c21753f		female	26/03/2013	110.5	EquipmentID=OlympusAU400::Equipmentmanufacturer=OlympusDiagnostics::Equipmentmodel=AU400::Anesthesiausedforbloodcollection=InjectionnarcosiswithKetamine(100mg/kg)/Xylazine(10mg/kg)::Methodofbloodcollection=Retro-orbitalpuncture::Anticoagulant=LithiumHeparin::Bloodcollectiontubes=KabeLabortechnikLithiumheparincoatedtubes::Dateandtimeofsacrifice=2013-03-26T09:25:00Z::Storagetemperaturefrombloodcoll…
186	Exp1	WTSI	MGP_001	IMPC_CBC_001	IMPC_CBC_003_001	MGI:2164831	+/+			e3f8c9f1ec9f0d8950051fae0c21753f		male	05/08/2013	108	EquipmentID=OlympusAU400::Equipmentmanufacturer=OlympusDiagnostics::Equipmentmodel=AU400::Anesthesiausedforbloodcollection=InjectionnarcosiswithKetamine(100mg/kg)/Xylazine(10mg/kg)::Methodofbloodcollection=Retro-orbitalpuncture::Anticoagulant=LithiumHeparin::Bloodcollectiontubes=KabeLabortechnikLithiumheparincoatedtubes::Dateandtimeofsacrifice=2013-08-05T08:46:00Z::Storagetemperaturefrombloodcoll…
187	Exp1	WTSI	MGP_001	IMPC_CBC_001	IMPC_CBC_003_001	MGI:2164831	+/+			e3f8c9f1ec9f0d8950051fae0c21753f		female	18/07/2012	110.4	EquipmentID=OlympusAU400::Equipmentmanufacturer=OlympusDiagnostics::Equipmentmodel=AU400::Anesthesiausedforbloodcollection=InjectionnarcosiswithKetamine(100mg/kg)/Xylazine(10mg/kg)::Methodofbloodcollection=Retro-orbitalpuncture::Anticoagulant=LithiumHeparin::Bloodcollectiontubes=KabeLabortechnikLithiumheparincoatedtubes::Dateandtimeofsacrifice=2012-07-18T08:28:00Z::Storagetemperaturefrombloodcoll…
188	Exp1	WTSI	MGP_001	IMPC_CBC_001	IMPC_CBC_003_001	MGI:2164831	+/+			e3f8c9f1ec9f0d8950051fae0c21753f		male	17/12/2012	109.4	EquipmentID=OlympusAU400::Equipmentmanufacturer=OlympusDiagnostics::Equipmentmodel=AU400::Anesthesiausedforbloodcollection=InjectionnarcosiswithKetamine(100mg/kg)/Xylazine(10mg/kg)::Methodofbloodcollection=Retro-orbitalpuncture::Anticoagulant=LithiumHeparin::Bloodcollectiontubes=KabeLabortechnikLithiumheparincoatedtubes::Dateandtimeofsacrifice=2012-12-17T08:29:00Z::Storagetemperaturefrombloodcoll…
189	Exp1	WTSI	MGP_001	IMPC_CBC_001	IMPC_CBC_003_001	MGI:2164831	+/+			e3f8c9f1ec9f0d8950051fae0c21753f		female	08/04/2013	110	EquipmentID=OlympusAU400::Equipmentmanufacturer=OlympusDiagnostics::Equipmentmodel=AU400::Anesthesiausedforbloodcollection=InjectionnarcosiswithKetamine(100mg/kg)/Xylazine(10mg/kg)::Methodofbloodcollection=Retro-orbitalpuncture::Anticoagulant=LithiumHeparin::Bloodcollectiontubes=KabeLabortechnikLithiumheparincoatedtubes::Dateandtimeofsacrifice=2013-04-08T09:34:00Z::Storagetemperaturefrombloodcoll…
190	Exp1	WTSI	MGP_001	IMPC_CBC_001	IMPC_CBC_003_001	MGI:2164831	+/+			e3f8c9f1ec9f0d8950051fae0c21753f		male	04/09/2013	111.9	EquipmentID=OlympusAU400::Equipmentmanufacturer=OlympusDiagnostics::Equipmentmodel=AU400::Anesthesiausedforbloodcollection=InjectionnarcosiswithKetamine(100mg/kg)/Xylazine(10mg/kg)::Methodofbloodcollection=Retro-orbitalpuncture::Anticoagulant=LithiumHeparin::Bloodcollectiontubes=KabeLabortechnikLithiumheparincoatedtubes::Dateandtimeofsacrifice=2013-09-04T11:09:00Z::Storagetemperaturefrombloodcoll…
191	Exp1	WTSI	MGP_001	IMPC_CBC_001	IMPC_CBC_003_001	MGI:2164831	+/+			e3f8c9f1ec9f0d8950051fae0c21753f		male	27/03/2012	105.5	EquipmentID=OlympusAU400::Equipmentmanufacturer=OlympusDiagnostics::Equipmentmodel=AU400::Anesthesiausedforbloodcollection=InjectionnarcosiswithKetamine(100mg/kg)/Xylazine(10mg/kg)::Methodofbloodcollection=Retro-orbitalpuncture::Anticoagulant=LithiumHeparin::Bloodcollectiontubes=KabeLabortechnikLithiumheparincoatedtubes::Dateandtimeofsacrifice=2012-03-27T10:09:00Z::Storagetemperaturefrombloodcoll…
192	Exp1	WTSI	MGP_001	IMPC_CBC_001	IMPC_CBC_003_001	MGI:2164831	+/+			e3f8c9f1ec9f0d8950051fae0c21753f		female	22/02/2013	113.5	EquipmentID=OlympusAU400::Equipmentmanufacturer=OlympusDiagnostics::Equipmentmodel=AU400::Anesthesiausedforbloodcollection=InjectionnarcosiswithKetamine(100mg/kg)/Xylazine(10mg/kg)::Methodofbloodcollection=Retro-orbitalpuncture::Anticoagulant=LithiumHeparin::Bloodcollectiontubes=KabeLabortechnikLithiumheparincoatedtubes::Dateandtimeofsacrifice=2013-02-20T10:08:00Z::Storagetemperaturefrombloodcoll…
193	Exp1	WTSI	MGP_001	IMPC_CBC_001	IMPC_CBC_003_001	MGI:2164831	+/+			e3f8c9f1ec9f0d8950051fae0c21753f		female	17/10/2012	110.3	EquipmentID=OlympusAU400::Equipmentmanufacturer=OlympusDiagnostics::Equipmentmodel=AU400::Anesthesiausedforbloodcollection=InjectionnarcosiswithKetamine(100mg/kg)/Xylazine(10mg/kg)::Methodofbloodcollection=Retro-orbitalpuncture::Anticoagulant=LithiumHeparin::Bloodcollectiontubes=KabeLabortechnikLithiumheparincoatedtubes::Dateandtimeofsacrifice=2012-10-17T09:06:00Z::Storagetemperaturefrombloodcoll…
194	Exp1	WTSI	MGP_001	IMPC_CBC_001	IMPC_CBC_003_001	MGI:2164831	+/+			e3f8c9f1ec9f0d8950051fae0c21753f		female	03/06/2013	113.5	EquipmentID=OlympusAU400::Equipmentmanufacturer=OlympusDiagnostics::Equipmentmodel=AU400::Anesthesiausedforbloodcollection=InjectionnarcosiswithKetamine(100mg/kg)/Xylazine(10mg/kg)::Methodofbloodcollection=Retro-orbitalpuncture::Anticoagulant=LithiumHeparin::Bloodcollectiontubes=KabeLabortechnikLithiumheparincoatedtubes::Dateandtimeofsacrifice=2013-06-03T09:59:00Z::Storagetemperaturefrombloodcoll…
195	Exp1	WTSI	MGP_001	IMPC_CBC_001	IMPC_CBC_003_001	MGI:2164831	+/+			e3f8c9f1ec9f0d8950051fae0c21753f		male	10/07/2013	108.3	EquipmentID=OlympusAU400::Equipmentmanufacturer=OlympusDiagnostics::Equipmentmodel=AU400::Anesthesiausedforbloodcollection=InjectionnarcosiswithKetamine(100mg/kg)/Xylazine(10mg/kg)::Methodofbloodcollection=Retro-orbitalpuncture::Anticoagulant=LithiumHeparin::Bloodcollectiontubes=KabeLabortechnikLithiumheparincoatedtubes::Dateandtimeofsacrifice=2013-07-10T08:57:00Z::Storagetemperaturefrombloodcoll…
196	Exp1	WTSI	MGP_001	IMPC_CBC_001	IMPC_CBC_003_001	MGI:2164831	+/+			e3f8c9f1ec9f0d8950051fae0c21753f		male	02/07/2012	106	EquipmentID=OlympusAU400::Equipmentmanufacturer=OlympusDiagnostics::Equipmentmodel=AU400::Anesthesiausedforbloodcollection=InjectionnarcosiswithKetamine(100mg/kg)/Xylazine(10mg/kg)::Methodofbloodcollection=Retro-orbitalpuncture::Anticoagulant=LithiumHeparin::Bloodcollectiontubes=KabeLabortechnikLithiumheparincoatedtubes::Dateandtimeofsacrifice=2012-07-02T09:26:00Z::Storagetemperaturefrombloodcoll…
197	Exp1	WTSI	MGP_001	IMPC_CBC_001	IMPC_CBC_003_001	MGI:2164831	+/+			e3f8c9f1ec9f0d8950051fae0c21753f		female	13/02/2013	112	EquipmentID=OlympusAU400::Equipmentmanufacturer=OlympusDiagnostics::Equipmentmodel=AU400::Anesthesiausedforbloodcollection=InjectionnarcosiswithKetamine(100mg/kg)/Xylazine(10mg/kg)::Methodofbloodcollection=Retro-orbitalpuncture::Anticoagulant=LithiumHeparin::Bloodcollectiontubes=KabeLabortechnikLithiumheparincoatedtubes::Dateandtimeofsacrifice=2013-02-13T10:11:00Z::Storagetemperaturefrombloodcoll…
198	Exp1	WTSI	MGP_001	IMPC_CBC_001	IMPC_CBC_003_001	MGI:2164831	+/+			e3f8c9f1ec9f0d8950051fae0c21753f		male	20/03/2013	107.8	EquipmentID=OlympusAU400::Equipmentmanufacturer=OlympusDiagnostics::Equipmentmodel=AU400::Anesthesiausedforbloodcollection=InjectionnarcosiswithKetamine(100mg/kg)/Xylazine(10mg/kg)::Methodofbloodcollection=Retro-orbitalpuncture::Anticoagulant=LithiumHeparin::Bloodcollectiontubes=KabeLabortechnikLithiumheparincoatedtubes::Dateandtimeofsacrifice=2013-03-20T08:49:00Z::Storagetemperaturefrombloodcoll…
199	Exp1	WTSI	MGP_001	IMPC_CBC_001	IMPC_CBC_003_001	MGI:2164831	+/+			e3f8c9f1ec9f0d8950051fae0c21753f		male	14/03/2012	105.9	EquipmentID=OlympusAU400::Equipmentmanufacturer=OlympusDiagnostics::Equipmentmodel=AU400::Anesthesiausedforbloodcollection=InjectionnarcosiswithKetamine(100mg/kg)/Xylazine(10mg/kg)::Methodofbloodcollection=Retro-orbitalpuncture::Anticoagulant=LithiumHeparin::Bloodcollectiontubes=KabeLabortechnikLithiumheparincoatedtubes::Dateandtimeofsacrifice=2012-03-14T08:38:00Z::Storagetemperaturefrombloodcoll…
200	Exp1	WTSI	MGP_001	IMPC_CBC_001	IMPC_CBC_003_001	MGI:2164831	+/+			e3f8c9f1ec9f0d8950051fae0c21753f		female	27/03/2012	107.1	EquipmentID=OlympusAU400::Equipmentmanufacturer=OlympusDiagnostics::Equipmentmodel=AU400::Anesthesiausedforbloodcollection=InjectionnarcosiswithKetamine(100mg/kg)/Xylazine(10mg/kg)::Methodofbloodcollection=Retro-orbitalpuncture::Anticoagulant=LithiumHeparin::Bloodcollectiontubes=KabeLabortechnikLithiumheparincoatedtubes::Dateandtimeofsacrifice=2012-03-27T09:32:00Z::Storagetemperaturefrombloodcoll…
201	Exp1	WTSI	MGP_001	IMPC_CBC_001	IMPC_CBC_003_001	MGI:2164831	+/+			e3f8c9f1ec9f0d8950051fae0c21753f		male	18/06/2012	107.8	EquipmentID=OlympusAU400::Equipmentmanufacturer=OlympusDiagnostics::Equipmentmodel=AU400::Anesthesiausedforbloodcollection=InjectionnarcosiswithKetamine(100mg/kg)/Xylazine(10mg/kg)::Methodofbloodcollection=Retro-orbitalpuncture::Anticoagulant=LithiumHeparin::Bloodcollectiontubes=KabeLabortechnikLithiumheparincoatedtubes::Dateandtimeofsacrifice=2012-06-18T09:22:00Z::Storagetemperaturefrombloodcoll…
202	Exp1	WTSI	MGP_001	IMPC_CBC_001	IMPC_CBC_003_001	MGI:2164831	+/+			e3f8c9f1ec9f0d8950051fae0c21753f		female	17/10/2012	110.5	EquipmentID=OlympusAU400::Equipmentmanufacturer=OlympusDiagnostics::Equipmentmodel=AU400::Anesthesiausedforbloodcollection=InjectionnarcosiswithKetamine(100mg/kg)/Xylazine(10mg/kg)::Methodofbloodcollection=Retro-orbitalpuncture::Anticoagulant=LithiumHeparin::Bloodcollectiontubes=KabeLabortechnikLithiumheparincoatedtubes::Dateandtimeofsacrifice=2012-10-17T09:44:00Z::Storagetemperaturefrombloodcoll…
203	Exp1	WTSI	MGP_001	IMPC_CBC_001	IMPC_CBC_003_001	MGI:2164831	+/+			e3f8c9f1ec9f0d8950051fae0c21753f		female	17/10/2012	109.5	EquipmentID=OlympusAU400::Equipmentmanufacturer=OlympusDiagnostics::Equipmentmodel=AU400::Anesthesiausedforbloodcollection=InjectionnarcosiswithKetamine(100mg/kg)/Xylazine(10mg/kg)::Methodofbloodcollection=Retro-orbitalpuncture::Anticoagulant=LithiumHeparin::Bloodcollectiontubes=KabeLabortechnikLithiumheparincoatedtubes::Dateandtimeofsacrifice=2012-10-17T09:39:00Z::Storagetemperaturefrombloodcoll…
204	Exp1	WTSI	MGP_001	IMPC_CBC_001	IMPC_CBC_003_001	MGI:2164831	+/+			e3f8c9f1ec9f0d8950051fae0c21753f		female	04/04/2013	111.4	EquipmentID=OlympusAU400::Equipmentmanufacturer=OlympusDiagnostics::Equipmentmodel=AU400::Anesthesiausedforbloodcollection=InjectionnarcosiswithKetamine(100mg/kg)/Xylazine(10mg/kg)::Methodofbloodcollection=Retro-orbitalpuncture::Anticoagulant=LithiumHeparin::Bloodcollectiontubes=KabeLabortechnikLithiumheparincoatedtubes::Dateandtimeofsacrifice=2013-04-04T08:29:00Z::Storagetemperaturefrombloodcoll…
205	Exp1	WTSI	MGP_001	IMPC_CBC_001	IMPC_CBC_003_001	MGI:2164831	+/+			e3f8c9f1ec9f0d8950051fae0c21753f		female	03/07/2013	110.9	EquipmentID=OlympusAU400::Equipmentmanufacturer=OlympusDiagnostics::Equipmentmodel=AU400::Anesthesiausedforbloodcollection=InjectionnarcosiswithKetamine(100mg/kg)/Xylazine(10mg/kg)::Methodofbloodcollection=Retro-orbitalpuncture::Anticoagulant=LithiumHeparin::Bloodcollectiontubes=KabeLabortechnikLithiumheparincoatedtubes::Dateandtimeofsacrifice=2013-07-03T09:16:00Z::Storagetemperaturefrombloodcoll…
206	Exp1	WTSI	MGP_001	IMPC_CBC_001	IMPC_CBC_003_001	MGI:2164831	+/+			e3f8c9f1ec9f0d8950051fae0c21753f		female	17/02/2014	111.1	EquipmentID=OlympusAU400::Equipmentmanufacturer=OlympusDiagnostics::Equipmentmodel=AU400::Anesthesiausedforbloodcollection=InjectionnarcosiswithKetamine(100mg/kg)/Xylazine(10mg/kg)::Methodofbloodcollection=Retro-orbitalpuncture::Anticoagulant=LithiumHeparin::Bloodcollectiontubes=KabeLabortechnikLithiumheparincoatedtubes::Dateandtimeofsacrifice=2014-02-17T08:38:00Z::Storagetemperaturefrombloodcoll…
207	Exp1	WTSI	MGP_001	IMPC_CBC_001	IMPC_CBC_003_001	MGI:2164831	+/+			e3f8c9f1ec9f0d8950051fae0c21753f		female	24/10/2012	111	EquipmentID=OlympusAU400::Equipmentmanufacturer=OlympusDiagnostics::Equipmentmodel=AU400::Anesthesiausedforbloodcollection=InjectionnarcosiswithKetamine(100mg/kg)/Xylazine(10mg/kg)::Methodofbloodcollection=Retro-orbitalpuncture::Anticoagulant=LithiumHeparin::Bloodcollectiontubes=KabeLabortechnikLithiumheparincoatedtubes::Dateandtimeofsacrifice=2012-10-24T10:15:00Z::Storagetemperaturefrombloodcoll…
208	Exp1	WTSI	MGP_001	IMPC_CBC_001	IMPC_CBC_003_001	MGI:2164831	+/+			e3f8c9f1ec9f0d8950051fae0c21753f		female	10/07/2012	108.7	EquipmentID=OlympusAU400::Equipmentmanufacturer=OlympusDiagnostics::Equipmentmodel=AU400::Anesthesiausedforbloodcollection=InjectionnarcosiswithKetamine(100mg/kg)/Xylazine(10mg/kg)::Methodofbloodcollection=Retro-orbitalpuncture::Anticoagulant=LithiumHeparin::Bloodcollectiontubes=KabeLabortechnikLithiumheparincoatedtubes::Dateandtimeofsacrifice=2012-07-10T08:22:00Z::Storagetemperaturefrombloodcoll…
209	Exp1	WTSI	MGP_001	IMPC_CBC_001	IMPC_CBC_003_001	MGI:2164831	+/+			e3f8c9f1ec9f0d8950051fae0c21753f		male	19/09/2012	108.3	EquipmentID=OlympusAU400::Equipmentmanufacturer=OlympusDiagnostics::Equipmentmodel=AU400::Anesthesiausedforbloodcollection=InjectionnarcosiswithKetamine(100mg/kg)/Xylazine(10mg/kg)::Methodofbloodcollection=Retro-orbitalpuncture::Anticoagulant=LithiumHeparin::Bloodcollectiontubes=KabeLabortechnikLithiumheparincoatedtubes::Dateandtimeofsacrifice=2012-09-19T08:31:00Z::Storagetemperaturefrombloodcoll…
210	Exp1	WTSI	MGP_001	IMPC_CBC_001	IMPC_CBC_003_001	MGI:2164831	+/+			e3f8c9f1ec9f0d8950051fae0c21753f		female	17/06/2013	107.9	EquipmentID=OlympusAU400::Equipmentmanufacturer=OlympusDiagnostics::Equipmentmodel=AU400::Anesthesiausedforbloodcollection=InjectionnarcosiswithKetamine(100mg/kg)/Xylazine(10mg/kg)::Methodofbloodcollection=Retro-orbitalpuncture::Anticoagulant=LithiumHeparin::Bloodcollectiontubes=KabeLabortechnikLithiumheparincoatedtubes::Dateandtimeofsacrifice=2013-06-17T10:21:00Z::Storagetemperaturefrombloodcoll…
211	Exp1	WTSI	MGP_001	IMPC_CBC_001	IMPC_CBC_003_001	MGI:2164831	+/+			e3f8c9f1ec9f0d8950051fae0c21753f		female	14/08/2013	107.7	EquipmentID=OlympusAU400::Equipmentmanufacturer=OlympusDiagnostics::Equipmentmodel=AU400::Anesthesiausedforbloodcollection=InjectionnarcosiswithKetamine(100mg/kg)/Xylazine(10mg/kg)::Methodofbloodcollection=Retro-orbitalpuncture::Anticoagulant=LithiumHeparin::Bloodcollectiontubes=KabeLabortechnikLithiumheparincoatedtubes::Dateandtimeofsacrifice=2013-08-14T11:37:00Z::Storagetemperaturefrombloodcoll…
212	Exp1	WTSI	MGP_001	IMPC_CBC_001	IMPC_CBC_003_001	MGI:2164831	+/+			e3f8c9f1ec9f0d8950051fae0c21753f		male	20/05/2013	106.9	EquipmentID=OlympusAU400::Equipmentmanufacturer=OlympusDiagnostics::Equipmentmodel=AU400::Anesthesiausedforbloodcollection=InjectionnarcosiswithKetamine(100mg/kg)/Xylazine(10mg/kg)::Methodofbloodcollection=Retro-orbitalpuncture::Anticoagulant=LithiumHeparin::Bloodcollectiontubes=KabeLabortechnikLithiumheparincoatedtubes::Dateandtimeofsacrifice=2013-05-20T09:23:00Z::Storagetemperaturefrombloodcoll…
213	Exp1	WTSI	MGP_001	IMPC_CBC_001	IMPC_CBC_003_001	MGI:2164831	+/+			e3f8c9f1ec9f0d8950051fae0c21753f		male	08/04/2013	110.5	EquipmentID=OlympusAU400::Equipmentmanufacturer=OlympusDiagnostics::Equipmentmodel=AU400::Anesthesiausedforbloodcollection=InjectionnarcosiswithKetamine(100mg/kg)/Xylazine(10mg/kg)::Methodofbloodcollection=Retro-orbitalpuncture::Anticoagulant=LithiumHeparin::Bloodcollectiontubes=KabeLabortechnikLithiumheparincoatedtubes::Dateandtimeofsacrifice=2013-04-08T09:17:00Z::Storagetemperaturefrombloodcoll…
214	Exp1	WTSI	MGP_001	IMPC_CBC_001	IMPC_CBC_003_001	MGI:2164831	+/+			e3f8c9f1ec9f0d8950051fae0c21753f		female	12/06/2013	109.4	EquipmentID=OlympusAU400::Equipmentmanufacturer=OlympusDiagnostics::Equipmentmodel=AU400::Anesthesiausedforbloodcollection=InjectionnarcosiswithKetamine(100mg/kg)/Xylazine(10mg/kg)::Methodofbloodcollection=Retro-orbitalpuncture::Anticoagulant=LithiumHeparin::Bloodcollectiontubes=KabeLabortechnikLithiumheparincoatedtubes::Dateandtimeofsacrifice=2013-06-12T08:40:00Z::Storagetemperaturefrombloodcoll…
215	Exp1	WTSI	MGP_001	IMPC_CBC_001	IMPC_CBC_003_001	MGI:2164831	+/+			e3f8c9f1ec9f0d8950051fae0c21753f		female	03/10/2013	112.1	EquipmentID=OlympusAU400::Equipmentmanufacturer=OlympusDiagnostics::Equipmentmodel=AU400::Anesthesiausedforbloodcollection=InjectionnarcosiswithKetamine(100mg/kg)/Xylazine(10mg/kg)::Methodofbloodcollection=Retro-orbitalpuncture::Anticoagulant=LithiumHeparin::Bloodcollectiontubes=KabeLabortechnikLithiumheparincoatedtubes::Dateandtimeofsacrifice=2013-10-03T11:11:00Z::Storagetemperaturefrombloodcoll…
216	Exp1	WTSI	MGP_001	IMPC_CBC_001	IMPC_CBC_003_001	MGI:2164831	+/+			e3f8c9f1ec9f0d8950051fae0c21753f		male	27/03/2012	105.2	EquipmentID=OlympusAU400::Equipmentmanufacturer=OlympusDiagnostics::Equipmentmodel=AU400::Anesthesiausedforbloodcollection=InjectionnarcosiswithKetamine(100mg/kg)/Xylazine(10mg/kg)::Methodofbloodcollection=Retro-orbitalpuncture::Anticoagulant=LithiumHeparin::Bloodcollectiontubes=KabeLabortechnikLithiumheparincoatedtubes::Dateandtimeofsacrifice=2012-03-27T09:55:00Z::Storagetemperaturefrombloodcoll…
217	Exp1	WTSI	MGP_001	IMPC_CBC_001	IMPC_CBC_003_001	MGI:2164831	+/+			e3f8c9f1ec9f0d8950051fae0c21753f		male	02/04/2012	108.3	EquipmentID=OlympusAU400::Equipmentmanufacturer=OlympusDiagnostics::Equipmentmodel=AU400::Anesthesiausedforbloodcollection=InjectionnarcosiswithKetamine(100mg/kg)/Xylazine(10mg/kg)::Methodofbloodcollection=Retro-orbitalpuncture::Anticoagulant=LithiumHeparin::Bloodcollectiontubes=KabeLabortechnikLithiumheparincoatedtubes::Dateandtimeofsacrifice=2012-04-02T09:05:00Z::Storagetemperaturefrombloodcoll…
218	Exp1	WTSI	MGP_001	IMPC_CBC_001	IMPC_CBC_003_001	MGI:2164831	+/+			e3f8c9f1ec9f0d8950051fae0c21753f		male	26/11/2012	110.9	EquipmentID=OlympusAU400::Equipmentmanufacturer=OlympusDiagnostics::Equipmentmodel=AU400::Anesthesiausedforbloodcollection=InjectionnarcosiswithKetamine(100mg/kg)/Xylazine(10mg/kg)::Methodofbloodcollection=Retro-orbitalpuncture::Anticoagulant=LithiumHeparin::Bloodcollectiontubes=KabeLabortechnikLithiumheparincoatedtubes::Dateandtimeofsacrifice=2012-11-26T08:41:00Z::Storagetemperaturefrombloodcoll…
219	Exp1	WTSI	MGP_001	IMPC_CBC_001	IMPC_CBC_003_001	MGI:2164831	+/+			e3f8c9f1ec9f0d8950051fae0c21753f		male	24/09/2012	109.1	EquipmentID=OlympusAU400::Equipmentmanufacturer=OlympusDiagnostics::Equipmentmodel=AU400::Anesthesiausedforbloodcollection=InjectionnarcosiswithKetamine(100mg/kg)/Xylazine(10mg/kg)::Methodofbloodcollection=Retro-orbitalpuncture::Anticoagulant=LithiumHeparin::Bloodcollectiontubes=KabeLabortechnikLithiumheparincoatedtubes::Dateandtimeofsacrifice=2012-09-24T09:04:00Z::Storagetemperaturefrombloodcoll…
220	Exp1	WTSI	MGP_001	IMPC_CBC_001	IMPC_CBC_003_001	MGI:2164831	+/+			e3f8c9f1ec9f0d8950051fae0c21753f		male	22/07/2013	106	EquipmentID=OlympusAU400::Equipmentmanufacturer=OlympusDiagnostics::Equipmentmodel=AU400::Anesthesiausedforbloodcollection=InjectionnarcosiswithKetamine(100mg/kg)/Xylazine(10mg/kg)::Methodofbloodcollection=Retro-orbitalpuncture::Anticoagulant=LithiumHeparin::Bloodcollectiontubes=KabeLabortechnikLithiumheparincoatedtubes::Dateandtimeofsacrifice=2013-07-22T09:02:00Z::Storagetemperaturefrombloodcoll…
221	Exp1	WTSI	MGP_001	IMPC_CBC_001	IMPC_CBC_003_001	MGI:2164831	+/+			e3f8c9f1ec9f0d8950051fae0c21753f		male	22/02/2013	109.7	EquipmentID=OlympusAU400::Equipmentmanufacturer=OlympusDiagnostics::Equipmentmodel=AU400::Anesthesiausedforbloodcollection=InjectionnarcosiswithKetamine(100mg/kg)/Xylazine(10mg/kg)::Methodofbloodcollection=Retro-orbitalpuncture::Anticoagulant=LithiumHeparin::Bloodcollectiontubes=KabeLabortechnikLithiumheparincoatedtubes::Dateandtimeofsacrifice=2013-02-20T09:15:00Z::Storagetemperaturefrombloodcoll…
222	Exp1	WTSI	MGP_001	IMPC_CBC_001	IMPC_CBC_003_001	MGI:2164831	+/+			e3f8c9f1ec9f0d8950051fae0c21753f		male	04/12/2013	106.5	EquipmentID=OlympusAU400::Equipmentmanufacturer=OlympusDiagnostics::Equipmentmodel=AU400::Anesthesiausedforbloodcollection=InjectionnarcosiswithKetamine(100mg/kg)/Xylazine(10mg/kg)::Methodofbloodcollection=Retro-orbitalpuncture::Anticoagulant=LithiumHeparin::Bloodcollectiontubes=KabeLabortechnikLithiumheparincoatedtubes::Dateandtimeofsacrifice=2013-12-04T12:07:00Z::Storagetemperaturefrombloodcoll…
223	Exp1	WTSI	MGP_001	IMPC_CBC_001	IMPC_CBC_003_001	MGI:2164831	+/+			e3f8c9f1ec9f0d8950051fae0c21753f		male	08/01/2014	109.3	EquipmentID=OlympusAU400::Equipmentmanufacturer=OlympusDiagnostics::Equipmentmodel=AU400::Anesthesiausedforbloodcollection=InjectionnarcosiswithKetamine(100mg/kg)/Xylazine(10mg/kg)::Methodofbloodcollection=Retro-orbitalpuncture::Anticoagulant=LithiumHeparin::Bloodcollectiontubes=KabeLabortechnikLithiumheparincoatedtubes::Dateandtimeofsacrifice=2014-01-08T12:18:00Z::Storagetemperaturefrombloodcoll…
224	Exp1	WTSI	MGP_001	IMPC_CBC_001	IMPC_CBC_003_001	MGI:2164831	+/+			e3f8c9f1ec9f0d8950051fae0c21753f		female	30/10/2013	108.3	EquipmentID=OlympusAU400::Equipmentmanufacturer=OlympusDiagnostics::Equipmentmodel=AU400::Anesthesiausedforbloodcollection=InjectionnarcosiswithKetamine(100mg/kg)/Xylazine(10mg/kg)::Methodofbloodcollection=Retro-orbitalpuncture::Anticoagulant=LithiumHeparin::Bloodcollectiontubes=KabeLabortechnikLithiumheparincoatedtubes::Dateandtimeofsacrifice=2013-10-30T11:17:00Z::Storagetemperaturefrombloodcoll…
225	Exp1	WTSI	MGP_001	IMPC_CBC_001	IMPC_CBC_003_001	MGI:2164831	+/+			e3f8c9f1ec9f0d8950051fae0c21753f		female	18/07/2012	109.3	EquipmentID=OlympusAU400::Equipmentmanufacturer=OlympusDiagnostics::Equipmentmodel=AU400::Anesthesiausedforbloodcollection=InjectionnarcosiswithKetamine(100mg/kg)/Xylazine(10mg/kg)::Methodofbloodcollection=Retro-orbitalpuncture::Anticoagulant=LithiumHeparin::Bloodcollectiontubes=KabeLabortechnikLithiumheparincoatedtubes::Dateandtimeofsacrifice=2012-07-18T08:35:00Z::Storagetemperaturefrombloodcoll…
226	Exp1	WTSI	MGP_001	IMPC_CBC_001	IMPC_CBC_003_001	MGI:2164831	+/+			e3f8c9f1ec9f0d8950051fae0c21753f		female	29/07/2013	110.6	EquipmentID=OlympusAU400::Equipmentmanufacturer=OlympusDiagnostics::Equipmentmodel=AU400::Anesthesiausedforbloodcollection=InjectionnarcosiswithKetamine(100mg/kg)/Xylazine(10mg/kg)::Methodofbloodcollection=Retro-orbitalpuncture::Anticoagulant=LithiumHeparin::Bloodcollectiontubes=KabeLabortechnikLithiumheparincoatedtubes::Dateandtimeofsacrifice=2013-07-29T10:00:00Z::Storagetemperaturefrombloodcoll…
227	Exp1	WTSI	MGP_001	IMPC_CBC_001	IMPC_CBC_003_001	MGI:2164831	+/+			e3f8c9f1ec9f0d8950051fae0c21753f		female	29/01/2013	113.3	EquipmentID=OlympusAU400::Equipmentmanufacturer=OlympusDiagnostics::Equipmentmodel=AU400::Anesthesiausedforbloodcollection=InjectionnarcosiswithKetamine(100mg/kg)/Xylazine(10mg/kg)::Methodofbloodcollection=Retro-orbitalpuncture::Anticoagulant=LithiumHeparin::Bloodcollectiontubes=KabeLabortechnikLithiumheparincoatedtubes::Dateandtimeofsacrifice=2013-01-29T09:29:00Z::Storagetemperaturefrombloodcoll…
228	Exp1	WTSI	MGP_001	IMPC_CBC_001	IMPC_CBC_003_001	MGI:2164831	+/+			e3f8c9f1ec9f0d8950051fae0c21753f		female	04/09/2012	110	EquipmentID=OlympusAU400::Equipmentmanufacturer=OlympusDiagnostics::Equipmentmodel=AU400::Anesthesiausedforbloodcollection=InjectionnarcosiswithKetamine(100mg/kg)/Xylazine(10mg/kg)::Methodofbloodcollection=Retro-orbitalpuncture::Anticoagulant=LithiumHeparin::Bloodcollectiontubes=KabeLabortechnikLithiumheparincoatedtubes::Dateandtimeofsacrifice=2012-09-04T09:17:00Z::Storagetemperaturefrombloodcoll…
229	Exp1	WTSI	MGP_001	IMPC_CBC_001	IMPC_CBC_003_001	MGI:2164831	+/+			e3f8c9f1ec9f0d8950051fae0c21753f		female	15/08/2012	109.2	EquipmentID=OlympusAU400::Equipmentmanufacturer=OlympusDiagnostics::Equipmentmodel=AU400::Anesthesiausedforbloodcollection=InjectionnarcosiswithKetamine(100mg/kg)/Xylazine(10mg/kg)::Methodofbloodcollection=Retro-orbitalpuncture::Anticoagulant=LithiumHeparin::Bloodcollectiontubes=KabeLabortechnikLithiumheparincoatedtubes::Dateandtimeofsacrifice=2012-08-15T08:56:00Z::Storagetemperaturefrombloodcoll…
230	Exp1	WTSI	MGP_001	IMPC_CBC_001	IMPC_CBC_003_001	MGI:2164831	+/+			e3f8c9f1ec9f0d8950051fae0c21753f		male	24/06/2013	110.4	EquipmentID=OlympusAU400::Equipmentmanufacturer=OlympusDiagnostics::Equipmentmodel=AU400::Anesthesiausedforbloodcollection=InjectionnarcosiswithKetamine(100mg/kg)/Xylazine(10mg/kg)::Methodofbloodcollection=Retro-orbitalpuncture::Anticoagulant=LithiumHeparin::Bloodcollectiontubes=KabeLabortechnikLithiumheparincoatedtubes::Dateandtimeofsacrifice=2013-06-24T09:09:00Z::Storagetemperaturefrombloodcoll…
231	Exp1	WTSI	MGP_001	IMPC_CBC_001	IMPC_CBC_003_001	MGI:2164831	+/+			e3f8c9f1ec9f0d8950051fae0c21753f		female	17/10/2012	110.5	EquipmentID=OlympusAU400::Equipmentmanufacturer=OlympusDiagnostics::Equipmentmodel=AU400::Anesthesiausedforbloodcollection=InjectionnarcosiswithKetamine(100mg/kg)/Xylazine(10mg/kg)::Methodofbloodcollection=Retro-orbitalpuncture::Anticoagulant=LithiumHeparin::Bloodcollectiontubes=KabeLabortechnikLithiumheparincoatedtubes::Dateandtimeofsacrifice=2012-10-17T09:08:00Z::Storagetemperaturefrombloodcoll…
232	Exp1	WTSI	MGP_001	IMPC_CBC_001	IMPC_CBC_003_001	MGI:2164831	+/+			e3f8c9f1ec9f0d8950051fae0c21753f		female	20/03/2013	109.6	EquipmentID=OlympusAU400::Equipmentmanufacturer=OlympusDiagnostics::Equipmentmodel=AU400::Anesthesiausedforbloodcollection=InjectionnarcosiswithKetamine(100mg/kg)/Xylazine(10mg/kg)::Methodofbloodcollection=Retro-orbitalpuncture::Anticoagulant=LithiumHeparin::Bloodcollectiontubes=KabeLabortechnikLithiumheparincoatedtubes::Dateandtimeofsacrifice=2013-03-20T09:34:00Z::Storagetemperaturefrombloodcoll…
233	Exp1	WTSI	MGP_001	IMPC_CBC_001	IMPC_CBC_003_001	MGI:2164831	+/+			e3f8c9f1ec9f0d8950051fae0c21753f		male	27/11/2013	105.6	EquipmentID=OlympusAU400::Equipmentmanufacturer=OlympusDiagnostics::Equipmentmodel=AU400::Anesthesiausedforbloodcollection=InjectionnarcosiswithKetamine(100mg/kg)/Xylazine(10mg/kg)::Methodofbloodcollection=Retro-orbitalpuncture::Anticoagulant=LithiumHeparin::Bloodcollectiontubes=KabeLabortechnikLithiumheparincoatedtubes::Dateandtimeofsacrifice=2013-11-27T11:03:00Z::Storagetemperaturefrombloodcoll…
234	Exp1	WTSI	MGP_001	IMPC_CBC_001	IMPC_CBC_003_001	MGI:2164831	+/+			e3f8c9f1ec9f0d8950051fae0c21753f		female	24/04/2012	108.7	EquipmentID=OlympusAU400::Equipmentmanufacturer=OlympusDiagnostics::Equipmentmodel=AU400::Anesthesiausedforbloodcollection=InjectionnarcosiswithKetamine(100mg/kg)/Xylazine(10mg/kg)::Methodofbloodcollection=Retro-orbitalpuncture::Anticoagulant=LithiumHeparin::Bloodcollectiontubes=KabeLabortechnikLithiumheparincoatedtubes::Dateandtimeofsacrifice=2012-04-24T08:45:00Z::Storagetemperaturefrombloodcoll…
235	Exp1	WTSI	MGP_001	IMPC_CBC_001	IMPC_CBC_003_001	MGI:2164831	+/+			e3f8c9f1ec9f0d8950051fae0c21753f		female	10/07/2012	113.6	EquipmentID=OlympusAU400::Equipmentmanufacturer=OlympusDiagnostics::Equipmentmodel=AU400::Anesthesiausedforbloodcollection=InjectionnarcosiswithKetamine(100mg/kg)/Xylazine(10mg/kg)::Methodofbloodcollection=Retro-orbitalpuncture::Anticoagulant=LithiumHeparin::Bloodcollectiontubes=KabeLabortechnikLithiumheparincoatedtubes::Dateandtimeofsacrifice=2012-07-10T10:32:00Z::Storagetemperaturefrombloodcoll…
236	Exp1	WTSI	MGP_001	IMPC_CBC_001	IMPC_CBC_003_001	MGI:2164831	+/+			e3f8c9f1ec9f0d8950051fae0c21753f		female	12/06/2013	111.4	EquipmentID=OlympusAU400::Equipmentmanufacturer=OlympusDiagnostics::Equipmentmodel=AU400::Anesthesiausedforbloodcollection=InjectionnarcosiswithKetamine(100mg/kg)/Xylazine(10mg/kg)::Methodofbloodcollection=Retro-orbitalpuncture::Anticoagulant=LithiumHeparin::Bloodcollectiontubes=KabeLabortechnikLithiumheparincoatedtubes::Dateandtimeofsacrifice=2013-06-12T08:33:00Z::Storagetemperaturefrombloodcoll…
237	Exp1	WTSI	MGP_001	IMPC_CBC_001	IMPC_CBC_003_001	MGI:2164831	+/+			e3f8c9f1ec9f0d8950051fae0c21753f		male	18/09/2013	105.7	EquipmentID=OlympusAU400::Equipmentmanufacturer=OlympusDiagnostics::Equipmentmodel=AU400::Anesthesiausedforbloodcollection=InjectionnarcosiswithKetamine(100mg/kg)/Xylazine(10mg/kg)::Methodofbloodcollection=Retro-orbitalpuncture::Anticoagulant=LithiumHeparin::Bloodcollectiontubes=KabeLabortechnikLithiumheparincoatedtubes::Dateandtimeofsacrifice=2013-09-18T11:13:00Z::Storagetemperaturefrombloodcoll…
238	Exp1	WTSI	MGP_001	IMPC_CBC_001	IMPC_CBC_003_001	MGI:2164831	+/+			e3f8c9f1ec9f0d8950051fae0c21753f		male	26/03/2013	109.2	EquipmentID=OlympusAU400::Equipmentmanufacturer=OlympusDiagnostics::Equipmentmodel=AU400::Anesthesiausedforbloodcollection=InjectionnarcosiswithKetamine(100mg/kg)/Xylazine(10mg/kg)::Methodofbloodcollection=Retro-orbitalpuncture::Anticoagulant=LithiumHeparin::Bloodcollectiontubes=KabeLabortechnikLithiumheparincoatedtubes::Dateandtimeofsacrifice=2013-03-26T08:42:00Z::Storagetemperaturefrombloodcoll…
239	Exp1	WTSI	MGP_001	IMPC_CBC_001	IMPC_CBC_003_001	MGI:2164831	+/+			e3f8c9f1ec9f0d8950051fae0c21753f		female	11/03/2013	112.9	EquipmentID=OlympusAU400::Equipmentmanufacturer=OlympusDiagnostics::Equipmentmodel=AU400::Anesthesiausedforbloodcollection=InjectionnarcosiswithKetamine(100mg/kg)/Xylazine(10mg/kg)::Methodofbloodcollection=Retro-orbitalpuncture::Anticoagulant=LithiumHeparin::Bloodcollectiontubes=KabeLabortechnikLithiumheparincoatedtubes::Dateandtimeofsacrifice=2013-03-11T09:51:00Z::Storagetemperaturefrombloodcoll…
240	Exp1	WTSI	MGP_001	IMPC_CBC_001	IMPC_CBC_003_001	MGI:2164831	+/+			e3f8c9f1ec9f0d8950051fae0c21753f		male	27/12/2012	107.7	EquipmentID=OlympusAU400::Equipmentmanufacturer=OlympusDiagnostics::Equipmentmodel=AU400::Anesthesiausedforbloodcollection=InjectionnarcosiswithKetamine(100mg/kg)/Xylazine(10mg/kg)::Methodofbloodcollection=Retro-orbitalpuncture::Anticoagulant=LithiumHeparin::Bloodcollectiontubes=KabeLabortechnikLithiumheparincoatedtubes::Dateandtimeofsacrifice=2012-12-27T10:03:00Z::Storagetemperaturefrombloodcoll…
241	Exp1	WTSI	MGP_001	IMPC_CBC_001	IMPC_CBC_003_001	MGI:2164831	+/+			e3f8c9f1ec9f0d8950051fae0c21753f		male	04/04/2013	109.4	EquipmentID=OlympusAU400::Equipmentmanufacturer=OlympusDiagnostics::Equipmentmodel=AU400::Anesthesiausedforbloodcollection=InjectionnarcosiswithKetamine(100mg/kg)/Xylazine(10mg/kg)::Methodofbloodcollection=Retro-orbitalpuncture::Anticoagulant=LithiumHeparin::Bloodcollectiontubes=KabeLabortechnikLithiumheparincoatedtubes::Dateandtimeofsacrifice=2013-04-04T10:25:00Z::Storagetemperaturefrombloodcoll…
242	Exp1	WTSI	MGP_001	IMPC_CBC_001	IMPC_CBC_003_001	MGI:2164831	+/+			e3f8c9f1ec9f0d8950051fae0c21753f		female	24/06/2013	109	EquipmentID=OlympusAU400::Equipmentmanufacturer=OlympusDiagnostics::Equipmentmodel=AU400::Anesthesiausedforbloodcollection=InjectionnarcosiswithKetamine(100mg/kg)/Xylazine(10mg/kg)::Methodofbloodcollection=Retro-orbitalpuncture::Anticoagulant=LithiumHeparin::Bloodcollectiontubes=KabeLabortechnikLithiumheparincoatedtubes::Dateandtimeofsacrifice=2013-06-24T08:43:00Z::Storagetemperaturefrombloodcoll…
243	Exp1	WTSI	MGP_001	IMPC_CBC_001	IMPC_CBC_003_001	MGI:2164831	+/+			e3f8c9f1ec9f0d8950051fae0c21753f		male	14/11/2012	108.8	EquipmentID=OlympusAU400::Equipmentmanufacturer=OlympusDiagnostics::Equipmentmodel=AU400::Anesthesiausedforbloodcollection=InjectionnarcosiswithKetamine(100mg/kg)/Xylazine(10mg/kg)::Methodofbloodcollection=Retro-orbitalpuncture::Anticoagulant=LithiumHeparin::Bloodcollectiontubes=KabeLabortechnikLithiumheparincoatedtubes::Dateandtimeofsacrifice=2012-11-14T10:40:00Z::Storagetemperaturefrombloodcoll…
244	Exp1	WTSI	MGP_001	IMPC_CBC_001	IMPC_CBC_003_001	MGI:2164831	+/+			e3f8c9f1ec9f0d8950051fae0c21753f		male	23/12/2013	110.6	EquipmentID=OlympusAU400::Equipmentmanufacturer=OlympusDiagnostics::Equipmentmodel=AU400::Anesthesiausedforbloodcollection=InjectionnarcosiswithKetamine(100mg/kg)/Xylazine(10mg/kg)::Methodofbloodcollection=Retro-orbitalpuncture::Anticoagulant=LithiumHeparin::Bloodcollectiontubes=KabeLabortechnikLithiumheparincoatedtubes::Dateandtimeofsacrifice=2013-12-23T12:50:00Z::Storagetemperaturefrombloodcoll…
245	Exp1	WTSI	MGP_001	IMPC_CBC_001	IMPC_CBC_003_001	MGI:2164831	+/+			e3f8c9f1ec9f0d8950051fae0c21753f		male	04/04/2013	111.2	EquipmentID=OlympusAU400::Equipmentmanufacturer=OlympusDiagnostics::Equipmentmodel=AU400::Anesthesiausedforbloodcollection=InjectionnarcosiswithKetamine(100mg/kg)/Xylazine(10mg/kg)::Methodofbloodcollection=Retro-orbitalpuncture::Anticoagulant=LithiumHeparin::Bloodcollectiontubes=KabeLabortechnikLithiumheparincoatedtubes::Dateandtimeofsacrifice=2013-04-04T08:24:00Z::Storagetemperaturefrombloodcoll…
246	Exp1	WTSI	MGP_001	IMPC_CBC_001	IMPC_CBC_003_001	MGI:2164831	+/+			e3f8c9f1ec9f0d8950051fae0c21753f		female	20/11/2013	109.9	EquipmentID=OlympusAU400::Equipmentmanufacturer=OlympusDiagnostics::Equipmentmodel=AU400::Anesthesiausedforbloodcollection=InjectionnarcosiswithKetamine(100mg/kg)/Xylazine(10mg/kg)::Methodofbloodcollection=Retro-orbitalpuncture::Anticoagulant=LithiumHeparin::Bloodcollectiontubes=KabeLabortechnikLithiumheparincoatedtubes::Dateandtimeofsacrifice=2013-11-20T11:15:00Z::Storagetemperaturefrombloodcoll…
247	Exp1	WTSI	MGP_001	IMPC_CBC_001	IMPC_CBC_003_001	MGI:2164831	+/+			e3f8c9f1ec9f0d8950051fae0c21753f		female	25/02/2013	112.2	EquipmentID=OlympusAU400::Equipmentmanufacturer=OlympusDiagnostics::Equipmentmodel=AU400::Anesthesiausedforbloodcollection=InjectionnarcosiswithKetamine(100mg/kg)/Xylazine(10mg/kg)::Methodofbloodcollection=Retro-orbitalpuncture::Anticoagulant=LithiumHeparin::Bloodcollectiontubes=KabeLabortechnikLithiumheparincoatedtubes::Dateandtimeofsacrifice=2013-02-25T09:35:00Z::Storagetemperaturefrombloodcoll…
248	Exp1	WTSI	MGP_001	IMPC_CBC_001	IMPC_CBC_003_001	MGI:2164831	+/+			e3f8c9f1ec9f0d8950051fae0c21753f		female	10/07/2012	109.1	EquipmentID=OlympusAU400::Equipmentmanufacturer=OlympusDiagnostics::Equipmentmodel=AU400::Anesthesiausedforbloodcollection=InjectionnarcosiswithKetamine(100mg/kg)/Xylazine(10mg/kg)::Methodofbloodcollection=Retro-orbitalpuncture::Anticoagulant=LithiumHeparin::Bloodcollectiontubes=KabeLabortechnikLithiumheparincoatedtubes::Dateandtimeofsacrifice=2012-07-10T08:25:00Z::Storagetemperaturefrombloodcoll…
249	Exp1	WTSI	MGP_001	IMPC_CBC_001	IMPC_CBC_003_001	MGI:2164831	+/+			e3f8c9f1ec9f0d8950051fae0c21753f		male	12/12/2012	103.6	EquipmentID=OlympusAU400::Equipmentmanufacturer=OlympusDiagnostics::Equipmentmodel=AU400::Anesthesiausedforbloodcollection=InjectionnarcosiswithKetamine(100mg/kg)/Xylazine(10mg/kg)::Methodofbloodcollection=Retro-orbitalpuncture::Anticoagulant=LithiumHeparin::Bloodcollectiontubes=KabeLabortechnikLithiumheparincoatedtubes::Dateandtimeofsacrifice=2012-12-12T11:31:00Z::Storagetemperaturefrombloodcoll…
250	Exp1	WTSI	MGP_001	IMPC_CBC_001	IMPC_CBC_003_001	MGI:2164831	+/+			e3f8c9f1ec9f0d8950051fae0c21753f		female	15/01/2014	111.4	EquipmentID=OlympusAU400::Equipmentmanufacturer=OlympusDiagnostics::Equipmentmodel=AU400::Anesthesiausedforbloodcollection=InjectionnarcosiswithKetamine(100mg/kg)/Xylazine(10mg/kg)::Methodofbloodcollection=Retro-orbitalpuncture::Anticoagulant=LithiumHeparin::Bloodcollectiontubes=KabeLabortechnikLithiumheparincoatedtubes::Dateandtimeofsacrifice=2014-01-15T10:34:00Z::Storagetemperaturefrombloodcoll…
251	Exp1	WTSI	MGP_001	IMPC_CBC_001	IMPC_CBC_003_001	MGI:2164831	+/+			e3f8c9f1ec9f0d8950051fae0c21753f		female	24/04/2012	108.2	EquipmentID=OlympusAU400::Equipmentmanufacturer=OlympusDiagnostics::Equipmentmodel=AU400::Anesthesiausedforbloodcollection=InjectionnarcosiswithKetamine(100mg/kg)/Xylazine(10mg/kg)::Methodofbloodcollection=Retro-orbitalpuncture::Anticoagulant=LithiumHeparin::Bloodcollectiontubes=KabeLabortechnikLithiumheparincoatedtubes::Dateandtimeofsacrifice=2012-04-24T08:37:00Z::Storagetemperaturefrombloodcoll…
252	Exp1	WTSI	MGP_001	IMPC_CBC_001	IMPC_CBC_003_001	MGI:2164831	+/+			e3f8c9f1ec9f0d8950051fae0c21753f		male	04/12/2013	108.7	EquipmentID=OlympusAU400::Equipmentmanufacturer=OlympusDiagnostics::Equipmentmodel=AU400::Anesthesiausedforbloodcollection=InjectionnarcosiswithKetamine(100mg/kg)/Xylazine(10mg/kg)::Methodofbloodcollection=Retro-orbitalpuncture::Anticoagulant=LithiumHeparin::Bloodcollectiontubes=KabeLabortechnikLithiumheparincoatedtubes::Dateandtimeofsacrifice=2013-12-04T12:06:00Z::Storagetemperaturefrombloodcoll…
253	Exp1	WTSI	MGP_001	IMPC_CBC_001	IMPC_CBC_003_001	MGI:2164831	+/+			e3f8c9f1ec9f0d8950051fae0c21753f		female	22/07/2013	110	EquipmentID=OlympusAU400::Equipmentmanufacturer=OlympusDiagnostics::Equipmentmodel=AU400::Anesthesiausedforbloodcollection=InjectionnarcosiswithKetamine(100mg/kg)/Xylazine(10mg/kg)::Methodofbloodcollection=Retro-orbitalpuncture::Anticoagulant=LithiumHeparin::Bloodcollectiontubes=KabeLabortechnikLithiumheparincoatedtubes::Dateandtimeofsacrifice=2013-07-22T09:22:00Z::Storagetemperaturefrombloodcoll…
254	Exp1	WTSI	MGP_001	IMPC_CBC_001	IMPC_CBC_003_001	MGI:2164831	+/+			e3f8c9f1ec9f0d8950051fae0c21753f		male	24/06/2013	110.1	EquipmentID=OlympusAU400::Equipmentmanufacturer=OlympusDiagnostics::Equipmentmodel=AU400::Anesthesiausedforbloodcollection=InjectionnarcosiswithKetamine(100mg/kg)/Xylazine(10mg/kg)::Methodofbloodcollection=Retro-orbitalpuncture::Anticoagulant=LithiumHeparin::Bloodcollectiontubes=KabeLabortechnikLithiumheparincoatedtubes::Dateandtimeofsacrifice=2013-06-24T09:52:00Z::Storagetemperaturefrombloodcoll…
255	Exp1	WTSI	MGP_001	IMPC_CBC_001	IMPC_CBC_003_001	MGI:2164831	+/+			e3f8c9f1ec9f0d8950051fae0c21753f		female	04/09/2012	109.2	EquipmentID=OlympusAU400::Equipmentmanufacturer=OlympusDiagnostics::Equipmentmodel=AU400::Anesthesiausedforbloodcollection=InjectionnarcosiswithKetamine(100mg/kg)/Xylazine(10mg/kg)::Methodofbloodcollection=Retro-orbitalpuncture::Anticoagulant=LithiumHeparin::Bloodcollectiontubes=KabeLabortechnikLithiumheparincoatedtubes::Dateandtimeofsacrifice=2012-09-04T09:20:00Z::Storagetemperaturefrombloodcoll…
256	Exp1	WTSI	MGP_001	IMPC_CBC_001	IMPC_CBC_003_001	MGI:2164831	+/+			e3f8c9f1ec9f0d8950051fae0c21753f		female	24/04/2012	111.3	EquipmentID=OlympusAU400::Equipmentmanufacturer=OlympusDiagnostics::Equipmentmodel=AU400::Anesthesiausedforbloodcollection=InjectionnarcosiswithKetamine(100mg/kg)/Xylazine(10mg/kg)::Methodofbloodcollection=Retro-orbitalpuncture::Anticoagulant=LithiumHeparin::Bloodcollectiontubes=KabeLabortechnikLithiumheparincoatedtubes::Dateandtimeofsacrifice=2012-04-24T09:12:00Z::Storagetemperaturefrombloodcoll…
257	Exp1	WTSI	MGP_001	IMPC_CBC_001	IMPC_CBC_003_001	MGI:2164831	+/+			e3f8c9f1ec9f0d8950051fae0c21753f		female	28/07/2014	112.6	EquipmentID=OlympusAU400::Equipmentmanufacturer=OlympusDiagnostics::Equipmentmodel=AU400::Anesthesiausedforbloodcollection=InjectionnarcosiswithKetamine(100mg/kg)/Xylazine(10mg/kg)::Methodofbloodcollection=Retro-orbitalpuncture::Anticoagulant=LithiumHeparin::Bloodcollectiontubes=KabeLabortechnikLithiumheparincoatedtubes::Dateandtimeofsacrifice=2014-07-28T10:06:00Z::Storagetemperaturefrombloodcoll…
258	Exp1	WTSI	MGP_001	IMPC_CBC_001	IMPC_CBC_003_001	MGI:2164831	+/+			e3f8c9f1ec9f0d8950051fae0c21753f		male	25/04/2013	107.3	EquipmentID=OlympusAU400::Equipmentmanufacturer=OlympusDiagnostics::Equipmentmodel=AU400::Anesthesiausedforbloodcollection=InjectionnarcosiswithKetamine(100mg/kg)/Xylazine(10mg/kg)::Methodofbloodcollection=Retro-orbitalpuncture::Anticoagulant=LithiumHeparin::Bloodcollectiontubes=KabeLabortechnikLithiumheparincoatedtubes::Dateandtimeofsacrifice=2013-04-25T08:26:00Z::Storagetemperaturefrombloodcoll…
259	Exp1	WTSI	MGP_001	IMPC_CBC_001	IMPC_CBC_003_001	MGI:2164831	+/+			e3f8c9f1ec9f0d8950051fae0c21753f		female	30/05/2012	112.9	EquipmentID=OlympusAU400::Equipmentmanufacturer=OlympusDiagnostics::Equipmentmodel=AU400::Anesthesiausedforbloodcollection=InjectionnarcosiswithKetamine(100mg/kg)/Xylazine(10mg/kg)::Methodofbloodcollection=Retro-orbitalpuncture::Anticoagulant=LithiumHeparin::Bloodcollectiontubes=KabeLabortechnikLithiumheparincoatedtubes::Dateandtimeofsacrifice=2012-05-30T09:27:00Z::Storagetemperaturefrombloodcoll…
260	Exp1	WTSI	MGP_001	IMPC_CBC_001	IMPC_CBC_003_001	MGI:2164831	+/+			e3f8c9f1ec9f0d8950051fae0c21753f		female	24/10/2012	108.2	EquipmentID=OlympusAU400::Equipmentmanufacturer=OlympusDiagnostics::Equipmentmodel=AU400::Anesthesiausedforbloodcollection=InjectionnarcosiswithKetamine(100mg/kg)/Xylazine(10mg/kg)::Methodofbloodcollection=Retro-orbitalpuncture::Anticoagulant=LithiumHeparin::Bloodcollectiontubes=KabeLabortechnikLithiumheparincoatedtubes::Dateandtimeofsacrifice=2012-10-24T08:49:00Z::Storagetemperaturefrombloodcoll…
261	Exp1	WTSI	MGP_001	IMPC_CBC_001	IMPC_CBC_003_001	MGI:2164831	+/+			e3f8c9f1ec9f0d8950051fae0c21753f		male	28/08/2013	107.7	EquipmentID=OlympusAU400::Equipmentmanufacturer=OlympusDiagnostics::Equipmentmodel=AU400::Anesthesiausedforbloodcollection=InjectionnarcosiswithKetamine(100mg/kg)/Xylazine(10mg/kg)::Methodofbloodcollection=Retro-orbitalpuncture::Anticoagulant=LithiumHeparin::Bloodcollectiontubes=KabeLabortechnikLithiumheparincoatedtubes::Dateandtimeofsacrifice=2013-08-28T10:55:00Z::Storagetemperaturefrombloodcoll…
262	Exp1	WTSI	MGP_001	IMPC_CBC_001	IMPC_CBC_003_001	MGI:2164831	+/+			e3f8c9f1ec9f0d8950051fae0c21753f		male	05/03/2012	109	EquipmentID=OlympusAU400::Equipmentmanufacturer=OlympusDiagnostics::Equipmentmodel=AU400::Anesthesiausedforbloodcollection=InjectionnarcosiswithKetamine(100mg/kg)/Xylazine(10mg/kg)::Methodofbloodcollection=Retro-orbitalpuncture::Anticoagulant=LithiumHeparin::Bloodcollectiontubes=KabeLabortechnikLithiumheparincoatedtubes::Dateandtimeofsacrifice=2012-03-05T08:38:00Z::Storagetemperaturefrombloodcoll…
263	Exp1	WTSI	MGP_001	IMPC_CBC_001	IMPC_CBC_003_001	MGI:2164831	+/+			e3f8c9f1ec9f0d8950051fae0c21753f		male	08/07/2014	108	EquipmentID=OlympusAU400::Equipmentmanufacturer=OlympusDiagnostics::Equipmentmodel=AU400::Anesthesiausedforbloodcollection=InjectionnarcosiswithKetamine(100mg/kg)/Xylazine(10mg/kg)::Methodofbloodcollection=Retro-orbitalpuncture::Anticoagulant=LithiumHeparin::Bloodcollectiontubes=KabeLabortechnikLithiumheparincoatedtubes::Dateandtimeofsacrifice=2014-07-08T15:05:00Z::Storagetemperaturefrombloodcoll…
264	Exp1	WTSI	MGP_001	IMPC_CBC_001	IMPC_CBC_003_001	MGI:2164831	+/+			e3f8c9f1ec9f0d8950051fae0c21753f		female	22/05/2012	111.1	EquipmentID=OlympusAU400::Equipmentmanufacturer=OlympusDiagnostics::Equipmentmodel=AU400::Anesthesiausedforbloodcollection=InjectionnarcosiswithKetamine(100mg/kg)/Xylazine(10mg/kg)::Methodofbloodcollection=Retro-orbitalpuncture::Anticoagulant=LithiumHeparin::Bloodcollectiontubes=KabeLabortechnikLithiumheparincoatedtubes::Dateandtimeofsacrifice=2012-05-22T09:01:00Z::Storagetemperaturefrombloodcoll…
265	Exp1	WTSI	MGP_001	IMPC_CBC_001	IMPC_CBC_003_001	MGI:2164831	+/+			e3f8c9f1ec9f0d8950051fae0c21753f		female	19/09/2012	109.2	EquipmentID=OlympusAU400::Equipmentmanufacturer=OlympusDiagnostics::Equipmentmodel=AU400::Anesthesiausedforbloodcollection=InjectionnarcosiswithKetamine(100mg/kg)/Xylazine(10mg/kg)::Methodofbloodcollection=Retro-orbitalpuncture::Anticoagulant=LithiumHeparin::Bloodcollectiontubes=KabeLabortechnikLithiumheparincoatedtubes::Dateandtimeofsacrifice=2012-09-19T09:25:00Z::Storagetemperaturefrombloodcoll…
266	Exp1	WTSI	MGP_001	IMPC_CBC_001	IMPC_CBC_003_001	MGI:2164831	+/+			e3f8c9f1ec9f0d8950051fae0c21753f		male	30/10/2012	108.7	EquipmentID=OlympusAU400::Equipmentmanufacturer=OlympusDiagnostics::Equipmentmodel=AU400::Anesthesiausedforbloodcollection=InjectionnarcosiswithKetamine(100mg/kg)/Xylazine(10mg/kg)::Methodofbloodcollection=Retro-orbitalpuncture::Anticoagulant=LithiumHeparin::Bloodcollectiontubes=KabeLabortechnikLithiumheparincoatedtubes::Dateandtimeofsacrifice=2012-10-30T08:37:00Z::Storagetemperaturefrombloodcoll…
267	Exp1	WTSI	MGP_001	IMPC_CBC_001	IMPC_CBC_003_001	MGI:2164831	+/+			e3f8c9f1ec9f0d8950051fae0c21753f		male	15/05/2012	110.1	EquipmentID=OlympusAU400::Equipmentmanufacturer=OlympusDiagnostics::Equipmentmodel=AU400::Anesthesiausedforbloodcollection=InjectionnarcosiswithKetamine(100mg/kg)/Xylazine(10mg/kg)::Methodofbloodcollection=Retro-orbitalpuncture::Anticoagulant=LithiumHeparin::Bloodcollectiontubes=KabeLabortechnikLithiumheparincoatedtubes::Dateandtimeofsacrifice=2012-05-15T09:40:00Z::Storagetemperaturefrombloodcoll…
268	Exp1	WTSI	MGP_001	IMPC_CBC_001	IMPC_CBC_003_001	MGI:2164831	+/+			e3f8c9f1ec9f0d8950051fae0c21753f		male	12/12/2012	103.9	EquipmentID=OlympusAU400::Equipmentmanufacturer=OlympusDiagnostics::Equipmentmodel=AU400::Anesthesiausedforbloodcollection=InjectionnarcosiswithKetamine(100mg/kg)/Xylazine(10mg/kg)::Methodofbloodcollection=Retro-orbitalpuncture::Anticoagulant=LithiumHeparin::Bloodcollectiontubes=KabeLabortechnikLithiumheparincoatedtubes::Dateandtimeofsacrifice=2012-12-12T11:29:00Z::Storagetemperaturefrombloodcoll…
269	Exp1	WTSI	MGP_001	IMPC_CBC_001	IMPC_CBC_003_001	MGI:2164831	+/+			e3f8c9f1ec9f0d8950051fae0c21753f		male	31/07/2012	106.4	EquipmentID=OlympusAU400::Equipmentmanufacturer=OlympusDiagnostics::Equipmentmodel=AU400::Anesthesiausedforbloodcollection=InjectionnarcosiswithKetamine(100mg/kg)/Xylazine(10mg/kg)::Methodofbloodcollection=Retro-orbitalpuncture::Anticoagulant=LithiumHeparin::Bloodcollectiontubes=KabeLabortechnikLithiumheparincoatedtubes::Dateandtimeofsacrifice=2012-07-31T08:41:00Z::Storagetemperaturefrombloodcoll…
270	Exp1	WTSI	MGP_001	IMPC_CBC_001	IMPC_CBC_003_001	MGI:2164831	+/+			e3f8c9f1ec9f0d8950051fae0c21753f		male	30/05/2013	108.4	EquipmentID=OlympusAU400::Equipmentmanufacturer=OlympusDiagnostics::Equipmentmodel=AU400::Anesthesiausedforbloodcollection=InjectionnarcosiswithKetamine(100mg/kg)/Xylazine(10mg/kg)::Methodofbloodcollection=Retro-orbitalpuncture::Anticoagulant=LithiumHeparin::Bloodcollectiontubes=KabeLabortechnikLithiumheparincoatedtubes::Dateandtimeofsacrifice=2013-05-30T09:27:00Z::Storagetemperaturefrombloodcoll…
271	Exp1	WTSI	MGP_001	IMPC_CBC_001	IMPC_CBC_003_001	MGI:2164831	+/+			e3f8c9f1ec9f0d8950051fae0c21753f		male	19/09/2012	107.1	EquipmentID=OlympusAU400::Equipmentmanufacturer=OlympusDiagnostics::Equipmentmodel=AU400::Anesthesiausedforbloodcollection=InjectionnarcosiswithKetamine(100mg/kg)/Xylazine(10mg/kg)::Methodofbloodcollection=Retro-orbitalpuncture::Anticoagulant=LithiumHeparin::Bloodcollectiontubes=KabeLabortechnikLithiumheparincoatedtubes::Dateandtimeofsacrifice=2012-09-19T08:34:00Z::Storagetemperaturefrombloodcoll…
272	Exp1	WTSI	MGP_001	IMPC_CBC_001	IMPC_CBC_003_001	MGI:2164831	+/+			e3f8c9f1ec9f0d8950051fae0c21753f		female	09/10/2013	108.9	EquipmentID=OlympusAU400::Equipmentmanufacturer=OlympusDiagnostics::Equipmentmodel=AU400::Anesthesiausedforbloodcollection=InjectionnarcosiswithKetamine(100mg/kg)/Xylazine(10mg/kg)::Methodofbloodcollection=Retro-orbitalpuncture::Anticoagulant=LithiumHeparin::Bloodcollectiontubes=KabeLabortechnikLithiumheparincoatedtubes::Dateandtimeofsacrifice=2013-10-09T12:19:00Z::Storagetemperaturefrombloodcoll…
273	Exp1	WTSI	MGP_001	IMPC_CBC_001	IMPC_CBC_003_001	MGI:2164831	+/+			e3f8c9f1ec9f0d8950051fae0c21753f		female	02/07/2012	107.4	EquipmentID=OlympusAU400::Equipmentmanufacturer=OlympusDiagnostics::Equipmentmodel=AU400::Anesthesiausedforbloodcollection=InjectionnarcosiswithKetamine(100mg/kg)/Xylazine(10mg/kg)::Methodofbloodcollection=Retro-orbitalpuncture::Anticoagulant=LithiumHeparin::Bloodcollectiontubes=KabeLabortechnikLithiumheparincoatedtubes::Dateandtimeofsacrifice=2012-07-02T09:39:00Z::Storagetemperaturefrombloodcoll…
274	Exp1	WTSI	MGP_001	IMPC_CBC_001	IMPC_CBC_003_001	MGI:2164831	+/+			e3f8c9f1ec9f0d8950051fae0c21753f		female	19/03/2012	108.6	EquipmentID=OlympusAU400::Equipmentmanufacturer=OlympusDiagnostics::Equipmentmodel=AU400::Anesthesiausedforbloodcollection=InjectionnarcosiswithKetamine(100mg/kg)/Xylazine(10mg/kg)::Methodofbloodcollection=Retro-orbitalpuncture::Anticoagulant=LithiumHeparin::Bloodcollectiontubes=KabeLabortechnikLithiumheparincoatedtubes::Dateandtimeofsacrifice=2012-03-19T09:49:00Z::Storagetemperaturefrombloodcoll…
275	Exp1	WTSI	MGP_001	IMPC_CBC_001	IMPC_CBC_003_001	MGI:2164831	+/+			e3f8c9f1ec9f0d8950051fae0c21753f		female	12/12/2013	110.4	EquipmentID=OlympusAU400::Equipmentmanufacturer=OlympusDiagnostics::Equipmentmodel=AU400::Anesthesiausedforbloodcollection=InjectionnarcosiswithKetamine(100mg/kg)/Xylazine(10mg/kg)::Methodofbloodcollection=Retro-orbitalpuncture::Anticoagulant=LithiumHeparin::Bloodcollectiontubes=KabeLabortechnikLithiumheparincoatedtubes::Dateandtimeofsacrifice=2013-12-12T15:43:00Z::Storagetemperaturefrombloodcoll…
276	Exp1	WTSI	MGP_001	IMPC_CBC_001	IMPC_CBC_003_001	MGI:2164831	+/+			e3f8c9f1ec9f0d8950051fae0c21753f		male	23/06/2014	111.8	EquipmentID=OlympusAU400::Equipmentmanufacturer=OlympusDiagnostics::Equipmentmodel=AU400::Anesthesiausedforbloodcollection=InjectionnarcosiswithKetamine(100mg/kg)/Xylazine(10mg/kg)::Methodofbloodcollection=Retro-orbitalpuncture::Anticoagulant=LithiumHeparin::Bloodcollectiontubes=KabeLabortechnikLithiumheparincoatedtubes::Dateandtimeofsacrifice=2014-06-23T10:15:00Z::Storagetemperaturefrombloodcoll…
277	Exp1	WTSI	MGP_001	IMPC_CBC_001	IMPC_CBC_003_001	MGI:2164831	+/+			e3f8c9f1ec9f0d8950051fae0c21753f		male	08/08/2012	107.1	EquipmentID=OlympusAU400::Equipmentmanufacturer=OlympusDiagnostics::Equipmentmodel=AU400::Anesthesiausedforbloodcollection=InjectionnarcosiswithKetamine(100mg/kg)/Xylazine(10mg/kg)::Methodofbloodcollection=Retro-orbitalpuncture::Anticoagulant=LithiumHeparin::Bloodcollectiontubes=KabeLabortechnikLithiumheparincoatedtubes::Dateandtimeofsacrifice=2012-08-08T09:10:00Z::Storagetemperaturefrombloodcoll…
278	Exp1	WTSI	MGP_001	IMPC_CBC_001	IMPC_CBC_003_001	MGI:2164831	+/+			e3f8c9f1ec9f0d8950051fae0c21753f		female	07/11/2012	111.9	EquipmentID=OlympusAU400::Equipmentmanufacturer=OlympusDiagnostics::Equipmentmodel=AU400::Anesthesiausedforbloodcollection=InjectionnarcosiswithKetamine(100mg/kg)/Xylazine(10mg/kg)::Methodofbloodcollection=Retro-orbitalpuncture::Anticoagulant=LithiumHeparin::Bloodcollectiontubes=KabeLabortechnikLithiumheparincoatedtubes::Dateandtimeofsacrifice=2012-11-07T09:07:00Z::Storagetemperaturefrombloodcoll…
279	Exp1	WTSI	MGP_001	IMPC_CBC_001	IMPC_CBC_003_001	MGI:2164831	+/+			e3f8c9f1ec9f0d8950051fae0c21753f		female	09/10/2013	110.9	EquipmentID=OlympusAU400::Equipmentmanufacturer=OlympusDiagnostics::Equipmentmodel=AU400::Anesthesiausedforbloodcollection=InjectionnarcosiswithKetamine(100mg/kg)/Xylazine(10mg/kg)::Methodofbloodcollection=Retro-orbitalpuncture::Anticoagulant=LithiumHeparin::Bloodcollectiontubes=KabeLabortechnikLithiumheparincoatedtubes::Dateandtimeofsacrifice=2013-10-09T12:18:00Z::Storagetemperaturefrombloodcoll…
280	Exp1	WTSI	MGP_001	IMPC_CBC_001	IMPC_CBC_003_001	MGI:2164831	+/+			e3f8c9f1ec9f0d8950051fae0c21753f		male	26/03/2013	109.6	EquipmentID=OlympusAU400::Equipmentmanufacturer=OlympusDiagnostics::Equipmentmodel=AU400::Anesthesiausedforbloodcollection=InjectionnarcosiswithKetamine(100mg/kg)/Xylazine(10mg/kg)::Methodofbloodcollection=Retro-orbitalpuncture::Anticoagulant=LithiumHeparin::Bloodcollectiontubes=KabeLabortechnikLithiumheparincoatedtubes::Dateandtimeofsacrifice=2013-03-26T08:39:00Z::Storagetemperaturefrombloodcoll…
281	Exp1	WTSI	MGP_001	IMPC_CBC_001	IMPC_CBC_003_001	MGI:2164831	+/+			e3f8c9f1ec9f0d8950051fae0c21753f		male	24/04/2012	106.8	EquipmentID=OlympusAU400::Equipmentmanufacturer=OlympusDiagnostics::Equipmentmodel=AU400::Anesthesiausedforbloodcollection=InjectionnarcosiswithKetamine(100mg/kg)/Xylazine(10mg/kg)::Methodofbloodcollection=Retro-orbitalpuncture::Anticoagulant=LithiumHeparin::Bloodcollectiontubes=KabeLabortechnikLithiumheparincoatedtubes::Dateandtimeofsacrifice=2012-04-24T09:06:00Z::Storagetemperaturefrombloodcoll…
282	Exp1	WTSI	MGP_001	IMPC_CBC_001	IMPC_CBC_003_001	MGI:2164831	+/+			e3f8c9f1ec9f0d8950051fae0c21753f		male	12/12/2012	103.8	EquipmentID=OlympusAU400::Equipmentmanufacturer=OlympusDiagnostics::Equipmentmodel=AU400::Anesthesiausedforbloodcollection=InjectionnarcosiswithKetamine(100mg/kg)/Xylazine(10mg/kg)::Methodofbloodcollection=Retro-orbitalpuncture::Anticoagulant=LithiumHeparin::Bloodcollectiontubes=KabeLabortechnikLithiumheparincoatedtubes::Dateandtimeofsacrifice=2012-12-12T10:00:00Z::Storagetemperaturefrombloodcoll…
283	Exp1	WTSI	MGP_001	IMPC_CBC_001	IMPC_CBC_003_001	MGI:2164831	+/+			e3f8c9f1ec9f0d8950051fae0c21753f		male	02/01/2014	108.9	EquipmentID=OlympusAU400::Equipmentmanufacturer=OlympusDiagnostics::Equipmentmodel=AU400::Anesthesiausedforbloodcollection=InjectionnarcosiswithKetamine(100mg/kg)/Xylazine(10mg/kg)::Methodofbloodcollection=Retro-orbitalpuncture::Anticoagulant=LithiumHeparin::Bloodcollectiontubes=KabeLabortechnikLithiumheparincoatedtubes::Dateandtimeofsacrifice=2014-01-02T12:21:00Z::Storagetemperaturefrombloodcoll…
284	Exp1	WTSI	MGP_001	IMPC_CBC_001	IMPC_CBC_003_001	MGI:2164831	+/+			e3f8c9f1ec9f0d8950051fae0c21753f		female	10/07/2013	111.7	EquipmentID=OlympusAU400::Equipmentmanufacturer=OlympusDiagnostics::Equipmentmodel=AU400::Anesthesiausedforbloodcollection=InjectionnarcosiswithKetamine(100mg/kg)/Xylazine(10mg/kg)::Methodofbloodcollection=Retro-orbitalpuncture::Anticoagulant=LithiumHeparin::Bloodcollectiontubes=KabeLabortechnikLithiumheparincoatedtubes::Dateandtimeofsacrifice=2013-07-10T08:24:00Z::Storagetemperaturefrombloodcoll…
285	Exp1	WTSI	MGP_001	IMPC_CBC_001	IMPC_CBC_003_001	MGI:2164831	+/+			e3f8c9f1ec9f0d8950051fae0c21753f		male	10/09/2012	109.1	EquipmentID=OlympusAU400::Equipmentmanufacturer=OlympusDiagnostics::Equipmentmodel=AU400::Anesthesiausedforbloodcollection=InjectionnarcosiswithKetamine(100mg/kg)/Xylazine(10mg/kg)::Methodofbloodcollection=Retro-orbitalpuncture::Anticoagulant=LithiumHeparin::Bloodcollectiontubes=KabeLabortechnikLithiumheparincoatedtubes::Dateandtimeofsacrifice=2012-09-10T08:51:00Z::Storagetemperaturefrombloodcoll…
286	Exp1	WTSI	MGP_001	IMPC_CBC_001	IMPC_CBC_003_001	MGI:2164831	+/+			e3f8c9f1ec9f0d8950051fae0c21753f		female	10/07/2013	109.7	EquipmentID=OlympusAU400::Equipmentmanufacturer=OlympusDiagnostics::Equipmentmodel=AU400::Anesthesiausedforbloodcollection=InjectionnarcosiswithKetamine(100mg/kg)/Xylazine(10mg/kg)::Methodofbloodcollection=Retro-orbitalpuncture::Anticoagulant=LithiumHeparin::Bloodcollectiontubes=KabeLabortechnikLithiumheparincoatedtubes::Dateandtimeofsacrifice=2013-07-10T08:44:00Z::Storagetemperaturefrombloodcoll…
287	Exp1	WTSI	MGP_001	IMPC_CBC_001	IMPC_CBC_003_001	MGI:2164831	+/+			e3f8c9f1ec9f0d8950051fae0c21753f		female	18/07/2012	110	EquipmentID=OlympusAU400::Equipmentmanufacturer=OlympusDiagnostics::Equipmentmodel=AU400::Anesthesiausedforbloodcollection=InjectionnarcosiswithKetamine(100mg/kg)/Xylazine(10mg/kg)::Methodofbloodcollection=Retro-orbitalpuncture::Anticoagulant=LithiumHeparin::Bloodcollectiontubes=KabeLabortechnikLithiumheparincoatedtubes::Dateandtimeofsacrifice=2012-07-18T08:46:00Z::Storagetemperaturefrombloodcoll…
288	Exp1	WTSI	MGP_001	IMPC_CBC_001	IMPC_CBC_003_001	MGI:2164831	+/+			e3f8c9f1ec9f0d8950051fae0c21753f		male	29/01/2013	108.3	EquipmentID=OlympusAU400::Equipmentmanufacturer=OlympusDiagnostics::Equipmentmodel=AU400::Anesthesiausedforbloodcollection=InjectionnarcosiswithKetamine(100mg/kg)/Xylazine(10mg/kg)::Methodofbloodcollection=Retro-orbitalpuncture::Anticoagulant=LithiumHeparin::Bloodcollectiontubes=KabeLabortechnikLithiumheparincoatedtubes::Dateandtimeofsacrifice=2013-01-29T10:23:00Z::Storagetemperaturefrombloodcoll…
289	Exp1	WTSI	MGP_001	IMPC_CBC_001	IMPC_CBC_003_001	MGI:2164831	+/+			e3f8c9f1ec9f0d8950051fae0c21753f		male	06/02/2013	108.7	EquipmentID=OlympusAU400::Equipmentmanufacturer=OlympusDiagnostics::Equipmentmodel=AU400::Anesthesiausedforbloodcollection=InjectionnarcosiswithKetamine(100mg/kg)/Xylazine(10mg/kg)::Methodofbloodcollection=Retro-orbitalpuncture::Anticoagulant=LithiumHeparin::Bloodcollectiontubes=KabeLabortechnikLithiumheparincoatedtubes::Dateandtimeofsacrifice=2013-02-06T08:27:00Z::Storagetemperaturefrombloodcoll…
290	Exp1	WTSI	MGP_001	IMPC_CBC_001	IMPC_CBC_003_001	MGI:2164831	+/+			e3f8c9f1ec9f0d8950051fae0c21753f		female	30/05/2012	108.7	EquipmentID=OlympusAU400::Equipmentmanufacturer=OlympusDiagnostics::Equipmentmodel=AU400::Anesthesiausedforbloodcollection=InjectionnarcosiswithKetamine(100mg/kg)/Xylazine(10mg/kg)::Methodofbloodcollection=Retro-orbitalpuncture::Anticoagulant=LithiumHeparin::Bloodcollectiontubes=KabeLabortechnikLithiumheparincoatedtubes::Dateandtimeofsacrifice=2012-05-30T09:46:00Z::Storagetemperaturefrombloodcoll…
291	Exp1	WTSI	MGP_001	IMPC_CBC_001	IMPC_CBC_003_001	MGI:2164831	+/+			e3f8c9f1ec9f0d8950051fae0c21753f		female	22/08/2013	109.2	EquipmentID=OlympusAU400::Equipmentmanufacturer=OlympusDiagnostics::Equipmentmodel=AU400::Anesthesiausedforbloodcollection=InjectionnarcosiswithKetamine(100mg/kg)/Xylazine(10mg/kg)::Methodofbloodcollection=Retro-orbitalpuncture::Anticoagulant=LithiumHeparin::Bloodcollectiontubes=KabeLabortechnikLithiumheparincoatedtubes::Dateandtimeofsacrifice=2013-08-22T10:59:00Z::Storagetemperaturefrombloodcoll…
292	Exp1	WTSI	MGP_001	IMPC_CBC_001	IMPC_CBC_003_001	MGI:2164831	+/+			e3f8c9f1ec9f0d8950051fae0c21753f		male	06/03/2013	110	EquipmentID=OlympusAU400::Equipmentmanufacturer=OlympusDiagnostics::Equipmentmodel=AU400::Anesthesiausedforbloodcollection=InjectionnarcosiswithKetamine(100mg/kg)/Xylazine(10mg/kg)::Methodofbloodcollection=Retro-orbitalpuncture::Anticoagulant=LithiumHeparin::Bloodcollectiontubes=KabeLabortechnikLithiumheparincoatedtubes::Dateandtimeofsacrifice=2013-03-06T09:53:00Z::Storagetemperaturefrombloodcoll…
293	Exp1	WTSI	MGP_001	IMPC_CBC_001	IMPC_CBC_003_001	MGI:2164831	+/+			e3f8c9f1ec9f0d8950051fae0c21753f		female	26/11/2012	112.8	EquipmentID=OlympusAU400::Equipmentmanufacturer=OlympusDiagnostics::Equipmentmodel=AU400::Anesthesiausedforbloodcollection=InjectionnarcosiswithKetamine(100mg/kg)/Xylazine(10mg/kg)::Methodofbloodcollection=Retro-orbitalpuncture::Anticoagulant=LithiumHeparin::Bloodcollectiontubes=KabeLabortechnikLithiumheparincoatedtubes::Dateandtimeofsacrifice=2012-11-26T10:17:00Z::Storagetemperaturefrombloodcoll…
294	Exp1	WTSI	MGP_001	IMPC_CBC_001	IMPC_CBC_003_001	MGI:2164831	+/+			e3f8c9f1ec9f0d8950051fae0c21753f		male	22/02/2013	106	EquipmentID=OlympusAU400::Equipmentmanufacturer=OlympusDiagnostics::Equipmentmodel=AU400::Anesthesiausedforbloodcollection=InjectionnarcosiswithKetamine(100mg/kg)/Xylazine(10mg/kg)::Methodofbloodcollection=Retro-orbitalpuncture::Anticoagulant=LithiumHeparin::Bloodcollectiontubes=KabeLabortechnikLithiumheparincoatedtubes::Dateandtimeofsacrifice=2013-02-20T09:27:00Z::Storagetemperaturefrombloodcoll…
295	Exp1	WTSI	MGP_001	IMPC_CBC_001	IMPC_CBC_003_001	MGI:2164831	+/+			e3f8c9f1ec9f0d8950051fae0c21753f		female	22/08/2013	111.5	EquipmentID=OlympusAU400::Equipmentmanufacturer=OlympusDiagnostics::Equipmentmodel=AU400::Anesthesiausedforbloodcollection=InjectionnarcosiswithKetamine(100mg/kg)/Xylazine(10mg/kg)::Methodofbloodcollection=Retro-orbitalpuncture::Anticoagulant=LithiumHeparin::Bloodcollectiontubes=KabeLabortechnikLithiumheparincoatedtubes::Dateandtimeofsacrifice=2013-08-22T11:00:00Z::Storagetemperaturefrombloodcoll…
296	Exp1	WTSI	MGP_001	IMPC_CBC_001	IMPC_CBC_003_001	MGI:2164831	+/+			e3f8c9f1ec9f0d8950051fae0c21753f		male	15/05/2012	107.4	EquipmentID=OlympusAU400::Equipmentmanufacturer=OlympusDiagnostics::Equipmentmodel=AU400::Anesthesiausedforbloodcollection=InjectionnarcosiswithKetamine(100mg/kg)/Xylazine(10mg/kg)::Methodofbloodcollection=Retro-orbitalpuncture::Anticoagulant=LithiumHeparin::Bloodcollectiontubes=KabeLabortechnikLithiumheparincoatedtubes::Dateandtimeofsacrifice=2012-05-15T08:55:00Z::Storagetemperaturefrombloodcoll…
297	Exp1	WTSI	MGP_001	IMPC_CBC_001	IMPC_CBC_003_001	MGI:2164831	+/+			e3f8c9f1ec9f0d8950051fae0c21753f		male	12/06/2013	108.3	EquipmentID=OlympusAU400::Equipmentmanufacturer=OlympusDiagnostics::Equipmentmodel=AU400::Anesthesiausedforbloodcollection=InjectionnarcosiswithKetamine(100mg/kg)/Xylazine(10mg/kg)::Methodofbloodcollection=Retro-orbitalpuncture::Anticoagulant=LithiumHeparin::Bloodcollectiontubes=KabeLabortechnikLithiumheparincoatedtubes::Dateandtimeofsacrifice=2013-06-12T09:05:00Z::Storagetemperaturefrombloodcoll…
298	Exp1	WTSI	MGP_001	IMPC_CBC_001	IMPC_CBC_003_001	MGI:2164831	+/+			e3f8c9f1ec9f0d8950051fae0c21753f		male	18/09/2013	109.2	EquipmentID=OlympusAU400::Equipmentmanufacturer=OlympusDiagnostics::Equipmentmodel=AU400::Anesthesiausedforbloodcollection=InjectionnarcosiswithKetamine(100mg/kg)/Xylazine(10mg/kg)::Methodofbloodcollection=Retro-orbitalpuncture::Anticoagulant=LithiumHeparin::Bloodcollectiontubes=KabeLabortechnikLithiumheparincoatedtubes::Dateandtimeofsacrifice=2013-09-18T11:14:00Z::Storagetemperaturefrombloodcoll…
299	Exp1	WTSI	MGP_001	IMPC_CBC_001	IMPC_CBC_003_001	MGI:2164831	+/+			e3f8c9f1ec9f0d8950051fae0c21753f		male	18/07/2012	108.6	EquipmentID=OlympusAU400::Equipmentmanufacturer=OlympusDiagnostics::Equipmentmodel=AU400::Anesthesiausedforbloodcollection=InjectionnarcosiswithKetamine(100mg/kg)/Xylazine(10mg/kg)::Methodofbloodcollection=Retro-orbitalpuncture::Anticoagulant=LithiumHeparin::Bloodcollectiontubes=KabeLabortechnikLithiumheparincoatedtubes::Dateandtimeofsacrifice=2012-07-18T08:55:00Z::Storagetemperaturefrombloodcoll…
300	Exp1	WTSI	MGP_001	IMPC_CBC_001	IMPC_CBC_003_001	MGI:2164831	+/+			e3f8c9f1ec9f0d8950051fae0c21753f		female	09/01/2013	109.4	EquipmentID=OlympusAU400::Equipmentmanufacturer=OlympusDiagnostics::Equipmentmodel=AU400::Anesthesiausedforbloodcollection=InjectionnarcosiswithKetamine(100mg/kg)/Xylazine(10mg/kg)::Methodofbloodcollection=Retro-orbitalpuncture::Anticoagulant=LithiumHeparin::Bloodcollectiontubes=KabeLabortechnikLithiumheparincoatedtubes::Dateandtimeofsacrifice=2013-01-09T08:45:00Z::Storagetemperaturefrombloodcoll…
301	Exp1	WTSI	MGP_001	IMPC_CBC_001	IMPC_CBC_003_001	MGI:2164831	+/+			e3f8c9f1ec9f0d8950051fae0c21753f		female	13/11/2013	109.8	EquipmentID=OlympusAU400::Equipmentmanufacturer=OlympusDiagnostics::Equipmentmodel=AU400::Anesthesiausedforbloodcollection=InjectionnarcosiswithKetamine(100mg/kg)/Xylazine(10mg/kg)::Methodofbloodcollection=Retro-orbitalpuncture::Anticoagulant=LithiumHeparin::Bloodcollectiontubes=KabeLabortechnikLithiumheparincoatedtubes::Dateandtimeofsacrifice=2013-11-13T11:28:00Z::Storagetemperaturefrombloodcoll…
302	Exp1	WTSI	MGP_001	IMPC_CBC_001	IMPC_CBC_003_001	MGI:2164831	+/+			e3f8c9f1ec9f0d8950051fae0c21753f		male	20/03/2013	106.8	EquipmentID=OlympusAU400::Equipmentmanufacturer=OlympusDiagnostics::Equipmentmodel=AU400::Anesthesiausedforbloodcollection=InjectionnarcosiswithKetamine(100mg/kg)/Xylazine(10mg/kg)::Methodofbloodcollection=Retro-orbitalpuncture::Anticoagulant=LithiumHeparin::Bloodcollectiontubes=KabeLabortechnikLithiumheparincoatedtubes::Dateandtimeofsacrifice=2013-03-20T09:12:00Z::Storagetemperaturefrombloodcoll…
303	Exp1	WTSI	MGP_001	IMPC_CBC_001	IMPC_CBC_003_001	MGI:2164831	+/+			e3f8c9f1ec9f0d8950051fae0c21753f		male	13/08/2014	109.4	EquipmentID=OlympusAU400::Equipmentmanufacturer=OlympusDiagnostics::Equipmentmodel=AU400::Anesthesiausedforbloodcollection=InjectionnarcosiswithKetamine(100mg/kg)/Xylazine(10mg/kg)::Methodofbloodcollection=Retro-orbitalpuncture::Anticoagulant=LithiumHeparin::Bloodcollectiontubes=KabeLabortechnikLithiumheparincoatedtubes::Dateandtimeofsacrifice=2014-08-13T08:28:00Z::Storagetemperaturefrombloodcoll…
304	Exp1	WTSI	MGP_001	IMPC_CBC_001	IMPC_CBC_003_001	MGI:2164831	+/+			e3f8c9f1ec9f0d8950051fae0c21753f		male	10/04/2012	108	EquipmentID=OlympusAU400::Equipmentmanufacturer=OlympusDiagnostics::Equipmentmodel=AU400::Anesthesiausedforbloodcollection=InjectionnarcosiswithKetamine(100mg/kg)/Xylazine(10mg/kg)::Methodofbloodcollection=Retro-orbitalpuncture::Anticoagulant=LithiumHeparin::Bloodcollectiontubes=KabeLabortechnikLithiumheparincoatedtubes::Dateandtimeofsacrifice=2012-04-10T08:23:00Z::Storagetemperaturefrombloodcoll…
305	Exp1	WTSI	MGP_001	IMPC_CBC_001	IMPC_CBC_003_001	MGI:2164831	+/+			e3f8c9f1ec9f0d8950051fae0c21753f		male	04/12/2013	108.3	EquipmentID=OlympusAU400::Equipmentmanufacturer=OlympusDiagnostics::Equipmentmodel=AU400::Anesthesiausedforbloodcollection=InjectionnarcosiswithKetamine(100mg/kg)/Xylazine(10mg/kg)::Methodofbloodcollection=Retro-orbitalpuncture::Anticoagulant=LithiumHeparin::Bloodcollectiontubes=KabeLabortechnikLithiumheparincoatedtubes::Dateandtimeofsacrifice=2013-12-04T12:05:00Z::Storagetemperaturefrombloodcoll…
306	Exp1	WTSI	MGP_001	IMPC_CBC_001	IMPC_CBC_003_001	MGI:2164831	+/+			e3f8c9f1ec9f0d8950051fae0c21753f		female	04/09/2012	110.3	EquipmentID=OlympusAU400::Equipmentmanufacturer=OlympusDiagnostics::Equipmentmodel=AU400::Anesthesiausedforbloodcollection=InjectionnarcosiswithKetamine(100mg/kg)/Xylazine(10mg/kg)::Methodofbloodcollection=Retro-orbitalpuncture::Anticoagulant=LithiumHeparin::Bloodcollectiontubes=KabeLabortechnikLithiumheparincoatedtubes::Dateandtimeofsacrifice=2012-09-04T09:25:00Z::Storagetemperaturefrombloodcoll…
307	Exp1	WTSI	MGP_001	IMPC_CBC_001	IMPC_CBC_003_001	MGI:2164831	+/+			e3f8c9f1ec9f0d8950051fae0c21753f		male	30/05/2013	107.7	EquipmentID=OlympusAU400::Equipmentmanufacturer=OlympusDiagnostics::Equipmentmodel=AU400::Anesthesiausedforbloodcollection=InjectionnarcosiswithKetamine(100mg/kg)/Xylazine(10mg/kg)::Methodofbloodcollection=Retro-orbitalpuncture::Anticoagulant=LithiumHeparin::Bloodcollectiontubes=KabeLabortechnikLithiumheparincoatedtubes::Dateandtimeofsacrifice=2013-05-30T09:40:00Z::Storagetemperaturefrombloodcoll…
308	Exp1	WTSI	MGP_001	IMPC_CBC_001	IMPC_CBC_003_001	MGI:2164831	+/+			e3f8c9f1ec9f0d8950051fae0c21753f		male	17/06/2013	106.4	EquipmentID=OlympusAU400::Equipmentmanufacturer=OlympusDiagnostics::Equipmentmodel=AU400::Anesthesiausedforbloodcollection=InjectionnarcosiswithKetamine(100mg/kg)/Xylazine(10mg/kg)::Methodofbloodcollection=Retro-orbitalpuncture::Anticoagulant=LithiumHeparin::Bloodcollectiontubes=KabeLabortechnikLithiumheparincoatedtubes::Dateandtimeofsacrifice=2013-06-17T09:19:00Z::Storagetemperaturefrombloodcoll…
309	Exp1	WTSI	MGP_001	IMPC_CBC_001	IMPC_CBC_003_001	MGI:2164831	+/+			e3f8c9f1ec9f0d8950051fae0c21753f		male	18/09/2013	109.1	EquipmentID=OlympusAU400::Equipmentmanufacturer=OlympusDiagnostics::Equipmentmodel=AU400::Anesthesiausedforbloodcollection=InjectionnarcosiswithKetamine(100mg/kg)/Xylazine(10mg/kg)::Methodofbloodcollection=Retro-orbitalpuncture::Anticoagulant=LithiumHeparin::Bloodcollectiontubes=KabeLabortechnikLithiumheparincoatedtubes::Dateandtimeofsacrifice=2013-09-18T11:14:00Z::Storagetemperaturefrombloodcoll…
310	Exp1	WTSI	MGP_001	IMPC_CBC_001	IMPC_CBC_003_001	MGI:2164831	+/+			e3f8c9f1ec9f0d8950051fae0c21753f		female	25/02/2013	109.3	EquipmentID=OlympusAU400::Equipmentmanufacturer=OlympusDiagnostics::Equipmentmodel=AU400::Anesthesiausedforbloodcollection=InjectionnarcosiswithKetamine(100mg/kg)/Xylazine(10mg/kg)::Methodofbloodcollection=Retro-orbitalpuncture::Anticoagulant=LithiumHeparin::Bloodcollectiontubes=KabeLabortechnikLithiumheparincoatedtubes::Dateandtimeofsacrifice=2013-02-25T09:33:00Z::Storagetemperaturefrombloodcoll…
311	Exp1	WTSI	MGP_001	IMPC_CBC_001	IMPC_CBC_003_001	MGI:2164831	+/+			e3f8c9f1ec9f0d8950051fae0c21753f		female	22/07/2013	112.3	EquipmentID=OlympusAU400::Equipmentmanufacturer=OlympusDiagnostics::Equipmentmodel=AU400::Anesthesiausedforbloodcollection=InjectionnarcosiswithKetamine(100mg/kg)/Xylazine(10mg/kg)::Methodofbloodcollection=Retro-orbitalpuncture::Anticoagulant=LithiumHeparin::Bloodcollectiontubes=KabeLabortechnikLithiumheparincoatedtubes::Dateandtimeofsacrifice=2013-07-22T09:13:00Z::Storagetemperaturefrombloodcoll…
312	Exp1	WTSI	MGP_001	IMPC_CBC_001	IMPC_CBC_003_001	MGI:2164831	+/+			e3f8c9f1ec9f0d8950051fae0c21753f		female	07/11/2012	112.9	EquipmentID=OlympusAU400::Equipmentmanufacturer=OlympusDiagnostics::Equipmentmodel=AU400::Anesthesiausedforbloodcollection=InjectionnarcosiswithKetamine(100mg/kg)/Xylazine(10mg/kg)::Methodofbloodcollection=Retro-orbitalpuncture::Anticoagulant=LithiumHeparin::Bloodcollectiontubes=KabeLabortechnikLithiumheparincoatedtubes::Dateandtimeofsacrifice=2012-11-07T08:54:00Z::Storagetemperaturefrombloodcoll…
313	Exp1	WTSI	MGP_001	IMPC_CBC_001	IMPC_CBC_003_001	MGI:2164831	+/+			e3f8c9f1ec9f0d8950051fae0c21753f		female	22/08/2013	109.8	EquipmentID=OlympusAU400::Equipmentmanufacturer=OlympusDiagnostics::Equipmentmodel=AU400::Anesthesiausedforbloodcollection=InjectionnarcosiswithKetamine(100mg/kg)/Xylazine(10mg/kg)::Methodofbloodcollection=Retro-orbitalpuncture::Anticoagulant=LithiumHeparin::Bloodcollectiontubes=KabeLabortechnikLithiumheparincoatedtubes::Dateandtimeofsacrifice=2013-08-22T11:00:00Z::Storagetemperaturefrombloodcoll…
314	Exp1	WTSI	MGP_001	IMPC_CBC_001	IMPC_CBC_003_001	MGI:2164831	+/+			e3f8c9f1ec9f0d8950051fae0c21753f		male	24/04/2014	110.6	EquipmentID=OlympusAU400::Equipmentmanufacturer=OlympusDiagnostics::Equipmentmodel=AU400::Anesthesiausedforbloodcollection=InjectionnarcosiswithKetamine(100mg/kg)/Xylazine(10mg/kg)::Methodofbloodcollection=Retro-orbitalpuncture::Anticoagulant=LithiumHeparin::Bloodcollectiontubes=KabeLabortechnikLithiumheparincoatedtubes::Dateandtimeofsacrifice=2014-04-24T09:39:00Z::Storagetemperaturefrombloodcoll…
315	Exp1	WTSI	MGP_001	IMPC_CBC_001	IMPC_CBC_003_001	MGI:2164831	+/+			e3f8c9f1ec9f0d8950051fae0c21753f		male	09/10/2013	107.9	EquipmentID=OlympusAU400::Equipmentmanufacturer=OlympusDiagnostics::Equipmentmodel=AU400::Anesthesiausedforbloodcollection=InjectionnarcosiswithKetamine(100mg/kg)/Xylazine(10mg/kg)::Methodofbloodcollection=Retro-orbitalpuncture::Anticoagulant=LithiumHeparin::Bloodcollectiontubes=KabeLabortechnikLithiumheparincoatedtubes::Dateandtimeofsacrifice=2013-10-09T12:20:00Z::Storagetemperaturefrombloodcoll…
316	Exp1	WTSI	MGP_001	IMPC_CBC_001	IMPC_CBC_003_001	MGI:2164831	+/+			e3f8c9f1ec9f0d8950051fae0c21753f		male	06/06/2012	105.3	EquipmentID=OlympusAU400::Equipmentmanufacturer=OlympusDiagnostics::Equipmentmodel=AU400::Anesthesiausedforbloodcollection=InjectionnarcosiswithKetamine(100mg/kg)/Xylazine(10mg/kg)::Methodofbloodcollection=Retro-orbitalpuncture::Anticoagulant=LithiumHeparin::Bloodcollectiontubes=KabeLabortechnikLithiumheparincoatedtubes::Dateandtimeofsacrifice=2012-06-06T10:18:00Z::Storagetemperaturefrombloodcoll…
317	Exp1	WTSI	MGP_001	IMPC_CBC_001	IMPC_CBC_003_001	MGI:2164831	+/+			e3f8c9f1ec9f0d8950051fae0c21753f		male	22/07/2013	110.1	EquipmentID=OlympusAU400::Equipmentmanufacturer=OlympusDiagnostics::Equipmentmodel=AU400::Anesthesiausedforbloodcollection=InjectionnarcosiswithKetamine(100mg/kg)/Xylazine(10mg/kg)::Methodofbloodcollection=Retro-orbitalpuncture::Anticoagulant=LithiumHeparin::Bloodcollectiontubes=KabeLabortechnikLithiumheparincoatedtubes::Dateandtimeofsacrifice=2013-07-22T08:46:00Z::Storagetemperaturefrombloodcoll…
318	Exp1	WTSI	MGP_001	IMPC_CBC_001	IMPC_CBC_003_001	MGI:2164831	+/+			e3f8c9f1ec9f0d8950051fae0c21753f		female	20/11/2013	115.7	EquipmentID=OlympusAU400::Equipmentmanufacturer=OlympusDiagnostics::Equipmentmodel=AU400::Anesthesiausedforbloodcollection=InjectionnarcosiswithKetamine(100mg/kg)/Xylazine(10mg/kg)::Methodofbloodcollection=Retro-orbitalpuncture::Anticoagulant=LithiumHeparin::Bloodcollectiontubes=KabeLabortechnikLithiumheparincoatedtubes::Dateandtimeofsacrifice=2013-11-20T11:15:00Z::Storagetemperaturefrombloodcoll…
319	Exp1	WTSI	MGP_001	IMPC_CBC_001	IMPC_CBC_003_001	MGI:2164831	+/+			e3f8c9f1ec9f0d8950051fae0c21753f		male	04/04/2013	108.9	EquipmentID=OlympusAU400::Equipmentmanufacturer=OlympusDiagnostics::Equipmentmodel=AU400::Anesthesiausedforbloodcollection=InjectionnarcosiswithKetamine(100mg/kg)/Xylazine(10mg/kg)::Methodofbloodcollection=Retro-orbitalpuncture::Anticoagulant=LithiumHeparin::Bloodcollectiontubes=KabeLabortechnikLithiumheparincoatedtubes::Dateandtimeofsacrifice=2013-04-04T08:26:00Z::Storagetemperaturefrombloodcoll…
320	Exp1	WTSI	MGP_001	IMPC_CBC_001	IMPC_CBC_003_001	MGI:2164831	+/+			e3f8c9f1ec9f0d8950051fae0c21753f		male	02/07/2012	105.4	EquipmentID=OlympusAU400::Equipmentmanufacturer=OlympusDiagnostics::Equipmentmodel=AU400::Anesthesiausedforbloodcollection=InjectionnarcosiswithKetamine(100mg/kg)/Xylazine(10mg/kg)::Methodofbloodcollection=Retro-orbitalpuncture::Anticoagulant=LithiumHeparin::Bloodcollectiontubes=KabeLabortechnikLithiumheparincoatedtubes::Dateandtimeofsacrifice=2012-07-02T09:42:00Z::Storagetemperaturefrombloodcoll…
321	Exp1	WTSI	MGP_001	IMPC_CBC_001	IMPC_CBC_003_001	MGI:2164831	+/+			e3f8c9f1ec9f0d8950051fae0c21753f		female	10/07/2013	109.3	EquipmentID=OlympusAU400::Equipmentmanufacturer=OlympusDiagnostics::Equipmentmodel=AU400::Anesthesiausedforbloodcollection=InjectionnarcosiswithKetamine(100mg/kg)/Xylazine(10mg/kg)::Methodofbloodcollection=Retro-orbitalpuncture::Anticoagulant=LithiumHeparin::Bloodcollectiontubes=KabeLabortechnikLithiumheparincoatedtubes::Dateandtimeofsacrifice=2013-07-10T08:40:00Z::Storagetemperaturefrombloodcoll…
322	Exp1	WTSI	MGP_001	IMPC_CBC_001	IMPC_CBC_003_001	MGI:2164831	+/+			e3f8c9f1ec9f0d8950051fae0c21753f		male	03/10/2012	107.3	EquipmentID=OlympusAU400::Equipmentmanufacturer=OlympusDiagnostics::Equipmentmodel=AU400::Anesthesiausedforbloodcollection=InjectionnarcosiswithKetamine(100mg/kg)/Xylazine(10mg/kg)::Methodofbloodcollection=Retro-orbitalpuncture::Anticoagulant=LithiumHeparin::Bloodcollectiontubes=KabeLabortechnikLithiumheparincoatedtubes::Dateandtimeofsacrifice=2012-10-03T09:40:00Z::Storagetemperaturefrombloodcoll…
323	Exp1	WTSI	MGP_001	IMPC_CBC_001	IMPC_CBC_003_001	MGI:2164831	+/+			e3f8c9f1ec9f0d8950051fae0c21753f		male	03/12/2012	112.1	EquipmentID=OlympusAU400::Equipmentmanufacturer=OlympusDiagnostics::Equipmentmodel=AU400::Anesthesiausedforbloodcollection=InjectionnarcosiswithKetamine(100mg/kg)/Xylazine(10mg/kg)::Methodofbloodcollection=Retro-orbitalpuncture::Anticoagulant=LithiumHeparin::Bloodcollectiontubes=KabeLabortechnikLithiumheparincoatedtubes::Dateandtimeofsacrifice=2012-12-03T08:39:00Z::Storagetemperaturefrombloodcoll…
324	Exp1	WTSI	MGP_001	IMPC_CBC_001	IMPC_CBC_003_001	MGI:2164831	+/+			e3f8c9f1ec9f0d8950051fae0c21753f		male	15/04/2013	108.6	EquipmentID=OlympusAU400::Equipmentmanufacturer=OlympusDiagnostics::Equipmentmodel=AU400::Anesthesiausedforbloodcollection=InjectionnarcosiswithKetamine(100mg/kg)/Xylazine(10mg/kg)::Methodofbloodcollection=Retro-orbitalpuncture::Anticoagulant=LithiumHeparin::Bloodcollectiontubes=KabeLabortechnikLithiumheparincoatedtubes::Dateandtimeofsacrifice=2013-04-15T09:27:00Z::Storagetemperaturefrombloodcoll…
325	Exp1	WTSI	MGP_001	IMPC_CBC_001	IMPC_CBC_003_001	MGI:2164831	+/+			e3f8c9f1ec9f0d8950051fae0c21753f		male	07/11/2012	108.5	EquipmentID=OlympusAU400::Equipmentmanufacturer=OlympusDiagnostics::Equipmentmodel=AU400::Anesthesiausedforbloodcollection=InjectionnarcosiswithKetamine(100mg/kg)/Xylazine(10mg/kg)::Methodofbloodcollection=Retro-orbitalpuncture::Anticoagulant=LithiumHeparin::Bloodcollectiontubes=KabeLabortechnikLithiumheparincoatedtubes::Dateandtimeofsacrifice=2012-11-07T08:42:00Z::Storagetemperaturefrombloodcoll…
326	Exp1	WTSI	MGP_001	IMPC_CBC_001	IMPC_CBC_003_001	MGI:2164831	+/+			e3f8c9f1ec9f0d8950051fae0c21753f		female	20/03/2013	111.7	EquipmentID=OlympusAU400::Equipmentmanufacturer=OlympusDiagnostics::Equipmentmodel=AU400::Anesthesiausedforbloodcollection=InjectionnarcosiswithKetamine(100mg/kg)/Xylazine(10mg/kg)::Methodofbloodcollection=Retro-orbitalpuncture::Anticoagulant=LithiumHeparin::Bloodcollectiontubes=KabeLabortechnikLithiumheparincoatedtubes::Dateandtimeofsacrifice=2013-03-20T08:24:00Z::Storagetemperaturefrombloodcoll…
327	Exp1	WTSI	MGP_001	IMPC_CBC_001	IMPC_CBC_003_001	MGI:2164831	+/+			e3f8c9f1ec9f0d8950051fae0c21753f		female	03/07/2013	109.3	EquipmentID=OlympusAU400::Equipmentmanufacturer=OlympusDiagnostics::Equipmentmodel=AU400::Anesthesiausedforbloodcollection=InjectionnarcosiswithKetamine(100mg/kg)/Xylazine(10mg/kg)::Methodofbloodcollection=Retro-orbitalpuncture::Anticoagulant=LithiumHeparin::Bloodcollectiontubes=KabeLabortechnikLithiumheparincoatedtubes::Dateandtimeofsacrifice=2013-07-03T09:28:00Z::Storagetemperaturefrombloodcoll…
328	Exp1	WTSI	MGP_001	IMPC_CBC_001	IMPC_CBC_003_001	MGI:2164831	+/+			e3f8c9f1ec9f0d8950051fae0c21753f		female	10/07/2013	111.7	EquipmentID=OlympusAU400::Equipmentmanufacturer=OlympusDiagnostics::Equipmentmodel=AU400::Anesthesiausedforbloodcollection=InjectionnarcosiswithKetamine(100mg/kg)/Xylazine(10mg/kg)::Methodofbloodcollection=Retro-orbitalpuncture::Anticoagulant=LithiumHeparin::Bloodcollectiontubes=KabeLabortechnikLithiumheparincoatedtubes::Dateandtimeofsacrifice=2013-07-10T08:34:00Z::Storagetemperaturefrombloodcoll…
329	Exp1	WTSI	MGP_001	IMPC_CBC_001	IMPC_CBC_003_001	MGI:2164831	+/+			e3f8c9f1ec9f0d8950051fae0c21753f		female	18/06/2012	111	EquipmentID=OlympusAU400::Equipmentmanufacturer=OlympusDiagnostics::Equipmentmodel=AU400::Anesthesiausedforbloodcollection=InjectionnarcosiswithKetamine(100mg/kg)/Xylazine(10mg/kg)::Methodofbloodcollection=Retro-orbitalpuncture::Anticoagulant=LithiumHeparin::Bloodcollectiontubes=KabeLabortechnikLithiumheparincoatedtubes::Dateandtimeofsacrifice=2012-06-18T10:39:00Z::Storagetemperaturefrombloodcoll…
330	Exp1	WTSI	MGP_001	IMPC_CBC_001	IMPC_CBC_003_001	MGI:2164831	+/+			e3f8c9f1ec9f0d8950051fae0c21753f		female	01/05/2013	112.5	EquipmentID=OlympusAU400::Equipmentmanufacturer=OlympusDiagnostics::Equipmentmodel=AU400::Anesthesiausedforbloodcollection=InjectionnarcosiswithKetamine(100mg/kg)/Xylazine(10mg/kg)::Methodofbloodcollection=Retro-orbitalpuncture::Anticoagulant=LithiumHeparin::Bloodcollectiontubes=KabeLabortechnikLithiumheparincoatedtubes::Dateandtimeofsacrifice=2013-05-01T09:01:00Z::Storagetemperaturefrombloodcoll…
331	Exp1	WTSI	MGP_001	IMPC_CBC_001	IMPC_CBC_003_001	MGI:2164831	+/+			e3f8c9f1ec9f0d8950051fae0c21753f		male	23/06/2014	109.2	EquipmentID=OlympusAU400::Equipmentmanufacturer=OlympusDiagnostics::Equipmentmodel=AU400::Anesthesiausedforbloodcollection=InjectionnarcosiswithKetamine(100mg/kg)/Xylazine(10mg/kg)::Methodofbloodcollection=Retro-orbitalpuncture::Anticoagulant=LithiumHeparin::Bloodcollectiontubes=KabeLabortechnikLithiumheparincoatedtubes::Dateandtimeofsacrifice=2014-06-23T10:10:00Z::Storagetemperaturefrombloodcoll…
332	Exp1	WTSI	MGP_001	IMPC_CBC_001	IMPC_CBC_003_001	MGI:2164831	+/+			e3f8c9f1ec9f0d8950051fae0c21753f		female	16/04/2012	111.9	EquipmentID=OlympusAU400::Equipmentmanufacturer=OlympusDiagnostics::Equipmentmodel=AU400::Anesthesiausedforbloodcollection=InjectionnarcosiswithKetamine(100mg/kg)/Xylazine(10mg/kg)::Methodofbloodcollection=Retro-orbitalpuncture::Anticoagulant=LithiumHeparin::Bloodcollectiontubes=KabeLabortechnikLithiumheparincoatedtubes::Dateandtimeofsacrifice=2012-04-16T09:54:00Z::Storagetemperaturefrombloodcoll…
333	Exp1	WTSI	MGP_001	IMPC_CBC_001	IMPC_CBC_003_001	MGI:2164831	+/+			e3f8c9f1ec9f0d8950051fae0c21753f		female	09/10/2013	106.8	EquipmentID=OlympusAU400::Equipmentmanufacturer=OlympusDiagnostics::Equipmentmodel=AU400::Anesthesiausedforbloodcollection=InjectionnarcosiswithKetamine(100mg/kg)/Xylazine(10mg/kg)::Methodofbloodcollection=Retro-orbitalpuncture::Anticoagulant=LithiumHeparin::Bloodcollectiontubes=KabeLabortechnikLithiumheparincoatedtubes::Dateandtimeofsacrifice=2013-10-09T12:18:00Z::Storagetemperaturefrombloodcoll…
334	Exp1	WTSI	MGP_001	IMPC_CBC_001	IMPC_CBC_003_001	MGI:2164831	+/+			e3f8c9f1ec9f0d8950051fae0c21753f		female	29/01/2014	113.1	EquipmentID=OlympusAU400::Equipmentmanufacturer=OlympusDiagnostics::Equipmentmodel=AU400::Anesthesiausedforbloodcollection=InjectionnarcosiswithKetamine(100mg/kg)/Xylazine(10mg/kg)::Methodofbloodcollection=Retro-orbitalpuncture::Anticoagulant=LithiumHeparin::Bloodcollectiontubes=KabeLabortechnikLithiumheparincoatedtubes::Dateandtimeofsacrifice=2014-01-29T09:54:00Z::Storagetemperaturefrombloodcoll…
335	Exp1	WTSI	MGP_001	IMPC_CBC_001	IMPC_CBC_003_001	MGI:2164831	+/+			e3f8c9f1ec9f0d8950051fae0c21753f		male	12/12/2012	102.9	EquipmentID=OlympusAU400::Equipmentmanufacturer=OlympusDiagnostics::Equipmentmodel=AU400::Anesthesiausedforbloodcollection=InjectionnarcosiswithKetamine(100mg/kg)/Xylazine(10mg/kg)::Methodofbloodcollection=Retro-orbitalpuncture::Anticoagulant=LithiumHeparin::Bloodcollectiontubes=KabeLabortechnikLithiumheparincoatedtubes::Dateandtimeofsacrifice=2012-12-12T10:08:00Z::Storagetemperaturefrombloodcoll…
336	Exp1	WTSI	MGP_001	IMPC_CBC_001	IMPC_CBC_003_001	MGI:2164831	+/+			e3f8c9f1ec9f0d8950051fae0c21753f		female	06/05/2014	111.8	EquipmentID=OlympusAU400::Equipmentmanufacturer=OlympusDiagnostics::Equipmentmodel=AU400::Anesthesiausedforbloodcollection=InjectionnarcosiswithKetamine(100mg/kg)/Xylazine(10mg/kg)::Methodofbloodcollection=Retro-orbitalpuncture::Anticoagulant=LithiumHeparin::Bloodcollectiontubes=KabeLabortechnikLithiumheparincoatedtubes::Dateandtimeofsacrifice=2014-05-06T09:55:00Z::Storagetemperaturefrombloodcoll…
337	Exp1	WTSI	MGP_001	IMPC_CBC_001	IMPC_CBC_003_001	MGI:2164831	+/+			e3f8c9f1ec9f0d8950051fae0c21753f		male	29/01/2013	109.9	EquipmentID=OlympusAU400::Equipmentmanufacturer=OlympusDiagnostics::Equipmentmodel=AU400::Anesthesiausedforbloodcollection=InjectionnarcosiswithKetamine(100mg/kg)/Xylazine(10mg/kg)::Methodofbloodcollection=Retro-orbitalpuncture::Anticoagulant=LithiumHeparin::Bloodcollectiontubes=KabeLabortechnikLithiumheparincoatedtubes::Dateandtimeofsacrifice=2013-01-29T09:58:00Z::Storagetemperaturefrombloodcoll…
338	Exp1	WTSI	MGP_001	IMPC_CBC_001	IMPC_CBC_003_001	MGI:2164831	+/+			e3f8c9f1ec9f0d8950051fae0c21753f		female	24/04/2014	112.3	EquipmentID=OlympusAU400::Equipmentmanufacturer=OlympusDiagnostics::Equipmentmodel=AU400::Anesthesiausedforbloodcollection=InjectionnarcosiswithKetamine(100mg/kg)/Xylazine(10mg/kg)::Methodofbloodcollection=Retro-orbitalpuncture::Anticoagulant=LithiumHeparin::Bloodcollectiontubes=KabeLabortechnikLithiumheparincoatedtubes::Dateandtimeofsacrifice=2014-04-24T09:26:00Z::Storagetemperaturefrombloodcoll…
339	Exp1	WTSI	MGP_001	IMPC_CBC_001	IMPC_CBC_003_001	MGI:2164831	+/+			e3f8c9f1ec9f0d8950051fae0c21753f		female	30/10/2013	112.5	EquipmentID=OlympusAU400::Equipmentmanufacturer=OlympusDiagnostics::Equipmentmodel=AU400::Anesthesiausedforbloodcollection=InjectionnarcosiswithKetamine(100mg/kg)/Xylazine(10mg/kg)::Methodofbloodcollection=Retro-orbitalpuncture::Anticoagulant=LithiumHeparin::Bloodcollectiontubes=KabeLabortechnikLithiumheparincoatedtubes::Dateandtimeofsacrifice=2013-10-30T11:17:00Z::Storagetemperaturefrombloodcoll…
340	Exp1	WTSI	MGP_001	IMPC_CBC_001	IMPC_CBC_003_001	MGI:2164831	+/+			e3f8c9f1ec9f0d8950051fae0c21753f		male	11/06/2014	109.1	EquipmentID=OlympusAU400::Equipmentmanufacturer=OlympusDiagnostics::Equipmentmodel=AU400::Anesthesiausedforbloodcollection=InjectionnarcosiswithKetamine(100mg/kg)/Xylazine(10mg/kg)::Methodofbloodcollection=Retro-orbitalpuncture::Anticoagulant=LithiumHeparin::Bloodcollectiontubes=KabeLabortechnikLithiumheparincoatedtubes::Dateandtimeofsacrifice=2014-06-11T08:31:00Z::Storagetemperaturefrombloodcoll…
341	Exp1	WTSI	MGP_001	IMPC_CBC_001	IMPC_CBC_003_001	MGI:2164831	+/+			e3f8c9f1ec9f0d8950051fae0c21753f		female	29/07/2013	109	EquipmentID=OlympusAU400::Equipmentmanufacturer=OlympusDiagnostics::Equipmentmodel=AU400::Anesthesiausedforbloodcollection=InjectionnarcosiswithKetamine(100mg/kg)/Xylazine(10mg/kg)::Methodofbloodcollection=Retro-orbitalpuncture::Anticoagulant=LithiumHeparin::Bloodcollectiontubes=KabeLabortechnikLithiumheparincoatedtubes::Dateandtimeofsacrifice=2013-07-29T09:50:00Z::Storagetemperaturefrombloodcoll…
342	Exp1	WTSI	MGP_001	IMPC_CBC_001	IMPC_CBC_003_001	MGI:2164831	+/+			e3f8c9f1ec9f0d8950051fae0c21753f		male	28/08/2013	108.3	EquipmentID=OlympusAU400::Equipmentmanufacturer=OlympusDiagnostics::Equipmentmodel=AU400::Anesthesiausedforbloodcollection=InjectionnarcosiswithKetamine(100mg/kg)/Xylazine(10mg/kg)::Methodofbloodcollection=Retro-orbitalpuncture::Anticoagulant=LithiumHeparin::Bloodcollectiontubes=KabeLabortechnikLithiumheparincoatedtubes::Dateandtimeofsacrifice=2013-08-28T10:56:00Z::Storagetemperaturefrombloodcoll…
343	Exp1	WTSI	MGP_001	IMPC_CBC_001	IMPC_CBC_003_001	MGI:2164831	+/+			e3f8c9f1ec9f0d8950051fae0c21753f		male	06/06/2012	109.1	EquipmentID=OlympusAU400::Equipmentmanufacturer=OlympusDiagnostics::Equipmentmodel=AU400::Anesthesiausedforbloodcollection=InjectionnarcosiswithKetamine(100mg/kg)/Xylazine(10mg/kg)::Methodofbloodcollection=Retro-orbitalpuncture::Anticoagulant=LithiumHeparin::Bloodcollectiontubes=KabeLabortechnikLithiumheparincoatedtubes::Dateandtimeofsacrifice=2012-06-06T09:53:00Z::Storagetemperaturefrombloodcoll…
344	Exp1	WTSI	MGP_001	IMPC_CBC_001	IMPC_CBC_003_001	MGI:2164831	+/+			e3f8c9f1ec9f0d8950051fae0c21753f		male	03/07/2013	108.1	EquipmentID=OlympusAU400::Equipmentmanufacturer=OlympusDiagnostics::Equipmentmodel=AU400::Anesthesiausedforbloodcollection=InjectionnarcosiswithKetamine(100mg/kg)/Xylazine(10mg/kg)::Methodofbloodcollection=Retro-orbitalpuncture::Anticoagulant=LithiumHeparin::Bloodcollectiontubes=KabeLabortechnikLithiumheparincoatedtubes::Dateandtimeofsacrifice=2013-07-03T08:58:00Z::Storagetemperaturefrombloodcoll…
345	Exp1	WTSI	MGP_001	IMPC_CBC_001	IMPC_CBC_003_001	MGI:2164831	+/+			e3f8c9f1ec9f0d8950051fae0c21753f		female	30/05/2013	110	EquipmentID=OlympusAU400::Equipmentmanufacturer=OlympusDiagnostics::Equipmentmodel=AU400::Anesthesiausedforbloodcollection=InjectionnarcosiswithKetamine(100mg/kg)/Xylazine(10mg/kg)::Methodofbloodcollection=Retro-orbitalpuncture::Anticoagulant=LithiumHeparin::Bloodcollectiontubes=KabeLabortechnikLithiumheparincoatedtubes::Dateandtimeofsacrifice=2013-05-30T09:57:00Z::Storagetemperaturefrombloodcoll…
346	Exp1	WTSI	MGP_001	IMPC_CBC_001	IMPC_CBC_003_001	MGI:2164831	+/+			e3f8c9f1ec9f0d8950051fae0c21753f		male	13/11/2013	107.9	EquipmentID=OlympusAU400::Equipmentmanufacturer=OlympusDiagnostics::Equipmentmodel=AU400::Anesthesiausedforbloodcollection=InjectionnarcosiswithKetamine(100mg/kg)/Xylazine(10mg/kg)::Methodofbloodcollection=Retro-orbitalpuncture::Anticoagulant=LithiumHeparin::Bloodcollectiontubes=KabeLabortechnikLithiumheparincoatedtubes::Dateandtimeofsacrifice=2013-11-13T11:29:00Z::Storagetemperaturefrombloodcoll…
347	Exp1	WTSI	MGP_001	IMPC_CBC_001	IMPC_CBC_003_001	MGI:2164831	+/+			e3f8c9f1ec9f0d8950051fae0c21753f		female	10/07/2012	110.8	EquipmentID=OlympusAU400::Equipmentmanufacturer=OlympusDiagnostics::Equipmentmodel=AU400::Anesthesiausedforbloodcollection=InjectionnarcosiswithKetamine(100mg/kg)/Xylazine(10mg/kg)::Methodofbloodcollection=Retro-orbitalpuncture::Anticoagulant=LithiumHeparin::Bloodcollectiontubes=KabeLabortechnikLithiumheparincoatedtubes::Dateandtimeofsacrifice=2012-07-10T10:39:00Z::Storagetemperaturefrombloodcoll…
348	Exp1	WTSI	MGP_001	IMPC_CBC_001	IMPC_CBC_003_001	MGI:2164831	+/+			e3f8c9f1ec9f0d8950051fae0c21753f		male	03/10/2012	108.5	EquipmentID=OlympusAU400::Equipmentmanufacturer=OlympusDiagnostics::Equipmentmodel=AU400::Anesthesiausedforbloodcollection=InjectionnarcosiswithKetamine(100mg/kg)/Xylazine(10mg/kg)::Methodofbloodcollection=Retro-orbitalpuncture::Anticoagulant=LithiumHeparin::Bloodcollectiontubes=KabeLabortechnikLithiumheparincoatedtubes::Dateandtimeofsacrifice=2012-10-03T09:33:00Z::Storagetemperaturefrombloodcoll…
349	Exp1	WTSI	MGP_001	IMPC_CBC_001	IMPC_CBC_003_001	MGI:2164831	+/+			e3f8c9f1ec9f0d8950051fae0c21753f		male	28/08/2012	110	EquipmentID=OlympusAU400::Equipmentmanufacturer=OlympusDiagnostics::Equipmentmodel=AU400::Anesthesiausedforbloodcollection=InjectionnarcosiswithKetamine(100mg/kg)/Xylazine(10mg/kg)::Methodofbloodcollection=Retro-orbitalpuncture::Anticoagulant=LithiumHeparin::Bloodcollectiontubes=KabeLabortechnikLithiumheparincoatedtubes::Dateandtimeofsacrifice=2012-08-28T09:40:00Z::Storagetemperaturefrombloodcoll…
350	Exp1	WTSI	MGP_001	IMPC_CBC_001	IMPC_CBC_003_001	MGI:2164831	+/+			e3f8c9f1ec9f0d8950051fae0c21753f		male	14/11/2012	106.7	EquipmentID=OlympusAU400::Equipmentmanufacturer=OlympusDiagnostics::Equipmentmodel=AU400::Anesthesiausedforbloodcollection=InjectionnarcosiswithKetamine(100mg/kg)/Xylazine(10mg/kg)::Methodofbloodcollection=Retro-orbitalpuncture::Anticoagulant=LithiumHeparin::Bloodcollectiontubes=KabeLabortechnikLithiumheparincoatedtubes::Dateandtimeofsacrifice=2012-11-14T10:58:00Z::Storagetemperaturefrombloodcoll…
351	Exp1	WTSI	MGP_001	IMPC_CBC_001	IMPC_CBC_003_001	MGI:2164831	+/+			e3f8c9f1ec9f0d8950051fae0c21753f		female	03/10/2013	113.2	EquipmentID=OlympusAU400::Equipmentmanufacturer=OlympusDiagnostics::Equipmentmodel=AU400::Anesthesiausedforbloodcollection=InjectionnarcosiswithKetamine(100mg/kg)/Xylazine(10mg/kg)::Methodofbloodcollection=Retro-orbitalpuncture::Anticoagulant=LithiumHeparin::Bloodcollectiontubes=KabeLabortechnikLithiumheparincoatedtubes::Dateandtimeofsacrifice=2013-10-03T11:11:00Z::Storagetemperaturefrombloodcoll…
352	Exp1	WTSI	MGP_001	IMPC_CBC_001	IMPC_CBC_003_001	MGI:2164831	+/+			e3f8c9f1ec9f0d8950051fae0c21753f		male	13/02/2013	107.4	EquipmentID=OlympusAU400::Equipmentmanufacturer=OlympusDiagnostics::Equipmentmodel=AU400::Anesthesiausedforbloodcollection=InjectionnarcosiswithKetamine(100mg/kg)/Xylazine(10mg/kg)::Methodofbloodcollection=Retro-orbitalpuncture::Anticoagulant=LithiumHeparin::Bloodcollectiontubes=KabeLabortechnikLithiumheparincoatedtubes::Dateandtimeofsacrifice=2013-02-13T09:53:00Z::Storagetemperaturefrombloodcoll…
353	Exp1	WTSI	MGP_001	IMPC_CBC_001	IMPC_CBC_003_001	MGI:2164831	+/+			e3f8c9f1ec9f0d8950051fae0c21753f		female	20/08/2012	110.4	EquipmentID=OlympusAU400::Equipmentmanufacturer=OlympusDiagnostics::Equipmentmodel=AU400::Anesthesiausedforbloodcollection=InjectionnarcosiswithKetamine(100mg/kg)/Xylazine(10mg/kg)::Methodofbloodcollection=Retro-orbitalpuncture::Anticoagulant=LithiumHeparin::Bloodcollectiontubes=KabeLabortechnikLithiumheparincoatedtubes::Dateandtimeofsacrifice=2012-08-20T10:04:00Z::Storagetemperaturefrombloodcoll…
354	Exp1	WTSI	MGP_001	IMPC_CBC_001	IMPC_CBC_003_001	MGI:2164831	+/+			e3f8c9f1ec9f0d8950051fae0c21753f		female	17/06/2013	112.3	EquipmentID=OlympusAU400::Equipmentmanufacturer=OlympusDiagnostics::Equipmentmodel=AU400::Anesthesiausedforbloodcollection=InjectionnarcosiswithKetamine(100mg/kg)/Xylazine(10mg/kg)::Methodofbloodcollection=Retro-orbitalpuncture::Anticoagulant=LithiumHeparin::Bloodcollectiontubes=KabeLabortechnikLithiumheparincoatedtubes::Dateandtimeofsacrifice=2013-06-17T10:08:00Z::Storagetemperaturefrombloodcoll…
355	Exp1	WTSI	MGP_001	IMPC_CBC_001	IMPC_CBC_003_001	MGI:2164831	+/+			e3f8c9f1ec9f0d8950051fae0c21753f		male	23/07/2012	107.1	EquipmentID=OlympusAU400::Equipmentmanufacturer=OlympusDiagnostics::Equipmentmodel=AU400::Anesthesiausedforbloodcollection=InjectionnarcosiswithKetamine(100mg/kg)/Xylazine(10mg/kg)::Methodofbloodcollection=Retro-orbitalpuncture::Anticoagulant=LithiumHeparin::Bloodcollectiontubes=KabeLabortechnikLithiumheparincoatedtubes::Dateandtimeofsacrifice=2012-07-23T08:56:00Z::Storagetemperaturefrombloodcoll…
356	Exp1	WTSI	MGP_001	IMPC_CBC_001	IMPC_CBC_003_001	MGI:2164831	+/+			e3f8c9f1ec9f0d8950051fae0c21753f		female	04/09/2012	110.9	EquipmentID=OlympusAU400::Equipmentmanufacturer=OlympusDiagnostics::Equipmentmodel=AU400::Anesthesiausedforbloodcollection=InjectionnarcosiswithKetamine(100mg/kg)/Xylazine(10mg/kg)::Methodofbloodcollection=Retro-orbitalpuncture::Anticoagulant=LithiumHeparin::Bloodcollectiontubes=KabeLabortechnikLithiumheparincoatedtubes::Dateandtimeofsacrifice=2012-09-04T09:30:00Z::Storagetemperaturefrombloodcoll…
357	Exp1	WTSI	MGP_001	IMPC_CBC_001	IMPC_CBC_003_001	MGI:2164831	+/+			e3f8c9f1ec9f0d8950051fae0c21753f		female	22/01/2014	111.9	EquipmentID=OlympusAU400::Equipmentmanufacturer=OlympusDiagnostics::Equipmentmodel=AU400::Anesthesiausedforbloodcollection=InjectionnarcosiswithKetamine(100mg/kg)/Xylazine(10mg/kg)::Methodofbloodcollection=Retro-orbitalpuncture::Anticoagulant=LithiumHeparin::Bloodcollectiontubes=KabeLabortechnikLithiumheparincoatedtubes::Dateandtimeofsacrifice=2014-01-22T14:30:00Z::Storagetemperaturefrombloodcoll…
358	Exp1	WTSI	MGP_001	IMPC_CBC_001	IMPC_CBC_003_001	MGI:2164831	+/+			e3f8c9f1ec9f0d8950051fae0c21753f		male	20/03/2013	107.7	EquipmentID=OlympusAU400::Equipmentmanufacturer=OlympusDiagnostics::Equipmentmodel=AU400::Anesthesiausedforbloodcollection=InjectionnarcosiswithKetamine(100mg/kg)/Xylazine(10mg/kg)::Methodofbloodcollection=Retro-orbitalpuncture::Anticoagulant=LithiumHeparin::Bloodcollectiontubes=KabeLabortechnikLithiumheparincoatedtubes::Dateandtimeofsacrifice=2013-03-20T09:11:00Z::Storagetemperaturefrombloodcoll…
359	Exp1	WTSI	MGP_001	IMPC_CBC_001	IMPC_CBC_003_001	MGI:2164831	+/+			e3f8c9f1ec9f0d8950051fae0c21753f		female	20/03/2013	110.7	EquipmentID=OlympusAU400::Equipmentmanufacturer=OlympusDiagnostics::Equipmentmodel=AU400::Anesthesiausedforbloodcollection=InjectionnarcosiswithKetamine(100mg/kg)/Xylazine(10mg/kg)::Methodofbloodcollection=Retro-orbitalpuncture::Anticoagulant=LithiumHeparin::Bloodcollectiontubes=KabeLabortechnikLithiumheparincoatedtubes::Dateandtimeofsacrifice=2013-03-20T09:34:00Z::Storagetemperaturefrombloodcoll…
360	Exp1	WTSI	MGP_001	IMPC_CBC_001	IMPC_CBC_003_001	MGI:2164831	+/+			e3f8c9f1ec9f0d8950051fae0c21753f		female	20/05/2013	108.8	EquipmentID=OlympusAU400::Equipmentmanufacturer=OlympusDiagnostics::Equipmentmodel=AU400::Anesthesiausedforbloodcollection=InjectionnarcosiswithKetamine(100mg/kg)/Xylazine(10mg/kg)::Methodofbloodcollection=Retro-orbitalpuncture::Anticoagulant=LithiumHeparin::Bloodcollectiontubes=KabeLabortechnikLithiumheparincoatedtubes::Dateandtimeofsacrifice=2013-05-20T08:28:00Z::Storagetemperaturefrombloodcoll…
361	Exp1	WTSI	MGP_001	IMPC_CBC_001	IMPC_CBC_003_001	MGI:2164831	+/+			e3f8c9f1ec9f0d8950051fae0c21753f		male	03/06/2013	107.3	EquipmentID=OlympusAU400::Equipmentmanufacturer=OlympusDiagnostics::Equipmentmodel=AU400::Anesthesiausedforbloodcollection=InjectionnarcosiswithKetamine(100mg/kg)/Xylazine(10mg/kg)::Methodofbloodcollection=Retro-orbitalpuncture::Anticoagulant=LithiumHeparin::Bloodcollectiontubes=KabeLabortechnikLithiumheparincoatedtubes::Dateandtimeofsacrifice=2013-06-03T09:47:00Z::Storagetemperaturefrombloodcoll…
362	Exp1	WTSI	MGP_001	IMPC_CBC_001	IMPC_CBC_003_001	MGI:2164831	+/+			e3f8c9f1ec9f0d8950051fae0c21753f		female	23/07/2012	111.4	EquipmentID=OlympusAU400::Equipmentmanufacturer=OlympusDiagnostics::Equipmentmodel=AU400::Anesthesiausedforbloodcollection=InjectionnarcosiswithKetamine(100mg/kg)/Xylazine(10mg/kg)::Methodofbloodcollection=Retro-orbitalpuncture::Anticoagulant=LithiumHeparin::Bloodcollectiontubes=KabeLabortechnikLithiumheparincoatedtubes::Dateandtimeofsacrifice=2012-07-23T09:56:00Z::Storagetemperaturefrombloodcoll…
363	Exp1	WTSI	MGP_001	IMPC_CBC_001	IMPC_CBC_003_001	MGI:2164831	+/+			e3f8c9f1ec9f0d8950051fae0c21753f		male	18/06/2012	110.4	EquipmentID=OlympusAU400::Equipmentmanufacturer=OlympusDiagnostics::Equipmentmodel=AU400::Anesthesiausedforbloodcollection=InjectionnarcosiswithKetamine(100mg/kg)/Xylazine(10mg/kg)::Methodofbloodcollection=Retro-orbitalpuncture::Anticoagulant=LithiumHeparin::Bloodcollectiontubes=KabeLabortechnikLithiumheparincoatedtubes::Dateandtimeofsacrifice=2012-06-18T09:36:00Z::Storagetemperaturefrombloodcoll…
364	Exp1	WTSI	MGP_001	IMPC_CBC_001	IMPC_CBC_003_001	MGI:2164831	+/+			e3f8c9f1ec9f0d8950051fae0c21753f		female	13/05/2013	111.6	EquipmentID=OlympusAU400::Equipmentmanufacturer=OlympusDiagnostics::Equipmentmodel=AU400::Anesthesiausedforbloodcollection=InjectionnarcosiswithKetamine(100mg/kg)/Xylazine(10mg/kg)::Methodofbloodcollection=Retro-orbitalpuncture::Anticoagulant=LithiumHeparin::Bloodcollectiontubes=KabeLabortechnikLithiumheparincoatedtubes::Dateandtimeofsacrifice=2013-05-13T09:15:00Z::Storagetemperaturefrombloodcoll…
365	Exp1	WTSI	MGP_001	IMPC_CBC_001	IMPC_CBC_003_001	MGI:2164831	+/+			e3f8c9f1ec9f0d8950051fae0c21753f		female	25/04/2013	110.9	EquipmentID=OlympusAU400::Equipmentmanufacturer=OlympusDiagnostics::Equipmentmodel=AU400::Anesthesiausedforbloodcollection=InjectionnarcosiswithKetamine(100mg/kg)/Xylazine(10mg/kg)::Methodofbloodcollection=Retro-orbitalpuncture::Anticoagulant=LithiumHeparin::Bloodcollectiontubes=KabeLabortechnikLithiumheparincoatedtubes::Dateandtimeofsacrifice=2013-04-25T08:57:00Z::Storagetemperaturefrombloodcoll…
366	Exp1	WTSI	MGP_001	IMPC_CBC_001	IMPC_CBC_003_001	MGI:2164831	+/+			e3f8c9f1ec9f0d8950051fae0c21753f		female	24/04/2014	111.5	EquipmentID=OlympusAU400::Equipmentmanufacturer=OlympusDiagnostics::Equipmentmodel=AU400::Anesthesiausedforbloodcollection=InjectionnarcosiswithKetamine(100mg/kg)/Xylazine(10mg/kg)::Methodofbloodcollection=Retro-orbitalpuncture::Anticoagulant=LithiumHeparin::Bloodcollectiontubes=KabeLabortechnikLithiumheparincoatedtubes::Dateandtimeofsacrifice=2014-04-24T09:27:00Z::Storagetemperaturefrombloodcoll…
367	Exp1	WTSI	MGP_001	IMPC_CBC_001	IMPC_CBC_003_001	MGI:2164831	+/+			e3f8c9f1ec9f0d8950051fae0c21753f		male	18/07/2012	106.8	EquipmentID=OlympusAU400::Equipmentmanufacturer=OlympusDiagnostics::Equipmentmodel=AU400::Anesthesiausedforbloodcollection=InjectionnarcosiswithKetamine(100mg/kg)/Xylazine(10mg/kg)::Methodofbloodcollection=Retro-orbitalpuncture::Anticoagulant=LithiumHeparin::Bloodcollectiontubes=KabeLabortechnikLithiumheparincoatedtubes::Dateandtimeofsacrifice=2012-07-18T09:18:00Z::Storagetemperaturefrombloodcoll…
368	Exp1	WTSI	MGP_001	IMPC_CBC_001	IMPC_CBC_003_001	MGI:2164831	+/+			e3f8c9f1ec9f0d8950051fae0c21753f		male	06/06/2012	104.7	EquipmentID=OlympusAU400::Equipmentmanufacturer=OlympusDiagnostics::Equipmentmodel=AU400::Anesthesiausedforbloodcollection=InjectionnarcosiswithKetamine(100mg/kg)/Xylazine(10mg/kg)::Methodofbloodcollection=Retro-orbitalpuncture::Anticoagulant=LithiumHeparin::Bloodcollectiontubes=KabeLabortechnikLithiumheparincoatedtubes::Dateandtimeofsacrifice=2012-06-06T10:10:00Z::Storagetemperaturefrombloodcoll…
369	Exp1	WTSI	MGP_001	IMPC_CBC_001	IMPC_CBC_003_001	MGI:2164831	+/+			e3f8c9f1ec9f0d8950051fae0c21753f		female	12/06/2013	109.2	EquipmentID=OlympusAU400::Equipmentmanufacturer=OlympusDiagnostics::Equipmentmodel=AU400::Anesthesiausedforbloodcollection=InjectionnarcosiswithKetamine(100mg/kg)/Xylazine(10mg/kg)::Methodofbloodcollection=Retro-orbitalpuncture::Anticoagulant=LithiumHeparin::Bloodcollectiontubes=KabeLabortechnikLithiumheparincoatedtubes::Dateandtimeofsacrifice=2013-06-12T08:43:00Z::Storagetemperaturefrombloodcoll…
370	Exp1	WTSI	MGP_001	IMPC_CBC_001	IMPC_CBC_003_001	MGI:2164831	+/+			e3f8c9f1ec9f0d8950051fae0c21753f		female	04/09/2012	112	EquipmentID=OlympusAU400::Equipmentmanufacturer=OlympusDiagnostics::Equipmentmodel=AU400::Anesthesiausedforbloodcollection=InjectionnarcosiswithKetamine(100mg/kg)/Xylazine(10mg/kg)::Methodofbloodcollection=Retro-orbitalpuncture::Anticoagulant=LithiumHeparin::Bloodcollectiontubes=KabeLabortechnikLithiumheparincoatedtubes::Dateandtimeofsacrifice=2012-09-04T09:13:00Z::Storagetemperaturefrombloodcoll…
371	Exp1	WTSI	MGP_001	IMPC_CBC_001	IMPC_CBC_003_001	MGI:2164831	+/+			e3f8c9f1ec9f0d8950051fae0c21753f		female	03/10/2013	111.1	EquipmentID=OlympusAU400::Equipmentmanufacturer=OlympusDiagnostics::Equipmentmodel=AU400::Anesthesiausedforbloodcollection=InjectionnarcosiswithKetamine(100mg/kg)/Xylazine(10mg/kg)::Methodofbloodcollection=Retro-orbitalpuncture::Anticoagulant=LithiumHeparin::Bloodcollectiontubes=KabeLabortechnikLithiumheparincoatedtubes::Dateandtimeofsacrifice=2013-10-03T11:10:00Z::Storagetemperaturefrombloodcoll…
372	Exp1	WTSI	MGP_001	IMPC_CBC_001	IMPC_CBC_003_001	MGI:2164831	+/+			e3f8c9f1ec9f0d8950051fae0c21753f		male	28/08/2013	107.9	EquipmentID=OlympusAU400::Equipmentmanufacturer=OlympusDiagnostics::Equipmentmodel=AU400::Anesthesiausedforbloodcollection=InjectionnarcosiswithKetamine(100mg/kg)/Xylazine(10mg/kg)::Methodofbloodcollection=Retro-orbitalpuncture::Anticoagulant=LithiumHeparin::Bloodcollectiontubes=KabeLabortechnikLithiumheparincoatedtubes::Dateandtimeofsacrifice=2013-08-28T10:56:00Z::Storagetemperaturefrombloodcoll…
373	Exp1	WTSI	MGP_001	IMPC_CBC_001	IMPC_CBC_003_001	MGI:2164831	+/+			e3f8c9f1ec9f0d8950051fae0c21753f		male	19/09/2012	109.8	EquipmentID=OlympusAU400::Equipmentmanufacturer=OlympusDiagnostics::Equipmentmodel=AU400::Anesthesiausedforbloodcollection=InjectionnarcosiswithKetamine(100mg/kg)/Xylazine(10mg/kg)::Methodofbloodcollection=Retro-orbitalpuncture::Anticoagulant=LithiumHeparin::Bloodcollectiontubes=KabeLabortechnikLithiumheparincoatedtubes::Dateandtimeofsacrifice=2012-09-19T09:56:00Z::Storagetemperaturefrombloodcoll…
374	Exp1	WTSI	MGP_001	IMPC_CBC_001	IMPC_CBC_003_001	MGI:2164831	+/+			e3f8c9f1ec9f0d8950051fae0c21753f		female	22/08/2013	108.3	EquipmentID=OlympusAU400::Equipmentmanufacturer=OlympusDiagnostics::Equipmentmodel=AU400::Anesthesiausedforbloodcollection=InjectionnarcosiswithKetamine(100mg/kg)/Xylazine(10mg/kg)::Methodofbloodcollection=Retro-orbitalpuncture::Anticoagulant=LithiumHeparin::Bloodcollectiontubes=KabeLabortechnikLithiumheparincoatedtubes::Dateandtimeofsacrifice=2013-08-22T10:59:00Z::Storagetemperaturefrombloodcoll…
375	Exp1	WTSI	MGP_001	IMPC_CBC_001	IMPC_CBC_003_001	MGI:2164831	+/+			e3f8c9f1ec9f0d8950051fae0c21753f		female	09/05/2013	109.2	EquipmentID=OlympusAU400::Equipmentmanufacturer=OlympusDiagnostics::Equipmentmodel=AU400::Anesthesiausedforbloodcollection=InjectionnarcosiswithKetamine(100mg/kg)/Xylazine(10mg/kg)::Methodofbloodcollection=Retro-orbitalpuncture::Anticoagulant=LithiumHeparin::Bloodcollectiontubes=KabeLabortechnikLithiumheparincoatedtubes::Dateandtimeofsacrifice=2013-05-09T08:27:00Z::Storagetemperaturefrombloodcoll…
376	Exp1	WTSI	MGP_001	IMPC_CBC_001	IMPC_CBC_003_001	MGI:2164831	+/+			e3f8c9f1ec9f0d8950051fae0c21753f		female	22/07/2013	109.2	EquipmentID=OlympusAU400::Equipmentmanufacturer=OlympusDiagnostics::Equipmentmodel=AU400::Anesthesiausedforbloodcollection=InjectionnarcosiswithKetamine(100mg/kg)/Xylazine(10mg/kg)::Methodofbloodcollection=Retro-orbitalpuncture::Anticoagulant=LithiumHeparin::Bloodcollectiontubes=KabeLabortechnikLithiumheparincoatedtubes::Dateandtimeofsacrifice=2013-07-22T09:15:00Z::Storagetemperaturefrombloodcoll…
377	Exp1	WTSI	MGP_001	IMPC_CBC_001	IMPC_CBC_003_001	MGI:2164831	+/+			e3f8c9f1ec9f0d8950051fae0c21753f		male	01/05/2012	108.5	EquipmentID=OlympusAU400::Equipmentmanufacturer=OlympusDiagnostics::Equipmentmodel=AU400::Anesthesiausedforbloodcollection=InjectionnarcosiswithKetamine(100mg/kg)/Xylazine(10mg/kg)::Methodofbloodcollection=Retro-orbitalpuncture::Anticoagulant=LithiumHeparin::Bloodcollectiontubes=KabeLabortechnikLithiumheparincoatedtubes::Dateandtimeofsacrifice=2012-05-01T08:56:00Z::Storagetemperaturefrombloodcoll…
378	Exp1	WTSI	MGP_001	IMPC_CBC_001	IMPC_CBC_003_001	MGI:2164831	+/+			e3f8c9f1ec9f0d8950051fae0c21753f		female	17/03/2014	111.3	EquipmentID=OlympusAU400::Equipmentmanufacturer=OlympusDiagnostics::Equipmentmodel=AU400::Anesthesiausedforbloodcollection=InjectionnarcosiswithKetamine(100mg/kg)/Xylazine(10mg/kg)::Methodofbloodcollection=Retro-orbitalpuncture::Anticoagulant=LithiumHeparin::Bloodcollectiontubes=KabeLabortechnikLithiumheparincoatedtubes::Dateandtimeofsacrifice=2014-03-17T09:19:00Z::Storagetemperaturefrombloodcoll…
379	Exp1	WTSI	MGP_001	IMPC_CBC_001	IMPC_CBC_003_001	MGI:2164831	+/+			e3f8c9f1ec9f0d8950051fae0c21753f		male	27/12/2012	110.7	EquipmentID=OlympusAU400::Equipmentmanufacturer=OlympusDiagnostics::Equipmentmodel=AU400::Anesthesiausedforbloodcollection=InjectionnarcosiswithKetamine(100mg/kg)/Xylazine(10mg/kg)::Methodofbloodcollection=Retro-orbitalpuncture::Anticoagulant=LithiumHeparin::Bloodcollectiontubes=KabeLabortechnikLithiumheparincoatedtubes::Dateandtimeofsacrifice=2012-12-27T10:05:00Z::Storagetemperaturefrombloodcoll…
380	Exp1	WTSI	MGP_001	IMPC_CBC_001	IMPC_CBC_003_001	MGI:2164831	+/+			e3f8c9f1ec9f0d8950051fae0c21753f		female	17/02/2014	110.1	EquipmentID=OlympusAU400::Equipmentmanufacturer=OlympusDiagnostics::Equipmentmodel=AU400::Anesthesiausedforbloodcollection=InjectionnarcosiswithKetamine(100mg/kg)/Xylazine(10mg/kg)::Methodofbloodcollection=Retro-orbitalpuncture::Anticoagulant=LithiumHeparin::Bloodcollectiontubes=KabeLabortechnikLithiumheparincoatedtubes::Dateandtimeofsacrifice=2014-02-17T08:34:00Z::Storagetemperaturefrombloodcoll…
381	Exp1	WTSI	MGP_001	IMPC_CBC_001	IMPC_CBC_003_001	MGI:2164831	+/+			e3f8c9f1ec9f0d8950051fae0c21753f		female	09/05/2012	108.7	EquipmentID=OlympusAU400::Equipmentmanufacturer=OlympusDiagnostics::Equipmentmodel=AU400::Anesthesiausedforbloodcollection=InjectionnarcosiswithKetamine(100mg/kg)/Xylazine(10mg/kg)::Methodofbloodcollection=Retro-orbitalpuncture::Anticoagulant=LithiumHeparin::Bloodcollectiontubes=KabeLabortechnikLithiumheparincoatedtubes::Dateandtimeofsacrifice=2012-05-09T08:48:00Z::Storagetemperaturefrombloodcoll…
382	Exp1	WTSI	MGP_001	IMPC_CBC_001	IMPC_CBC_003_001	MGI:2164831	+/+			e3f8c9f1ec9f0d8950051fae0c21753f		female	09/01/2013	110.7	EquipmentID=OlympusAU400::Equipmentmanufacturer=OlympusDiagnostics::Equipmentmodel=AU400::Anesthesiausedforbloodcollection=InjectionnarcosiswithKetamine(100mg/kg)/Xylazine(10mg/kg)::Methodofbloodcollection=Retro-orbitalpuncture::Anticoagulant=LithiumHeparin::Bloodcollectiontubes=KabeLabortechnikLithiumheparincoatedtubes::Dateandtimeofsacrifice=2013-01-09T08:48:00Z::Storagetemperaturefrombloodcoll…
383	Exp1	WTSI	MGP_001	IMPC_CBC_001	IMPC_CBC_003_001	MGI:2164831	+/+			e3f8c9f1ec9f0d8950051fae0c21753f		male	13/11/2013	110.4	EquipmentID=OlympusAU400::Equipmentmanufacturer=OlympusDiagnostics::Equipmentmodel=AU400::Anesthesiausedforbloodcollection=InjectionnarcosiswithKetamine(100mg/kg)/Xylazine(10mg/kg)::Methodofbloodcollection=Retro-orbitalpuncture::Anticoagulant=LithiumHeparin::Bloodcollectiontubes=KabeLabortechnikLithiumheparincoatedtubes::Dateandtimeofsacrifice=2013-11-13T11:29:00Z::Storagetemperaturefrombloodcoll…
384	Exp1	WTSI	MGP_001	IMPC_CBC_001	IMPC_CBC_003_001	MGI:2164831	+/+			e3f8c9f1ec9f0d8950051fae0c21753f		female	27/11/2013	108.9	EquipmentID=OlympusAU400::Equipmentmanufacturer=OlympusDiagnostics::Equipmentmodel=AU400::Anesthesiausedforbloodcollection=InjectionnarcosiswithKetamine(100mg/kg)/Xylazine(10mg/kg)::Methodofbloodcollection=Retro-orbitalpuncture::Anticoagulant=LithiumHeparin::Bloodcollectiontubes=KabeLabortechnikLithiumheparincoatedtubes::Dateandtimeofsacrifice=2013-11-27T11:09:00Z::Storagetemperaturefrombloodcoll…
385	Exp1	WTSI	MGP_001	IMPC_CBC_001	IMPC_CBC_003_001	MGI:2164831	+/+			e3f8c9f1ec9f0d8950051fae0c21753f		male	17/03/2014	109.5	EquipmentID=OlympusAU400::Equipmentmanufacturer=OlympusDiagnostics::Equipmentmodel=AU400::Anesthesiausedforbloodcollection=InjectionnarcosiswithKetamine(100mg/kg)/Xylazine(10mg/kg)::Methodofbloodcollection=Retro-orbitalpuncture::Anticoagulant=LithiumHeparin::Bloodcollectiontubes=KabeLabortechnikLithiumheparincoatedtubes::Dateandtimeofsacrifice=2014-03-17T09:59:00Z::Storagetemperaturefrombloodcoll…
386	Exp1	WTSI	MGP_001	IMPC_CBC_001	IMPC_CBC_003_001	MGI:2164831	+/+			e3f8c9f1ec9f0d8950051fae0c21753f		male	17/12/2012	111	EquipmentID=OlympusAU400::Equipmentmanufacturer=OlympusDiagnostics::Equipmentmodel=AU400::Anesthesiausedforbloodcollection=InjectionnarcosiswithKetamine(100mg/kg)/Xylazine(10mg/kg)::Methodofbloodcollection=Retro-orbitalpuncture::Anticoagulant=LithiumHeparin::Bloodcollectiontubes=KabeLabortechnikLithiumheparincoatedtubes::Dateandtimeofsacrifice=2012-12-17T09:04:00Z::Storagetemperaturefrombloodcoll…
387	Exp1	WTSI	MGP_001	IMPC_CBC_001	IMPC_CBC_003_001	MGI:2164831	+/+			e3f8c9f1ec9f0d8950051fae0c21753f		male	23/10/2013	110.7	EquipmentID=OlympusAU400::Equipmentmanufacturer=OlympusDiagnostics::Equipmentmodel=AU400::Anesthesiausedforbloodcollection=InjectionnarcosiswithKetamine(100mg/kg)/Xylazine(10mg/kg)::Methodofbloodcollection=Retro-orbitalpuncture::Anticoagulant=LithiumHeparin::Bloodcollectiontubes=KabeLabortechnikLithiumheparincoatedtubes::Dateandtimeofsacrifice=2013-10-23T10:38:00Z::Storagetemperaturefrombloodcoll…
388	Exp1	WTSI	MGP_001	IMPC_CBC_001	IMPC_CBC_003_001	MGI:2164831	+/+			e3f8c9f1ec9f0d8950051fae0c21753f		female	31/07/2012	110.3	EquipmentID=OlympusAU400::Equipmentmanufacturer=OlympusDiagnostics::Equipmentmodel=AU400::Anesthesiausedforbloodcollection=InjectionnarcosiswithKetamine(100mg/kg)/Xylazine(10mg/kg)::Methodofbloodcollection=Retro-orbitalpuncture::Anticoagulant=LithiumHeparin::Bloodcollectiontubes=KabeLabortechnikLithiumheparincoatedtubes::Dateandtimeofsacrifice=2012-07-31T09:28:00Z::Storagetemperaturefrombloodcoll…
389	Exp1	WTSI	MGP_001	IMPC_CBC_001	IMPC_CBC_003_001	MGI:2164831	+/+			e3f8c9f1ec9f0d8950051fae0c21753f		female	12/12/2013	109.3	EquipmentID=OlympusAU400::Equipmentmanufacturer=OlympusDiagnostics::Equipmentmodel=AU400::Anesthesiausedforbloodcollection=InjectionnarcosiswithKetamine(100mg/kg)/Xylazine(10mg/kg)::Methodofbloodcollection=Retro-orbitalpuncture::Anticoagulant=LithiumHeparin::Bloodcollectiontubes=KabeLabortechnikLithiumheparincoatedtubes::Dateandtimeofsacrifice=2013-12-12T15:43:00Z::Storagetemperaturefrombloodcoll…
390	Exp1	WTSI	MGP_001	IMPC_CBC_001	IMPC_CBC_003_001	MGI:2164831	+/+			e3f8c9f1ec9f0d8950051fae0c21753f		male	20/08/2012	108.2	EquipmentID=OlympusAU400::Equipmentmanufacturer=OlympusDiagnostics::Equipmentmodel=AU400::Anesthesiausedforbloodcollection=InjectionnarcosiswithKetamine(100mg/kg)/Xylazine(10mg/kg)::Methodofbloodcollection=Retro-orbitalpuncture::Anticoagulant=LithiumHeparin::Bloodcollectiontubes=KabeLabortechnikLithiumheparincoatedtubes::Dateandtimeofsacrifice=2012-08-20T09:13:00Z::Storagetemperaturefrombloodcoll…
391	Exp1	WTSI	MGP_001	IMPC_CBC_001	IMPC_CBC_003_001	MGI:2164831	+/+			e3f8c9f1ec9f0d8950051fae0c21753f		male	22/02/2013	107.8	EquipmentID=OlympusAU400::Equipmentmanufacturer=OlympusDiagnostics::Equipmentmodel=AU400::Anesthesiausedforbloodcollection=InjectionnarcosiswithKetamine(100mg/kg)/Xylazine(10mg/kg)::Methodofbloodcollection=Retro-orbitalpuncture::Anticoagulant=LithiumHeparin::Bloodcollectiontubes=KabeLabortechnikLithiumheparincoatedtubes::Dateandtimeofsacrifice=2013-02-20T09:30:00Z::Storagetemperaturefrombloodcoll…
392	Exp1	WTSI	MGP_001	IMPC_CBC_001	IMPC_CBC_003_001	MGI:2164831	+/+			e3f8c9f1ec9f0d8950051fae0c21753f		male	06/11/2013	110.4	EquipmentID=OlympusAU400::Equipmentmanufacturer=OlympusDiagnostics::Equipmentmodel=AU400::Anesthesiausedforbloodcollection=InjectionnarcosiswithKetamine(100mg/kg)/Xylazine(10mg/kg)::Methodofbloodcollection=Retro-orbitalpuncture::Anticoagulant=LithiumHeparin::Bloodcollectiontubes=KabeLabortechnikLithiumheparincoatedtubes::Dateandtimeofsacrifice=2013-11-06T11:38:00Z::Storagetemperaturefrombloodcoll…
393	Exp1	WTSI	MGP_001	IMPC_CBC_001	IMPC_CBC_003_001	MGI:2164831	+/+			e3f8c9f1ec9f0d8950051fae0c21753f		female	17/06/2013	114.1	EquipmentID=OlympusAU400::Equipmentmanufacturer=OlympusDiagnostics::Equipmentmodel=AU400::Anesthesiausedforbloodcollection=InjectionnarcosiswithKetamine(100mg/kg)/Xylazine(10mg/kg)::Methodofbloodcollection=Retro-orbitalpuncture::Anticoagulant=LithiumHeparin::Bloodcollectiontubes=KabeLabortechnikLithiumheparincoatedtubes::Dateandtimeofsacrifice=2013-06-17T10:14:00Z::Storagetemperaturefrombloodcoll…
394	Exp1	WTSI	MGP_001	IMPC_CBC_001	IMPC_CBC_003_001	MGI:2164831	+/+			e3f8c9f1ec9f0d8950051fae0c21753f		male	09/05/2013	109.3	EquipmentID=OlympusAU400::Equipmentmanufacturer=OlympusDiagnostics::Equipmentmodel=AU400::Anesthesiausedforbloodcollection=InjectionnarcosiswithKetamine(100mg/kg)/Xylazine(10mg/kg)::Methodofbloodcollection=Retro-orbitalpuncture::Anticoagulant=LithiumHeparin::Bloodcollectiontubes=KabeLabortechnikLithiumheparincoatedtubes::Dateandtimeofsacrifice=2013-05-09T10:26:00Z::Storagetemperaturefrombloodcoll…
395	Exp1	WTSI	MGP_001	IMPC_CBC_001	IMPC_CBC_003_001	MGI:2164831	+/+			e3f8c9f1ec9f0d8950051fae0c21753f		female	09/10/2013	108.5	EquipmentID=OlympusAU400::Equipmentmanufacturer=OlympusDiagnostics::Equipmentmodel=AU400::Anesthesiausedforbloodcollection=InjectionnarcosiswithKetamine(100mg/kg)/Xylazine(10mg/kg)::Methodofbloodcollection=Retro-orbitalpuncture::Anticoagulant=LithiumHeparin::Bloodcollectiontubes=KabeLabortechnikLithiumheparincoatedtubes::Dateandtimeofsacrifice=2013-10-09T12:18:00Z::Storagetemperaturefrombloodcoll…
396	Exp1	WTSI	MGP_001	IMPC_CBC_001	IMPC_CBC_003_001	MGI:2164831	+/+			e3f8c9f1ec9f0d8950051fae0c21753f		female	28/08/2013	109.8	EquipmentID=OlympusAU400::Equipmentmanufacturer=OlympusDiagnostics::Equipmentmodel=AU400::Anesthesiausedforbloodcollection=InjectionnarcosiswithKetamine(100mg/kg)/Xylazine(10mg/kg)::Methodofbloodcollection=Retro-orbitalpuncture::Anticoagulant=LithiumHeparin::Bloodcollectiontubes=KabeLabortechnikLithiumheparincoatedtubes::Dateandtimeofsacrifice=2013-08-28T10:54:00Z::Storagetemperaturefrombloodcoll…
397	Exp1	WTSI	MGP_001	IMPC_CBC_001	IMPC_CBC_003_001	MGI:2164831	+/+			e3f8c9f1ec9f0d8950051fae0c21753f		female	16/04/2012	111.5	EquipmentID=OlympusAU400::Equipmentmanufacturer=OlympusDiagnostics::Equipmentmodel=AU400::Anesthesiausedforbloodcollection=InjectionnarcosiswithKetamine(100mg/kg)/Xylazine(10mg/kg)::Methodofbloodcollection=Retro-orbitalpuncture::Anticoagulant=LithiumHeparin::Bloodcollectiontubes=KabeLabortechnikLithiumheparincoatedtubes::Dateandtimeofsacrifice=2012-04-16T09:58:00Z::Storagetemperaturefrombloodcoll…
398	Exp1	WTSI	MGP_001	IMPC_CBC_001	IMPC_CBC_003_001	MGI:2164831	+/+			e3f8c9f1ec9f0d8950051fae0c21753f		male	06/06/2012	107.6	EquipmentID=OlympusAU400::Equipmentmanufacturer=OlympusDiagnostics::Equipmentmodel=AU400::Anesthesiausedforbloodcollection=InjectionnarcosiswithKetamine(100mg/kg)/Xylazine(10mg/kg)::Methodofbloodcollection=Retro-orbitalpuncture::Anticoagulant=LithiumHeparin::Bloodcollectiontubes=KabeLabortechnikLithiumheparincoatedtubes::Dateandtimeofsacrifice=2012-06-06T09:59:00Z::Storagetemperaturefrombloodcoll…
399	Exp1	WTSI	MGP_001	IMPC_CBC_001	IMPC_CBC_003_001	MGI:2164831	+/+			e3f8c9f1ec9f0d8950051fae0c21753f		female	08/08/2012	110.2	EquipmentID=OlympusAU400::Equipmentmanufacturer=OlympusDiagnostics::Equipmentmodel=AU400::Anesthesiausedforbloodcollection=InjectionnarcosiswithKetamine(100mg/kg)/Xylazine(10mg/kg)::Methodofbloodcollection=Retro-orbitalpuncture::Anticoagulant=LithiumHeparin::Bloodcollectiontubes=KabeLabortechnikLithiumheparincoatedtubes::Dateandtimeofsacrifice=2012-08-08T09:54:00Z::Storagetemperaturefrombloodcoll…
400	Exp1	WTSI	MGP_001	IMPC_CBC_001	IMPC_CBC_003_001	MGI:2164831	+/+			e3f8c9f1ec9f0d8950051fae0c21753f		male	03/10/2013	109.1	EquipmentID=OlympusAU400::Equipmentmanufacturer=OlympusDiagnostics::Equipmentmodel=AU400::Anesthesiausedforbloodcollection=InjectionnarcosiswithKetamine(100mg/kg)/Xylazine(10mg/kg)::Methodofbloodcollection=Retro-orbitalpuncture::Anticoagulant=LithiumHeparin::Bloodcollectiontubes=KabeLabortechnikLithiumheparincoatedtubes::Dateandtimeofsacrifice=2013-10-03T11:09:00Z::Storagetemperaturefrombloodcoll…
401	Exp1	WTSI	MGP_001	IMPC_CBC_001	IMPC_CBC_003_001	MGI:2164831	+/+			e3f8c9f1ec9f0d8950051fae0c21753f		male	08/01/2014	109.5	EquipmentID=OlympusAU400::Equipmentmanufacturer=OlympusDiagnostics::Equipmentmodel=AU400::Anesthesiausedforbloodcollection=InjectionnarcosiswithKetamine(100mg/kg)/Xylazine(10mg/kg)::Methodofbloodcollection=Retro-orbitalpuncture::Anticoagulant=LithiumHeparin::Bloodcollectiontubes=KabeLabortechnikLithiumheparincoatedtubes::Dateandtimeofsacrifice=2014-01-08T12:17:00Z::Storagetemperaturefrombloodcoll…
402	Exp1	WTSI	MGP_001	IMPC_CBC_001	IMPC_CBC_003_001	MGI:2164831	+/+			e3f8c9f1ec9f0d8950051fae0c21753f		female	09/04/2014	110.6	EquipmentID=OlympusAU400::Equipmentmanufacturer=OlympusDiagnostics::Equipmentmodel=AU400::Anesthesiausedforbloodcollection=InjectionnarcosiswithKetamine(100mg/kg)/Xylazine(10mg/kg)::Methodofbloodcollection=Retro-orbitalpuncture::Anticoagulant=LithiumHeparin::Bloodcollectiontubes=KabeLabortechnikLithiumheparincoatedtubes::Dateandtimeofsacrifice=2014-04-09T08:56:00Z::Storagetemperaturefrombloodcoll…
403	Exp1	WTSI	MGP_001	IMPC_CBC_001	IMPC_CBC_003_001	MGI:2164831	+/+			e3f8c9f1ec9f0d8950051fae0c21753f		female	22/01/2014	105.5	EquipmentID=OlympusAU400::Equipmentmanufacturer=OlympusDiagnostics::Equipmentmodel=AU400::Anesthesiausedforbloodcollection=InjectionnarcosiswithKetamine(100mg/kg)/Xylazine(10mg/kg)::Methodofbloodcollection=Retro-orbitalpuncture::Anticoagulant=LithiumHeparin::Bloodcollectiontubes=KabeLabortechnikLithiumheparincoatedtubes::Dateandtimeofsacrifice=2014-01-22T14:30:00Z::Storagetemperaturefrombloodcoll…
404	Exp1	WTSI	MGP_001	IMPC_CBC_001	IMPC_CBC_003_001	MGI:2164831	+/+			e3f8c9f1ec9f0d8950051fae0c21753f		female	15/08/2012	107.1	EquipmentID=OlympusAU400::Equipmentmanufacturer=OlympusDiagnostics::Equipmentmodel=AU400::Anesthesiausedforbloodcollection=InjectionnarcosiswithKetamine(100mg/kg)/Xylazine(10mg/kg)::Methodofbloodcollection=Retro-orbitalpuncture::Anticoagulant=LithiumHeparin::Bloodcollectiontubes=KabeLabortechnikLithiumheparincoatedtubes::Dateandtimeofsacrifice=2012-08-15T09:07:00Z::Storagetemperaturefrombloodcoll…
405	Exp1	WTSI	MGP_001	IMPC_CBC_001	IMPC_CBC_003_001	MGI:2164831	+/+			e3f8c9f1ec9f0d8950051fae0c21753f		male	13/05/2013	109	EquipmentID=OlympusAU400::Equipmentmanufacturer=OlympusDiagnostics::Equipmentmodel=AU400::Anesthesiausedforbloodcollection=InjectionnarcosiswithKetamine(100mg/kg)/Xylazine(10mg/kg)::Methodofbloodcollection=Retro-orbitalpuncture::Anticoagulant=LithiumHeparin::Bloodcollectiontubes=KabeLabortechnikLithiumheparincoatedtubes::Dateandtimeofsacrifice=2013-05-13T09:24:00Z::Storagetemperaturefrombloodcoll…
406	Exp1	WTSI	MGP_001	IMPC_CBC_001	IMPC_CBC_003_001	MGI:2164831	+/+			e3f8c9f1ec9f0d8950051fae0c21753f		female	16/01/2013	110.3	EquipmentID=OlympusAU400::Equipmentmanufacturer=OlympusDiagnostics::Equipmentmodel=AU400::Anesthesiausedforbloodcollection=InjectionnarcosiswithKetamine(100mg/kg)/Xylazine(10mg/kg)::Methodofbloodcollection=Retro-orbitalpuncture::Anticoagulant=LithiumHeparin::Bloodcollectiontubes=KabeLabortechnikLithiumheparincoatedtubes::Dateandtimeofsacrifice=2013-01-16T09:29:00Z::Storagetemperaturefrombloodcoll…
407	Exp1	WTSI	MGP_001	IMPC_CBC_001	IMPC_CBC_003_001	MGI:2164831	+/+			e3f8c9f1ec9f0d8950051fae0c21753f		male	12/12/2013	108.9	EquipmentID=OlympusAU400::Equipmentmanufacturer=OlympusDiagnostics::Equipmentmodel=AU400::Anesthesiausedforbloodcollection=InjectionnarcosiswithKetamine(100mg/kg)/Xylazine(10mg/kg)::Methodofbloodcollection=Retro-orbitalpuncture::Anticoagulant=LithiumHeparin::Bloodcollectiontubes=KabeLabortechnikLithiumheparincoatedtubes::Dateandtimeofsacrifice=2013-12-12T15:44:00Z::Storagetemperaturefrombloodcoll…
408	Exp1	WTSI	MGP_001	IMPC_CBC_001	IMPC_CBC_003_001	MGI:2164831	+/+			e3f8c9f1ec9f0d8950051fae0c21753f		female	16/01/2013	109.7	EquipmentID=OlympusAU400::Equipmentmanufacturer=OlympusDiagnostics::Equipmentmodel=AU400::Anesthesiausedforbloodcollection=InjectionnarcosiswithKetamine(100mg/kg)/Xylazine(10mg/kg)::Methodofbloodcollection=Retro-orbitalpuncture::Anticoagulant=LithiumHeparin::Bloodcollectiontubes=KabeLabortechnikLithiumheparincoatedtubes::Dateandtimeofsacrifice=2013-01-16T09:32:00Z::Storagetemperaturefrombloodcoll…
409	Exp1	WTSI	MGP_001	IMPC_CBC_001	IMPC_CBC_003_001	MGI:2164831	+/+			e3f8c9f1ec9f0d8950051fae0c21753f		male	12/12/2012	105.4	EquipmentID=OlympusAU400::Equipmentmanufacturer=OlympusDiagnostics::Equipmentmodel=AU400::Anesthesiausedforbloodcollection=InjectionnarcosiswithKetamine(100mg/kg)/Xylazine(10mg/kg)::Methodofbloodcollection=Retro-orbitalpuncture::Anticoagulant=LithiumHeparin::Bloodcollectiontubes=KabeLabortechnikLithiumheparincoatedtubes::Dateandtimeofsacrifice=2012-12-12T11:27:00Z::Storagetemperaturefrombloodcoll…
410	Exp1	WTSI	MGP_001	IMPC_CBC_001	IMPC_CBC_003_001	MGI:2164831	MDTZ	MGI:1920223	MGI:4431644	e3f8c9f1ec9f0d8950051fae0c21753f	homozygote	male	11/06/2012	106.8	EquipmentID=OlympusAU400::Equipmentmanufacturer=OlympusDiagnostics::Equipmentmodel=AU400::Anesthesiausedforbloodcollection=InjectionnarcosiswithKetamine(100mg/kg)/Xylazine(10mg/kg)::Methodofbloodcollection=Retro-orbitalpuncture::Anticoagulant=LithiumHeparin::Bloodcollectiontubes=KabeLabortechnikLithiumheparincoatedtubes::Dateandtimeofsacrifice=2012-06-11T09:49:00Z::Storagetemperaturefrombloodcoll…
411	Exp1	WTSI	MGP_001	IMPC_CBC_001	IMPC_CBC_003_001	MGI:2164831	+/+			e3f8c9f1ec9f0d8950051fae0c21753f		male	27/05/2014	108.4	EquipmentID=OlympusAU400::Equipmentmanufacturer=OlympusDiagnostics::Equipmentmodel=AU400::Anesthesiausedforbloodcollection=InjectionnarcosiswithKetamine(100mg/kg)/Xylazine(10mg/kg)::Methodofbloodcollection=Retro-orbitalpuncture::Anticoagulant=LithiumHeparin::Bloodcollectiontubes=KabeLabortechnikLithiumheparincoatedtubes::Dateandtimeofsacrifice=2014-05-27T09:55:00Z::Storagetemperaturefrombloodcoll…
412	Exp1	WTSI	MGP_001	IMPC_CBC_001	IMPC_CBC_003_001	MGI:2164831	+/+			e3f8c9f1ec9f0d8950051fae0c21753f		female	15/07/2013	110.9	EquipmentID=OlympusAU400::Equipmentmanufacturer=OlympusDiagnostics::Equipmentmodel=AU400::Anesthesiausedforbloodcollection=InjectionnarcosiswithKetamine(100mg/kg)/Xylazine(10mg/kg)::Methodofbloodcollection=Retro-orbitalpuncture::Anticoagulant=LithiumHeparin::Bloodcollectiontubes=KabeLabortechnikLithiumheparincoatedtubes::Dateandtimeofsacrifice=2013-07-15T08:46:00Z::Storagetemperaturefrombloodcoll…
413	Exp1	WTSI	MGP_001	IMPC_CBC_001	IMPC_CBC_003_001	MGI:2164831	+/+			e3f8c9f1ec9f0d8950051fae0c21753f		male	22/01/2013	108.1	EquipmentID=OlympusAU400::Equipmentmanufacturer=OlympusDiagnostics::Equipmentmodel=AU400::Anesthesiausedforbloodcollection=InjectionnarcosiswithKetamine(100mg/kg)/Xylazine(10mg/kg)::Methodofbloodcollection=Retro-orbitalpuncture::Anticoagulant=LithiumHeparin::Bloodcollectiontubes=KabeLabortechnikLithiumheparincoatedtubes::Dateandtimeofsacrifice=2013-01-22T10:37:00Z::Storagetemperaturefrombloodcoll…
414	Exp1	WTSI	MGP_001	IMPC_CBC_001	IMPC_CBC_003_001	MGI:2164831	+/+			e3f8c9f1ec9f0d8950051fae0c21753f		female	01/05/2013	112.9	EquipmentID=OlympusAU400::Equipmentmanufacturer=OlympusDiagnostics::Equipmentmodel=AU400::Anesthesiausedforbloodcollection=InjectionnarcosiswithKetamine(100mg/kg)/Xylazine(10mg/kg)::Methodofbloodcollection=Retro-orbitalpuncture::Anticoagulant=LithiumHeparin::Bloodcollectiontubes=KabeLabortechnikLithiumheparincoatedtubes::Dateandtimeofsacrifice=2013-05-01T09:21:00Z::Storagetemperaturefrombloodcoll…
415	Exp1	WTSI	MGP_001	IMPC_CBC_001	IMPC_CBC_003_001	MGI:2164831	+/+			e3f8c9f1ec9f0d8950051fae0c21753f		male	27/02/2012	108	EquipmentID=OlympusAU400::Equipmentmanufacturer=OlympusDiagnostics::Equipmentmodel=AU400::Anesthesiausedforbloodcollection=InjectionnarcosiswithKetamine(100mg/kg)/Xylazine(10mg/kg)::Methodofbloodcollection=Retro-orbitalpuncture::Anticoagulant=LithiumHeparin::Bloodcollectiontubes=KabeLabortechnikLithiumheparincoatedtubes::Dateandtimeofsacrifice=2012-02-27T08:38:00Z::Storagetemperaturefrombloodcoll…
416	Exp1	WTSI	MGP_001	IMPC_CBC_001	IMPC_CBC_003_001	MGI:2164831	+/+			e3f8c9f1ec9f0d8950051fae0c21753f		male	15/05/2012	107	EquipmentID=OlympusAU400::Equipmentmanufacturer=OlympusDiagnostics::Equipmentmodel=AU400::Anesthesiausedforbloodcollection=InjectionnarcosiswithKetamine(100mg/kg)/Xylazine(10mg/kg)::Methodofbloodcollection=Retro-orbitalpuncture::Anticoagulant=LithiumHeparin::Bloodcollectiontubes=KabeLabortechnikLithiumheparincoatedtubes::Dateandtimeofsacrifice=2012-05-15T08:53:00Z::Storagetemperaturefrombloodcoll…
417	Exp1	WTSI	MGP_001	IMPC_CBC_001	IMPC_CBC_003_001	MGI:2164831	+/+			e3f8c9f1ec9f0d8950051fae0c21753f		male	28/08/2012	109.4	EquipmentID=OlympusAU400::Equipmentmanufacturer=OlympusDiagnostics::Equipmentmodel=AU400::Anesthesiausedforbloodcollection=InjectionnarcosiswithKetamine(100mg/kg)/Xylazine(10mg/kg)::Methodofbloodcollection=Retro-orbitalpuncture::Anticoagulant=LithiumHeparin::Bloodcollectiontubes=KabeLabortechnikLithiumheparincoatedtubes::Dateandtimeofsacrifice=2012-08-28T09:44:00Z::Storagetemperaturefrombloodcoll…
418	Exp1	WTSI	MGP_001	IMPC_CBC_001	IMPC_CBC_003_001	MGI:2164831	+/+			e3f8c9f1ec9f0d8950051fae0c21753f		female	23/10/2013	109.5	EquipmentID=OlympusAU400::Equipmentmanufacturer=OlympusDiagnostics::Equipmentmodel=AU400::Anesthesiausedforbloodcollection=InjectionnarcosiswithKetamine(100mg/kg)/Xylazine(10mg/kg)::Methodofbloodcollection=Retro-orbitalpuncture::Anticoagulant=LithiumHeparin::Bloodcollectiontubes=KabeLabortechnikLithiumheparincoatedtubes::Dateandtimeofsacrifice=2013-10-23T10:39:00Z::Storagetemperaturefrombloodcoll…
419	Exp1	WTSI	MGP_001	IMPC_CBC_001	IMPC_CBC_003_001	MGI:2164831	+/+			e3f8c9f1ec9f0d8950051fae0c21753f		male	11/09/2013	110	EquipmentID=OlympusAU400::Equipmentmanufacturer=OlympusDiagnostics::Equipmentmodel=AU400::Anesthesiausedforbloodcollection=InjectionnarcosiswithKetamine(100mg/kg)/Xylazine(10mg/kg)::Methodofbloodcollection=Retro-orbitalpuncture::Anticoagulant=LithiumHeparin::Bloodcollectiontubes=KabeLabortechnikLithiumheparincoatedtubes::Dateandtimeofsacrifice=2013-09-11T13:56:00Z::Storagetemperaturefrombloodcoll…
420	Exp1	WTSI	MGP_001	IMPC_CBC_001	IMPC_CBC_003_001	MGI:2164831	+/+			e3f8c9f1ec9f0d8950051fae0c21753f		male	30/10/2013	105.1	EquipmentID=OlympusAU400::Equipmentmanufacturer=OlympusDiagnostics::Equipmentmodel=AU400::Anesthesiausedforbloodcollection=InjectionnarcosiswithKetamine(100mg/kg)/Xylazine(10mg/kg)::Methodofbloodcollection=Retro-orbitalpuncture::Anticoagulant=LithiumHeparin::Bloodcollectiontubes=KabeLabortechnikLithiumheparincoatedtubes::Dateandtimeofsacrifice=2013-10-30T11:16:00Z::Storagetemperaturefrombloodcoll…
421	Exp1	WTSI	MGP_001	IMPC_CBC_001	IMPC_CBC_003_001	MGI:2164831	+/+			e3f8c9f1ec9f0d8950051fae0c21753f		male	27/11/2013	109.9	EquipmentID=OlympusAU400::Equipmentmanufacturer=OlympusDiagnostics::Equipmentmodel=AU400::Anesthesiausedforbloodcollection=InjectionnarcosiswithKetamine(100mg/kg)/Xylazine(10mg/kg)::Methodofbloodcollection=Retro-orbitalpuncture::Anticoagulant=LithiumHeparin::Bloodcollectiontubes=KabeLabortechnikLithiumheparincoatedtubes::Dateandtimeofsacrifice=2013-11-27T11:04:00Z::Storagetemperaturefrombloodcoll…
422	Exp1	WTSI	MGP_001	IMPC_CBC_001	IMPC_CBC_003_001	MGI:2164831	+/+			e3f8c9f1ec9f0d8950051fae0c21753f		female	20/03/2013	111.8	EquipmentID=OlympusAU400::Equipmentmanufacturer=OlympusDiagnostics::Equipmentmodel=AU400::Anesthesiausedforbloodcollection=InjectionnarcosiswithKetamine(100mg/kg)/Xylazine(10mg/kg)::Methodofbloodcollection=Retro-orbitalpuncture::Anticoagulant=LithiumHeparin::Bloodcollectiontubes=KabeLabortechnikLithiumheparincoatedtubes::Dateandtimeofsacrifice=2013-03-20T09:27:00Z::Storagetemperaturefrombloodcoll…
423	Exp1	WTSI	MGP_001	IMPC_CBC_001	IMPC_CBC_003_001	MGI:2164831	+/+			e3f8c9f1ec9f0d8950051fae0c21753f		male	14/03/2012	104.3	EquipmentID=OlympusAU400::Equipmentmanufacturer=OlympusDiagnostics::Equipmentmodel=AU400::Anesthesiausedforbloodcollection=InjectionnarcosiswithKetamine(100mg/kg)/Xylazine(10mg/kg)::Methodofbloodcollection=Retro-orbitalpuncture::Anticoagulant=LithiumHeparin::Bloodcollectiontubes=KabeLabortechnikLithiumheparincoatedtubes::Dateandtimeofsacrifice=2012-03-14T10:27:00Z::Storagetemperaturefrombloodcoll…
424	Exp1	WTSI	MGP_001	IMPC_CBC_001	IMPC_CBC_003_001	MGI:2164831	+/+			e3f8c9f1ec9f0d8950051fae0c21753f		male	03/10/2013	110.5	EquipmentID=OlympusAU400::Equipmentmanufacturer=OlympusDiagnostics::Equipmentmodel=AU400::Anesthesiausedforbloodcollection=InjectionnarcosiswithKetamine(100mg/kg)/Xylazine(10mg/kg)::Methodofbloodcollection=Retro-orbitalpuncture::Anticoagulant=LithiumHeparin::Bloodcollectiontubes=KabeLabortechnikLithiumheparincoatedtubes::Dateandtimeofsacrifice=2013-10-03T11:12:00Z::Storagetemperaturefrombloodcoll…
425	Exp1	WTSI	MGP_001	IMPC_CBC_001	IMPC_CBC_003_001	MGI:2164831	+/+			e3f8c9f1ec9f0d8950051fae0c21753f		male	04/09/2012	104	EquipmentID=OlympusAU400::Equipmentmanufacturer=OlympusDiagnostics::Equipmentmodel=AU400::Anesthesiausedforbloodcollection=InjectionnarcosiswithKetamine(100mg/kg)/Xylazine(10mg/kg)::Methodofbloodcollection=Retro-orbitalpuncture::Anticoagulant=LithiumHeparin::Bloodcollectiontubes=KabeLabortechnikLithiumheparincoatedtubes::Dateandtimeofsacrifice=2012-09-04T10:04:00Z::Storagetemperaturefrombloodcoll…
426	Exp1	WTSI	MGP_001	IMPC_CBC_001	IMPC_CBC_003_001	MGI:2164831	+/+			e3f8c9f1ec9f0d8950051fae0c21753f		male	25/09/2013	108.8	EquipmentID=OlympusAU400::Equipmentmanufacturer=OlympusDiagnostics::Equipmentmodel=AU400::Anesthesiausedforbloodcollection=InjectionnarcosiswithKetamine(100mg/kg)/Xylazine(10mg/kg)::Methodofbloodcollection=Retro-orbitalpuncture::Anticoagulant=LithiumHeparin::Bloodcollectiontubes=KabeLabortechnikLithiumheparincoatedtubes::Dateandtimeofsacrifice=2013-09-25T12:52:00Z::Storagetemperaturefrombloodcoll…
427	Exp1	WTSI	MGP_001	IMPC_CBC_001	IMPC_CBC_003_001	MGI:2164831	+/+			e3f8c9f1ec9f0d8950051fae0c21753f		female	09/05/2012	109.6	EquipmentID=OlympusAU400::Equipmentmanufacturer=OlympusDiagnostics::Equipmentmodel=AU400::Anesthesiausedforbloodcollection=InjectionnarcosiswithKetamine(100mg/kg)/Xylazine(10mg/kg)::Methodofbloodcollection=Retro-orbitalpuncture::Anticoagulant=LithiumHeparin::Bloodcollectiontubes=KabeLabortechnikLithiumheparincoatedtubes::Dateandtimeofsacrifice=2012-05-09T10:20:00Z::Storagetemperaturefrombloodcoll…
428	Exp1	WTSI	MGP_001	IMPC_CBC_001	IMPC_CBC_003_001	MGI:2164831	+/+			e3f8c9f1ec9f0d8950051fae0c21753f		female	05/02/2014	111.4	EquipmentID=OlympusAU400::Equipmentmanufacturer=OlympusDiagnostics::Equipmentmodel=AU400::Anesthesiausedforbloodcollection=InjectionnarcosiswithKetamine(100mg/kg)/Xylazine(10mg/kg)::Methodofbloodcollection=Retro-orbitalpuncture::Anticoagulant=LithiumHeparin::Bloodcollectiontubes=KabeLabortechnikLithiumheparincoatedtubes::Dateandtimeofsacrifice=2014-02-05T09:19:00Z::Storagetemperaturefrombloodcoll…
429	Exp1	WTSI	MGP_001	IMPC_CBC_001	IMPC_CBC_003_001	MGI:2164831	+/+			e3f8c9f1ec9f0d8950051fae0c21753f		male	02/07/2012	105.2	EquipmentID=OlympusAU400::Equipmentmanufacturer=OlympusDiagnostics::Equipmentmodel=AU400::Anesthesiausedforbloodcollection=InjectionnarcosiswithKetamine(100mg/kg)/Xylazine(10mg/kg)::Methodofbloodcollection=Retro-orbitalpuncture::Anticoagulant=LithiumHeparin::Bloodcollectiontubes=KabeLabortechnikLithiumheparincoatedtubes::Dateandtimeofsacrifice=2012-07-02T09:52:00Z::Storagetemperaturefrombloodcoll…
430	Exp1	WTSI	MGP_001	IMPC_CBC_001	IMPC_CBC_003_001	MGI:2164831	+/+			e3f8c9f1ec9f0d8950051fae0c21753f		female	20/03/2013	110.9	EquipmentID=OlympusAU400::Equipmentmanufacturer=OlympusDiagnostics::Equipmentmodel=AU400::Anesthesiausedforbloodcollection=InjectionnarcosiswithKetamine(100mg/kg)/Xylazine(10mg/kg)::Methodofbloodcollection=Retro-orbitalpuncture::Anticoagulant=LithiumHeparin::Bloodcollectiontubes=KabeLabortechnikLithiumheparincoatedtubes::Dateandtimeofsacrifice=2013-03-20T08:27:00Z::Storagetemperaturefrombloodcoll…
431	Exp1	WTSI	MGP_001	IMPC_CBC_001	IMPC_CBC_003_001	MGI:2164831	+/+			e3f8c9f1ec9f0d8950051fae0c21753f		female	06/03/2013	113.2	EquipmentID=OlympusAU400::Equipmentmanufacturer=OlympusDiagnostics::Equipmentmodel=AU400::Anesthesiausedforbloodcollection=InjectionnarcosiswithKetamine(100mg/kg)/Xylazine(10mg/kg)::Methodofbloodcollection=Retro-orbitalpuncture::Anticoagulant=LithiumHeparin::Bloodcollectiontubes=KabeLabortechnikLithiumheparincoatedtubes::Dateandtimeofsacrifice=2013-03-06T10:03:00Z::Storagetemperaturefrombloodcoll…
432	Exp1	WTSI	MGP_001	IMPC_CBC_001	IMPC_CBC_003_001	MGI:2164831	+/+			e3f8c9f1ec9f0d8950051fae0c21753f		male	24/04/2012	105.9	EquipmentID=OlympusAU400::Equipmentmanufacturer=OlympusDiagnostics::Equipmentmodel=AU400::Anesthesiausedforbloodcollection=InjectionnarcosiswithKetamine(100mg/kg)/Xylazine(10mg/kg)::Methodofbloodcollection=Retro-orbitalpuncture::Anticoagulant=LithiumHeparin::Bloodcollectiontubes=KabeLabortechnikLithiumheparincoatedtubes::Dateandtimeofsacrifice=2012-04-24T08:32:00Z::Storagetemperaturefrombloodcoll…
433	Exp1	WTSI	MGP_001	IMPC_CBC_001	IMPC_CBC_003_001	MGI:2164831	+/+			e3f8c9f1ec9f0d8950051fae0c21753f		female	09/04/2014	108.6	EquipmentID=OlympusAU400::Equipmentmanufacturer=OlympusDiagnostics::Equipmentmodel=AU400::Anesthesiausedforbloodcollection=InjectionnarcosiswithKetamine(100mg/kg)/Xylazine(10mg/kg)::Methodofbloodcollection=Retro-orbitalpuncture::Anticoagulant=LithiumHeparin::Bloodcollectiontubes=KabeLabortechnikLithiumheparincoatedtubes::Dateandtimeofsacrifice=2014-04-09T08:51:00Z::Storagetemperaturefrombloodcoll…
434	Exp1	WTSI	MGP_001	IMPC_CBC_001	IMPC_CBC_003_001	MGI:2164831	+/+			e3f8c9f1ec9f0d8950051fae0c21753f		female	26/11/2012	112.8	EquipmentID=OlympusAU400::Equipmentmanufacturer=OlympusDiagnostics::Equipmentmodel=AU400::Anesthesiausedforbloodcollection=InjectionnarcosiswithKetamine(100mg/kg)/Xylazine(10mg/kg)::Methodofbloodcollection=Retro-orbitalpuncture::Anticoagulant=LithiumHeparin::Bloodcollectiontubes=KabeLabortechnikLithiumheparincoatedtubes::Dateandtimeofsacrifice=2012-11-26T09:01:00Z::Storagetemperaturefrombloodcoll…
435	Exp1	WTSI	MGP_001	IMPC_CBC_001	IMPC_CBC_003_001	MGI:2164831	+/+			e3f8c9f1ec9f0d8950051fae0c21753f		male	16/04/2012	106.7	EquipmentID=OlympusAU400::Equipmentmanufacturer=OlympusDiagnostics::Equipmentmodel=AU400::Anesthesiausedforbloodcollection=InjectionnarcosiswithKetamine(100mg/kg)/Xylazine(10mg/kg)::Methodofbloodcollection=Retro-orbitalpuncture::Anticoagulant=LithiumHeparin::Bloodcollectiontubes=KabeLabortechnikLithiumheparincoatedtubes::Dateandtimeofsacrifice=2012-04-16T10:09:00Z::Storagetemperaturefrombloodcoll…
436	Exp1	WTSI	MGP_001	IMPC_CBC_001	IMPC_CBC_003_001	MGI:2164831	+/+			e3f8c9f1ec9f0d8950051fae0c21753f		female	27/02/2012	107.9	EquipmentID=OlympusAU400::Equipmentmanufacturer=OlympusDiagnostics::Equipmentmodel=AU400::Anesthesiausedforbloodcollection=InjectionnarcosiswithKetamine(100mg/kg)/Xylazine(10mg/kg)::Methodofbloodcollection=Retro-orbitalpuncture::Anticoagulant=LithiumHeparin::Bloodcollectiontubes=KabeLabortechnikLithiumheparincoatedtubes::Dateandtimeofsacrifice=2012-02-27T09:13:00Z::Storagetemperaturefrombloodcoll…
437	Exp1	WTSI	MGP_001	IMPC_CBC_001	IMPC_CBC_003_001	MGI:2164831	+/+			e3f8c9f1ec9f0d8950051fae0c21753f		male	30/05/2013	108.1	EquipmentID=OlympusAU400::Equipmentmanufacturer=OlympusDiagnostics::Equipmentmodel=AU400::Anesthesiausedforbloodcollection=InjectionnarcosiswithKetamine(100mg/kg)/Xylazine(10mg/kg)::Methodofbloodcollection=Retro-orbitalpuncture::Anticoagulant=LithiumHeparin::Bloodcollectiontubes=KabeLabortechnikLithiumheparincoatedtubes::Dateandtimeofsacrifice=2013-05-30T09:32:00Z::Storagetemperaturefrombloodcoll…
438	Exp1	WTSI	MGP_001	IMPC_CBC_001	IMPC_CBC_003_001	MGI:2164831	+/+			e3f8c9f1ec9f0d8950051fae0c21753f		female	03/12/2012	111.9	EquipmentID=OlympusAU400::Equipmentmanufacturer=OlympusDiagnostics::Equipmentmodel=AU400::Anesthesiausedforbloodcollection=InjectionnarcosiswithKetamine(100mg/kg)/Xylazine(10mg/kg)::Methodofbloodcollection=Retro-orbitalpuncture::Anticoagulant=LithiumHeparin::Bloodcollectiontubes=KabeLabortechnikLithiumheparincoatedtubes::Dateandtimeofsacrifice=2012-12-03T08:56:00Z::Storagetemperaturefrombloodcoll…
439	Exp1	WTSI	MGP_001	IMPC_CBC_001	IMPC_CBC_003_001	MGI:2164831	+/+			e3f8c9f1ec9f0d8950051fae0c21753f		female	03/10/2012	111.4	EquipmentID=OlympusAU400::Equipmentmanufacturer=OlympusDiagnostics::Equipmentmodel=AU400::Anesthesiausedforbloodcollection=InjectionnarcosiswithKetamine(100mg/kg)/Xylazine(10mg/kg)::Methodofbloodcollection=Retro-orbitalpuncture::Anticoagulant=LithiumHeparin::Bloodcollectiontubes=KabeLabortechnikLithiumheparincoatedtubes::Dateandtimeofsacrifice=2012-10-03T10:14:00Z::Storagetemperaturefrombloodcoll…
440	Exp1	WTSI	MGP_001	IMPC_CBC_001	IMPC_CBC_003_001	MGI:2164831	+/+			e3f8c9f1ec9f0d8950051fae0c21753f		male	16/04/2012	109.2	EquipmentID=OlympusAU400::Equipmentmanufacturer=OlympusDiagnostics::Equipmentmodel=AU400::Anesthesiausedforbloodcollection=InjectionnarcosiswithKetamine(100mg/kg)/Xylazine(10mg/kg)::Methodofbloodcollection=Retro-orbitalpuncture::Anticoagulant=LithiumHeparin::Bloodcollectiontubes=KabeLabortechnikLithiumheparincoatedtubes::Dateandtimeofsacrifice=2012-04-16T10:15:00Z::Storagetemperaturefrombloodcoll…
441	Exp1	WTSI	MGP_001	IMPC_CBC_001	IMPC_CBC_003_001	MGI:2164831	+/+			e3f8c9f1ec9f0d8950051fae0c21753f		female	29/01/2013	110.9	EquipmentID=OlympusAU400::Equipmentmanufacturer=OlympusDiagnostics::Equipmentmodel=AU400::Anesthesiausedforbloodcollection=InjectionnarcosiswithKetamine(100mg/kg)/Xylazine(10mg/kg)::Methodofbloodcollection=Retro-orbitalpuncture::Anticoagulant=LithiumHeparin::Bloodcollectiontubes=KabeLabortechnikLithiumheparincoatedtubes::Dateandtimeofsacrifice=2013-01-29T09:15:00Z::Storagetemperaturefrombloodcoll…
442	Exp1	WTSI	MGP_001	IMPC_CBC_001	IMPC_CBC_003_001	MGI:2164831	+/+			e3f8c9f1ec9f0d8950051fae0c21753f		male	13/11/2013	109.3	EquipmentID=OlympusAU400::Equipmentmanufacturer=OlympusDiagnostics::Equipmentmodel=AU400::Anesthesiausedforbloodcollection=InjectionnarcosiswithKetamine(100mg/kg)/Xylazine(10mg/kg)::Methodofbloodcollection=Retro-orbitalpuncture::Anticoagulant=LithiumHeparin::Bloodcollectiontubes=KabeLabortechnikLithiumheparincoatedtubes::Dateandtimeofsacrifice=2013-11-13T11:29:00Z::Storagetemperaturefrombloodcoll…
443	Exp1	WTSI	MGP_001	IMPC_CBC_001	IMPC_CBC_003_001	MGI:2164831	+/+			e3f8c9f1ec9f0d8950051fae0c21753f		female	20/05/2013	109.7	EquipmentID=OlympusAU400::Equipmentmanufacturer=OlympusDiagnostics::Equipmentmodel=AU400::Anesthesiausedforbloodcollection=InjectionnarcosiswithKetamine(100mg/kg)/Xylazine(10mg/kg)::Methodofbloodcollection=Retro-orbitalpuncture::Anticoagulant=LithiumHeparin::Bloodcollectiontubes=KabeLabortechnikLithiumheparincoatedtubes::Dateandtimeofsacrifice=2013-05-20T08:45:00Z::Storagetemperaturefrombloodcoll…
444	Exp1	WTSI	MGP_001	IMPC_CBC_001	IMPC_CBC_003_001	MGI:2164831	+/+			e3f8c9f1ec9f0d8950051fae0c21753f		female	03/12/2012	112.4	EquipmentID=OlympusAU400::Equipmentmanufacturer=OlympusDiagnostics::Equipmentmodel=AU400::Anesthesiausedforbloodcollection=InjectionnarcosiswithKetamine(100mg/kg)/Xylazine(10mg/kg)::Methodofbloodcollection=Retro-orbitalpuncture::Anticoagulant=LithiumHeparin::Bloodcollectiontubes=KabeLabortechnikLithiumheparincoatedtubes::Dateandtimeofsacrifice=2012-12-03T09:03:00Z::Storagetemperaturefrombloodcoll…
445	Exp1	WTSI	MGP_001	IMPC_CBC_001	IMPC_CBC_003_001	MGI:2164831	+/+			e3f8c9f1ec9f0d8950051fae0c21753f		female	18/06/2012	110.8	EquipmentID=OlympusAU400::Equipmentmanufacturer=OlympusDiagnostics::Equipmentmodel=AU400::Anesthesiausedforbloodcollection=InjectionnarcosiswithKetamine(100mg/kg)/Xylazine(10mg/kg)::Methodofbloodcollection=Retro-orbitalpuncture::Anticoagulant=LithiumHeparin::Bloodcollectiontubes=KabeLabortechnikLithiumheparincoatedtubes::Dateandtimeofsacrifice=2012-06-18T10:34:00Z::Storagetemperaturefrombloodcoll…
446	Exp1	WTSI	MGP_001	IMPC_CBC_001	IMPC_CBC_003_001	MGI:2164831	+/+			e3f8c9f1ec9f0d8950051fae0c21753f		male	25/04/2013	107.8	EquipmentID=OlympusAU400::Equipmentmanufacturer=OlympusDiagnostics::Equipmentmodel=AU400::Anesthesiausedforbloodcollection=InjectionnarcosiswithKetamine(100mg/kg)/Xylazine(10mg/kg)::Methodofbloodcollection=Retro-orbitalpuncture::Anticoagulant=LithiumHeparin::Bloodcollectiontubes=KabeLabortechnikLithiumheparincoatedtubes::Dateandtimeofsacrifice=2013-04-25T08:45:00Z::Storagetemperaturefrombloodcoll…
447	Exp1	WTSI	MGP_001	IMPC_CBC_001	IMPC_CBC_003_001	MGI:2164831	+/+			e3f8c9f1ec9f0d8950051fae0c21753f		male	05/08/2013	108.3	EquipmentID=OlympusAU400::Equipmentmanufacturer=OlympusDiagnostics::Equipmentmodel=AU400::Anesthesiausedforbloodcollection=InjectionnarcosiswithKetamine(100mg/kg)/Xylazine(10mg/kg)::Methodofbloodcollection=Retro-orbitalpuncture::Anticoagulant=LithiumHeparin::Bloodcollectiontubes=KabeLabortechnikLithiumheparincoatedtubes::Dateandtimeofsacrifice=2013-08-05T09:03:00Z::Storagetemperaturefrombloodcoll…
448	Exp1	WTSI	MGP_001	IMPC_CBC_001	IMPC_CBC_003_001	MGI:2164831	+/+			e3f8c9f1ec9f0d8950051fae0c21753f		male	31/07/2012	107.4	EquipmentID=OlympusAU400::Equipmentmanufacturer=OlympusDiagnostics::Equipmentmodel=AU400::Anesthesiausedforbloodcollection=InjectionnarcosiswithKetamine(100mg/kg)/Xylazine(10mg/kg)::Methodofbloodcollection=Retro-orbitalpuncture::Anticoagulant=LithiumHeparin::Bloodcollectiontubes=KabeLabortechnikLithiumheparincoatedtubes::Dateandtimeofsacrifice=2012-07-31T09:00:00Z::Storagetemperaturefrombloodcoll…
449	Exp1	WTSI	MGP_001	IMPC_CBC_001	IMPC_CBC_003_001	MGI:2164831	+/+			e3f8c9f1ec9f0d8950051fae0c21753f		male	26/11/2012	110.2	EquipmentID=OlympusAU400::Equipmentmanufacturer=OlympusDiagnostics::Equipmentmodel=AU400::Anesthesiausedforbloodcollection=InjectionnarcosiswithKetamine(100mg/kg)/Xylazine(10mg/kg)::Methodofbloodcollection=Retro-orbitalpuncture::Anticoagulant=LithiumHeparin::Bloodcollectiontubes=KabeLabortechnikLithiumheparincoatedtubes::Dateandtimeofsacrifice=2012-11-26T09:08:00Z::Storagetemperaturefrombloodcoll…
450	Exp1	WTSI	MGP_001	IMPC_CBC_001	IMPC_CBC_003_001	MGI:2164831	+/+			e3f8c9f1ec9f0d8950051fae0c21753f		male	02/04/2012	108	EquipmentID=OlympusAU400::Equipmentmanufacturer=OlympusDiagnostics::Equipmentmodel=AU400::Anesthesiausedforbloodcollection=InjectionnarcosiswithKetamine(100mg/kg)/Xylazine(10mg/kg)::Methodofbloodcollection=Retro-orbitalpuncture::Anticoagulant=LithiumHeparin::Bloodcollectiontubes=KabeLabortechnikLithiumheparincoatedtubes::Dateandtimeofsacrifice=2012-04-02T08:33:00Z::Storagetemperaturefrombloodcoll…
451	Exp1	WTSI	MGP_001	IMPC_CBC_001	IMPC_CBC_003_001	MGI:2164831	+/+			e3f8c9f1ec9f0d8950051fae0c21753f		female	02/04/2012	108.1	EquipmentID=OlympusAU400::Equipmentmanufacturer=OlympusDiagnostics::Equipmentmodel=AU400::Anesthesiausedforbloodcollection=InjectionnarcosiswithKetamine(100mg/kg)/Xylazine(10mg/kg)::Methodofbloodcollection=Retro-orbitalpuncture::Anticoagulant=LithiumHeparin::Bloodcollectiontubes=KabeLabortechnikLithiumheparincoatedtubes::Dateandtimeofsacrifice=2012-04-02T09:58:00Z::Storagetemperaturefrombloodcoll…
452	Exp1	WTSI	MGP_001	IMPC_CBC_001	IMPC_CBC_003_001	MGI:2164831	+/+			e3f8c9f1ec9f0d8950051fae0c21753f		male	12/06/2013	110.2	EquipmentID=OlympusAU400::Equipmentmanufacturer=OlympusDiagnostics::Equipmentmodel=AU400::Anesthesiausedforbloodcollection=InjectionnarcosiswithKetamine(100mg/kg)/Xylazine(10mg/kg)::Methodofbloodcollection=Retro-orbitalpuncture::Anticoagulant=LithiumHeparin::Bloodcollectiontubes=KabeLabortechnikLithiumheparincoatedtubes::Dateandtimeofsacrifice=2013-06-12T08:50:00Z::Storagetemperaturefrombloodcoll…
453	Exp1	WTSI	MGP_001	IMPC_CBC_001	IMPC_CBC_003_001	MGI:2164831	+/+			e3f8c9f1ec9f0d8950051fae0c21753f		female	29/01/2013	109.6	EquipmentID=OlympusAU400::Equipmentmanufacturer=OlympusDiagnostics::Equipmentmodel=AU400::Anesthesiausedforbloodcollection=InjectionnarcosiswithKetamine(100mg/kg)/Xylazine(10mg/kg)::Methodofbloodcollection=Retro-orbitalpuncture::Anticoagulant=LithiumHeparin::Bloodcollectiontubes=KabeLabortechnikLithiumheparincoatedtubes::Dateandtimeofsacrifice=2013-01-29T09:31:00Z::Storagetemperaturefrombloodcoll…
454	Exp1	WTSI	MGP_001	IMPC_CBC_001	IMPC_CBC_003_001	MGI:2164831	+/+			e3f8c9f1ec9f0d8950051fae0c21753f		female	10/04/2012	109.9	EquipmentID=OlympusAU400::Equipmentmanufacturer=OlympusDiagnostics::Equipmentmodel=AU400::Anesthesiausedforbloodcollection=InjectionnarcosiswithKetamine(100mg/kg)/Xylazine(10mg/kg)::Methodofbloodcollection=Retro-orbitalpuncture::Anticoagulant=LithiumHeparin::Bloodcollectiontubes=KabeLabortechnikLithiumheparincoatedtubes::Dateandtimeofsacrifice=2012-04-10T09:34:00Z::Storagetemperaturefrombloodcoll…
455	Exp1	WTSI	MGP_001	IMPC_CBC_001	IMPC_CBC_003_001	MGI:2164831	+/+			e3f8c9f1ec9f0d8950051fae0c21753f		female	24/04/2012	110.4	EquipmentID=OlympusAU400::Equipmentmanufacturer=OlympusDiagnostics::Equipmentmodel=AU400::Anesthesiausedforbloodcollection=InjectionnarcosiswithKetamine(100mg/kg)/Xylazine(10mg/kg)::Methodofbloodcollection=Retro-orbitalpuncture::Anticoagulant=LithiumHeparin::Bloodcollectiontubes=KabeLabortechnikLithiumheparincoatedtubes::Dateandtimeofsacrifice=2012-04-24T09:21:00Z::Storagetemperaturefrombloodcoll…
456	Exp1	WTSI	MGP_001	IMPC_CBC_001	IMPC_CBC_003_001	MGI:2164831	+/+			e3f8c9f1ec9f0d8950051fae0c21753f		male	05/08/2013	108.2	EquipmentID=OlympusAU400::Equipmentmanufacturer=OlympusDiagnostics::Equipmentmodel=AU400::Anesthesiausedforbloodcollection=InjectionnarcosiswithKetamine(100mg/kg)/Xylazine(10mg/kg)::Methodofbloodcollection=Retro-orbitalpuncture::Anticoagulant=LithiumHeparin::Bloodcollectiontubes=KabeLabortechnikLithiumheparincoatedtubes::Dateandtimeofsacrifice=2013-08-05T09:04:00Z::Storagetemperaturefrombloodcoll…
457	Exp1	WTSI	MGP_001	IMPC_CBC_001	IMPC_CBC_003_001	MGI:2164831	+/+			e3f8c9f1ec9f0d8950051fae0c21753f		male	03/07/2013	109.3	EquipmentID=OlympusAU400::Equipmentmanufacturer=OlympusDiagnostics::Equipmentmodel=AU400::Anesthesiausedforbloodcollection=InjectionnarcosiswithKetamine(100mg/kg)/Xylazine(10mg/kg)::Methodofbloodcollection=Retro-orbitalpuncture::Anticoagulant=LithiumHeparin::Bloodcollectiontubes=KabeLabortechnikLithiumheparincoatedtubes::Dateandtimeofsacrifice=2013-07-03T08:49:00Z::Storagetemperaturefrombloodcoll…
458	Exp1	WTSI	MGP_001	IMPC_CBC_001	IMPC_CBC_003_001	MGI:2164831	+/+			e3f8c9f1ec9f0d8950051fae0c21753f		female	18/07/2012	109.5	EquipmentID=OlympusAU400::Equipmentmanufacturer=OlympusDiagnostics::Equipmentmodel=AU400::Anesthesiausedforbloodcollection=InjectionnarcosiswithKetamine(100mg/kg)/Xylazine(10mg/kg)::Methodofbloodcollection=Retro-orbitalpuncture::Anticoagulant=LithiumHeparin::Bloodcollectiontubes=KabeLabortechnikLithiumheparincoatedtubes::Dateandtimeofsacrifice=2012-07-18T08:37:00Z::Storagetemperaturefrombloodcoll…
459	Exp1	WTSI	MGP_001	IMPC_CBC_001	IMPC_CBC_003_001	MGI:2164831	MDTZ	MGI:1920223	MGI:4431644	e3f8c9f1ec9f0d8950051fae0c21753f	homozygote	female	28/08/2012	112.5	EquipmentID=OlympusAU400::Equipmentmanufacturer=OlympusDiagnostics::Equipmentmodel=AU400::Anesthesiausedforbloodcollection=InjectionnarcosiswithKetamine(100mg/kg)/Xylazine(10mg/kg)::Methodofbloodcollection=Retro-orbitalpuncture::Anticoagulant=LithiumHeparin::Bloodcollectiontubes=KabeLabortechnikLithiumheparincoatedtubes::Dateandtimeofsacrifice=2012-08-28T08:45:00Z::Storagetemperaturefrombloodcoll…
460	Exp1	WTSI	MGP_001	IMPC_CBC_001	IMPC_CBC_003_001	MGI:2164831	+/+			e3f8c9f1ec9f0d8950051fae0c21753f		male	22/07/2013	107.8	EquipmentID=OlympusAU400::Equipmentmanufacturer=OlympusDiagnostics::Equipmentmodel=AU400::Anesthesiausedforbloodcollection=InjectionnarcosiswithKetamine(100mg/kg)/Xylazine(10mg/kg)::Methodofbloodcollection=Retro-orbitalpuncture::Anticoagulant=LithiumHeparin::Bloodcollectiontubes=KabeLabortechnikLithiumheparincoatedtubes::Dateandtimeofsacrifice=2013-07-22T08:56:00Z::Storagetemperaturefrombloodcoll…
461	Exp1	WTSI	MGP_001	IMPC_CBC_001	IMPC_CBC_003_001	MGI:2164831	+/+			e3f8c9f1ec9f0d8950051fae0c21753f		male	22/08/2013	105.4	EquipmentID=OlympusAU400::Equipmentmanufacturer=OlympusDiagnostics::Equipmentmodel=AU400::Anesthesiausedforbloodcollection=InjectionnarcosiswithKetamine(100mg/kg)/Xylazine(10mg/kg)::Methodofbloodcollection=Retro-orbitalpuncture::Anticoagulant=LithiumHeparin::Bloodcollectiontubes=KabeLabortechnikLithiumheparincoatedtubes::Dateandtimeofsacrifice=2013-08-22T10:57:00Z::Storagetemperaturefrombloodcoll…
462	Exp1	WTSI	MGP_001	IMPC_CBC_001	IMPC_CBC_003_001	MGI:2164831	+/+			e3f8c9f1ec9f0d8950051fae0c21753f		female	05/03/2012	110	EquipmentID=OlympusAU400::Equipmentmanufacturer=OlympusDiagnostics::Equipmentmodel=AU400::Anesthesiausedforbloodcollection=InjectionnarcosiswithKetamine(100mg/kg)/Xylazine(10mg/kg)::Methodofbloodcollection=Retro-orbitalpuncture::Anticoagulant=LithiumHeparin::Bloodcollectiontubes=KabeLabortechnikLithiumheparincoatedtubes::Dateandtimeofsacrifice=2012-03-05T08:56:00Z::Storagetemperaturefrombloodcoll…
463	Exp1	WTSI	MGP_001	IMPC_CBC_001	IMPC_CBC_003_001	MGI:2164831	+/+			e3f8c9f1ec9f0d8950051fae0c21753f		male	11/06/2014	109.9	EquipmentID=OlympusAU400::Equipmentmanufacturer=OlympusDiagnostics::Equipmentmodel=AU400::Anesthesiausedforbloodcollection=InjectionnarcosiswithKetamine(100mg/kg)/Xylazine(10mg/kg)::Methodofbloodcollection=Retro-orbitalpuncture::Anticoagulant=LithiumHeparin::Bloodcollectiontubes=KabeLabortechnikLithiumheparincoatedtubes::Dateandtimeofsacrifice=2014-06-11T08:33:00Z::Storagetemperaturefrombloodcoll…
464	Exp1	WTSI	MGP_001	IMPC_CBC_001	IMPC_CBC_003_001	MGI:2164831	+/+			e3f8c9f1ec9f0d8950051fae0c21753f		male	26/03/2013	111.9	EquipmentID=OlympusAU400::Equipmentmanufacturer=OlympusDiagnostics::Equipmentmodel=AU400::Anesthesiausedforbloodcollection=InjectionnarcosiswithKetamine(100mg/kg)/Xylazine(10mg/kg)::Methodofbloodcollection=Retro-orbitalpuncture::Anticoagulant=LithiumHeparin::Bloodcollectiontubes=KabeLabortechnikLithiumheparincoatedtubes::Dateandtimeofsacrifice=2013-03-26T09:12:00Z::Storagetemperaturefrombloodcoll…
465	Exp1	WTSI	MGP_001	IMPC_CBC_001	IMPC_CBC_003_001	MGI:2164831	+/+			e3f8c9f1ec9f0d8950051fae0c21753f		female	07/11/2012	108.8	EquipmentID=OlympusAU400::Equipmentmanufacturer=OlympusDiagnostics::Equipmentmodel=AU400::Anesthesiausedforbloodcollection=InjectionnarcosiswithKetamine(100mg/kg)/Xylazine(10mg/kg)::Methodofbloodcollection=Retro-orbitalpuncture::Anticoagulant=LithiumHeparin::Bloodcollectiontubes=KabeLabortechnikLithiumheparincoatedtubes::Dateandtimeofsacrifice=2012-11-07T09:18:00Z::Storagetemperaturefrombloodcoll…
466	Exp1	WTSI	MGP_001	IMPC_CBC_001	IMPC_CBC_003_001	MGI:2164831	+/+			e3f8c9f1ec9f0d8950051fae0c21753f		male	30/05/2012	107.1	EquipmentID=OlympusAU400::Equipmentmanufacturer=OlympusDiagnostics::Equipmentmodel=AU400::Anesthesiausedforbloodcollection=InjectionnarcosiswithKetamine(100mg/kg)/Xylazine(10mg/kg)::Methodofbloodcollection=Retro-orbitalpuncture::Anticoagulant=LithiumHeparin::Bloodcollectiontubes=KabeLabortechnikLithiumheparincoatedtubes::Dateandtimeofsacrifice=2012-05-30T10:11:00Z::Storagetemperaturefrombloodcoll…
467	Exp1	WTSI	MGP_001	IMPC_CBC_001	IMPC_CBC_003_001	MGI:2164831	+/+			e3f8c9f1ec9f0d8950051fae0c21753f		female	01/05/2012	109.9	EquipmentID=OlympusAU400::Equipmentmanufacturer=OlympusDiagnostics::Equipmentmodel=AU400::Anesthesiausedforbloodcollection=InjectionnarcosiswithKetamine(100mg/kg)/Xylazine(10mg/kg)::Methodofbloodcollection=Retro-orbitalpuncture::Anticoagulant=LithiumHeparin::Bloodcollectiontubes=KabeLabortechnikLithiumheparincoatedtubes::Dateandtimeofsacrifice=2012-05-01T09:34:00Z::Storagetemperaturefrombloodcoll…
468	Exp1	WTSI	MGP_001	IMPC_CBC_001	IMPC_CBC_003_001	MGI:2164831	+/+			e3f8c9f1ec9f0d8950051fae0c21753f		male	15/04/2013	109.5	EquipmentID=OlympusAU400::Equipmentmanufacturer=OlympusDiagnostics::Equipmentmodel=AU400::Anesthesiausedforbloodcollection=InjectionnarcosiswithKetamine(100mg/kg)/Xylazine(10mg/kg)::Methodofbloodcollection=Retro-orbitalpuncture::Anticoagulant=LithiumHeparin::Bloodcollectiontubes=KabeLabortechnikLithiumheparincoatedtubes::Dateandtimeofsacrifice=2013-04-15T09:29:00Z::Storagetemperaturefrombloodcoll…
469	Exp1	WTSI	MGP_001	IMPC_CBC_001	IMPC_CBC_003_001	MGI:2164831	+/+			e3f8c9f1ec9f0d8950051fae0c21753f		male	26/03/2013	107.9	EquipmentID=OlympusAU400::Equipmentmanufacturer=OlympusDiagnostics::Equipmentmodel=AU400::Anesthesiausedforbloodcollection=InjectionnarcosiswithKetamine(100mg/kg)/Xylazine(10mg/kg)::Methodofbloodcollection=Retro-orbitalpuncture::Anticoagulant=LithiumHeparin::Bloodcollectiontubes=KabeLabortechnikLithiumheparincoatedtubes::Dateandtimeofsacrifice=2013-03-26T08:44:00Z::Storagetemperaturefrombloodcoll…
470	Exp1	WTSI	MGP_001	IMPC_CBC_001	IMPC_CBC_003_001	MGI:2164831	MDTZ	MGI:1920223	MGI:4431644	e3f8c9f1ec9f0d8950051fae0c21753f	homozygote	male	20/08/2012	110	EquipmentID=OlympusAU400::Equipmentmanufacturer=OlympusDiagnostics::Equipmentmodel=AU400::Anesthesiausedforbloodcollection=InjectionnarcosiswithKetamine(100mg/kg)/Xylazine(10mg/kg)::Methodofbloodcollection=Retro-orbitalpuncture::Anticoagulant=LithiumHeparin::Bloodcollectiontubes=KabeLabortechnikLithiumheparincoatedtubes::Dateandtimeofsacrifice=2012-08-20T09:18:00Z::Storagetemperaturefrombloodcoll…
471	Exp1	WTSI	MGP_001	IMPC_CBC_001	IMPC_CBC_003_001	MGI:2164831	+/+			e3f8c9f1ec9f0d8950051fae0c21753f		male	16/01/2013	110.5	EquipmentID=OlympusAU400::Equipmentmanufacturer=OlympusDiagnostics::Equipmentmodel=AU400::Anesthesiausedforbloodcollection=InjectionnarcosiswithKetamine(100mg/kg)/Xylazine(10mg/kg)::Methodofbloodcollection=Retro-orbitalpuncture::Anticoagulant=LithiumHeparin::Bloodcollectiontubes=KabeLabortechnikLithiumheparincoatedtubes::Dateandtimeofsacrifice=2013-01-16T09:16:00Z::Storagetemperaturefrombloodcoll…
472	Exp1	WTSI	MGP_001	IMPC_CBC_001	IMPC_CBC_003_001	MGI:2164831	+/+			e3f8c9f1ec9f0d8950051fae0c21753f		male	02/04/2012	106.4	EquipmentID=OlympusAU400::Equipmentmanufacturer=OlympusDiagnostics::Equipmentmodel=AU400::Anesthesiausedforbloodcollection=InjectionnarcosiswithKetamine(100mg/kg)/Xylazine(10mg/kg)::Methodofbloodcollection=Retro-orbitalpuncture::Anticoagulant=LithiumHeparin::Bloodcollectiontubes=KabeLabortechnikLithiumheparincoatedtubes::Dateandtimeofsacrifice=2012-04-02T10:04:00Z::Storagetemperaturefrombloodcoll…
473	Exp1	WTSI	MGP_001	IMPC_CBC_001	IMPC_CBC_003_001	MGI:2164831	+/+			e3f8c9f1ec9f0d8950051fae0c21753f		male	18/09/2013	104	EquipmentID=OlympusAU400::Equipmentmanufacturer=OlympusDiagnostics::Equipmentmodel=AU400::Anesthesiausedforbloodcollection=InjectionnarcosiswithKetamine(100mg/kg)/Xylazine(10mg/kg)::Methodofbloodcollection=Retro-orbitalpuncture::Anticoagulant=LithiumHeparin::Bloodcollectiontubes=KabeLabortechnikLithiumheparincoatedtubes::Dateandtimeofsacrifice=2013-09-18T11:13:00Z::Storagetemperaturefrombloodcoll…
474	Exp1	WTSI	MGP_001	IMPC_CBC_001	IMPC_CBC_003_001	MGI:2164831	+/+			e3f8c9f1ec9f0d8950051fae0c21753f		female	10/07/2012	111.2	EquipmentID=OlympusAU400::Equipmentmanufacturer=OlympusDiagnostics::Equipmentmodel=AU400::Anesthesiausedforbloodcollection=InjectionnarcosiswithKetamine(100mg/kg)/Xylazine(10mg/kg)::Methodofbloodcollection=Retro-orbitalpuncture::Anticoagulant=LithiumHeparin::Bloodcollectiontubes=KabeLabortechnikLithiumheparincoatedtubes::Dateandtimeofsacrifice=2012-07-10T10:29:00Z::Storagetemperaturefrombloodcoll…
475	Exp1	WTSI	MGP_001	IMPC_CBC_001	IMPC_CBC_003_001	MGI:2164831	+/+			e3f8c9f1ec9f0d8950051fae0c21753f		female	26/03/2013	110.9	EquipmentID=OlympusAU400::Equipmentmanufacturer=OlympusDiagnostics::Equipmentmodel=AU400::Anesthesiausedforbloodcollection=InjectionnarcosiswithKetamine(100mg/kg)/Xylazine(10mg/kg)::Methodofbloodcollection=Retro-orbitalpuncture::Anticoagulant=LithiumHeparin::Bloodcollectiontubes=KabeLabortechnikLithiumheparincoatedtubes::Dateandtimeofsacrifice=2013-03-26T09:40:00Z::Storagetemperaturefrombloodcoll…
476	Exp1	WTSI	MGP_001	IMPC_CBC_001	IMPC_CBC_003_001	MGI:2164831	+/+			e3f8c9f1ec9f0d8950051fae0c21753f		male	28/08/2013	109.2	EquipmentID=OlympusAU400::Equipmentmanufacturer=OlympusDiagnostics::Equipmentmodel=AU400::Anesthesiausedforbloodcollection=InjectionnarcosiswithKetamine(100mg/kg)/Xylazine(10mg/kg)::Methodofbloodcollection=Retro-orbitalpuncture::Anticoagulant=LithiumHeparin::Bloodcollectiontubes=KabeLabortechnikLithiumheparincoatedtubes::Dateandtimeofsacrifice=2013-08-28T10:56:00Z::Storagetemperaturefrombloodcoll…
477	Exp1	WTSI	MGP_001	IMPC_CBC_001	IMPC_CBC_003_001	MGI:2164831	+/+			e3f8c9f1ec9f0d8950051fae0c21753f		male	29/01/2013	108.3	EquipmentID=OlympusAU400::Equipmentmanufacturer=OlympusDiagnostics::Equipmentmodel=AU400::Anesthesiausedforbloodcollection=InjectionnarcosiswithKetamine(100mg/kg)/Xylazine(10mg/kg)::Methodofbloodcollection=Retro-orbitalpuncture::Anticoagulant=LithiumHeparin::Bloodcollectiontubes=KabeLabortechnikLithiumheparincoatedtubes::Dateandtimeofsacrifice=2013-01-29T10:01:00Z::Storagetemperaturefrombloodcoll…
478	Exp1	WTSI	MGP_001	IMPC_CBC_001	IMPC_CBC_003_001	MGI:2164831	+/+			e3f8c9f1ec9f0d8950051fae0c21753f		male	02/07/2012	108	EquipmentID=OlympusAU400::Equipmentmanufacturer=OlympusDiagnostics::Equipmentmodel=AU400::Anesthesiausedforbloodcollection=InjectionnarcosiswithKetamine(100mg/kg)/Xylazine(10mg/kg)::Methodofbloodcollection=Retro-orbitalpuncture::Anticoagulant=LithiumHeparin::Bloodcollectiontubes=KabeLabortechnikLithiumheparincoatedtubes::Dateandtimeofsacrifice=2012-07-02T09:20:00Z::Storagetemperaturefrombloodcoll…
479	Exp1	WTSI	MGP_001	IMPC_CBC_001	IMPC_CBC_003_001	MGI:2164831	+/+			e3f8c9f1ec9f0d8950051fae0c21753f		female	05/03/2012	107.8	EquipmentID=OlympusAU400::Equipmentmanufacturer=OlympusDiagnostics::Equipmentmodel=AU400::Anesthesiausedforbloodcollection=InjectionnarcosiswithKetamine(100mg/kg)/Xylazine(10mg/kg)::Methodofbloodcollection=Retro-orbitalpuncture::Anticoagulant=LithiumHeparin::Bloodcollectiontubes=KabeLabortechnikLithiumheparincoatedtubes::Dateandtimeofsacrifice=2012-03-05T09:04:00Z::Storagetemperaturefrombloodcoll…
480	Exp1	WTSI	MGP_001	IMPC_CBC_001	IMPC_CBC_003_001	MGI:2164831	+/+			e3f8c9f1ec9f0d8950051fae0c21753f		female	27/11/2013	110.7	EquipmentID=OlympusAU400::Equipmentmanufacturer=OlympusDiagnostics::Equipmentmodel=AU400::Anesthesiausedforbloodcollection=InjectionnarcosiswithKetamine(100mg/kg)/Xylazine(10mg/kg)::Methodofbloodcollection=Retro-orbitalpuncture::Anticoagulant=LithiumHeparin::Bloodcollectiontubes=KabeLabortechnikLithiumheparincoatedtubes::Dateandtimeofsacrifice=2013-11-27T11:05:00Z::Storagetemperaturefrombloodcoll…
481	Exp1	WTSI	MGP_001	IMPC_CBC_001	IMPC_CBC_003_001	MGI:2164831	+/+			e3f8c9f1ec9f0d8950051fae0c21753f		male	30/05/2012	107.3	EquipmentID=OlympusAU400::Equipmentmanufacturer=OlympusDiagnostics::Equipmentmodel=AU400::Anesthesiausedforbloodcollection=InjectionnarcosiswithKetamine(100mg/kg)/Xylazine(10mg/kg)::Methodofbloodcollection=Retro-orbitalpuncture::Anticoagulant=LithiumHeparin::Bloodcollectiontubes=KabeLabortechnikLithiumheparincoatedtubes::Dateandtimeofsacrifice=2012-05-30T10:03:00Z::Storagetemperaturefrombloodcoll…
482	Exp1	WTSI	MGP_001	IMPC_CBC_001	IMPC_CBC_003_001	MGI:2164831	+/+			e3f8c9f1ec9f0d8950051fae0c21753f		male	28/08/2012	110.4	EquipmentID=OlympusAU400::Equipmentmanufacturer=OlympusDiagnostics::Equipmentmodel=AU400::Anesthesiausedforbloodcollection=InjectionnarcosiswithKetamine(100mg/kg)/Xylazine(10mg/kg)::Methodofbloodcollection=Retro-orbitalpuncture::Anticoagulant=LithiumHeparin::Bloodcollectiontubes=KabeLabortechnikLithiumheparincoatedtubes::Dateandtimeofsacrifice=2012-08-28T09:28:00Z::Storagetemperaturefrombloodcoll…
483	Exp1	WTSI	MGP_001	IMPC_CBC_001	IMPC_CBC_003_001	MGI:2164831	+/+			e3f8c9f1ec9f0d8950051fae0c21753f		female	20/05/2013	109.4	EquipmentID=OlympusAU400::Equipmentmanufacturer=OlympusDiagnostics::Equipmentmodel=AU400::Anesthesiausedforbloodcollection=InjectionnarcosiswithKetamine(100mg/kg)/Xylazine(10mg/kg)::Methodofbloodcollection=Retro-orbitalpuncture::Anticoagulant=LithiumHeparin::Bloodcollectiontubes=KabeLabortechnikLithiumheparincoatedtubes::Dateandtimeofsacrifice=2013-05-20T08:48:00Z::Storagetemperaturefrombloodcoll…
484	Exp1	WTSI	MGP_001	IMPC_CBC_001	IMPC_CBC_003_001	MGI:2164831	+/+			e3f8c9f1ec9f0d8950051fae0c21753f		female	27/03/2012	106.3	EquipmentID=OlympusAU400::Equipmentmanufacturer=OlympusDiagnostics::Equipmentmodel=AU400::Anesthesiausedforbloodcollection=InjectionnarcosiswithKetamine(100mg/kg)/Xylazine(10mg/kg)::Methodofbloodcollection=Retro-orbitalpuncture::Anticoagulant=LithiumHeparin::Bloodcollectiontubes=KabeLabortechnikLithiumheparincoatedtubes::Dateandtimeofsacrifice=2012-03-27T10:17:00Z::Storagetemperaturefrombloodcoll…
485	Exp1	WTSI	MGP_001	IMPC_CBC_001	IMPC_CBC_003_001	MGI:2164831	+/+			e3f8c9f1ec9f0d8950051fae0c21753f		female	30/05/2012	112.7	EquipmentID=OlympusAU400::Equipmentmanufacturer=OlympusDiagnostics::Equipmentmodel=AU400::Anesthesiausedforbloodcollection=InjectionnarcosiswithKetamine(100mg/kg)/Xylazine(10mg/kg)::Methodofbloodcollection=Retro-orbitalpuncture::Anticoagulant=LithiumHeparin::Bloodcollectiontubes=KabeLabortechnikLithiumheparincoatedtubes::Dateandtimeofsacrifice=2012-05-30T09:35:00Z::Storagetemperaturefrombloodcoll…
486	Exp1	WTSI	MGP_001	IMPC_CBC_001	IMPC_CBC_003_001	MGI:2164831	+/+			e3f8c9f1ec9f0d8950051fae0c21753f		male	31/07/2012	108.7	EquipmentID=OlympusAU400::Equipmentmanufacturer=OlympusDiagnostics::Equipmentmodel=AU400::Anesthesiausedforbloodcollection=InjectionnarcosiswithKetamine(100mg/kg)/Xylazine(10mg/kg)::Methodofbloodcollection=Retro-orbitalpuncture::Anticoagulant=LithiumHeparin::Bloodcollectiontubes=KabeLabortechnikLithiumheparincoatedtubes::Dateandtimeofsacrifice=2012-07-31T08:51:00Z::Storagetemperaturefrombloodcoll…
487	Exp1	WTSI	MGP_001	IMPC_CBC_001	IMPC_CBC_003_001	MGI:2164831	+/+			e3f8c9f1ec9f0d8950051fae0c21753f		male	10/07/2012	108.5	EquipmentID=OlympusAU400::Equipmentmanufacturer=OlympusDiagnostics::Equipmentmodel=AU400::Anesthesiausedforbloodcollection=InjectionnarcosiswithKetamine(100mg/kg)/Xylazine(10mg/kg)::Methodofbloodcollection=Retro-orbitalpuncture::Anticoagulant=LithiumHeparin::Bloodcollectiontubes=KabeLabortechnikLithiumheparincoatedtubes::Dateandtimeofsacrifice=2012-07-10T10:27:00Z::Storagetemperaturefrombloodcoll…
488	Exp1	WTSI	MGP_001	IMPC_CBC_001	IMPC_CBC_003_001	MGI:2164831	+/+			e3f8c9f1ec9f0d8950051fae0c21753f		male	01/05/2012	105.6	EquipmentID=OlympusAU400::Equipmentmanufacturer=OlympusDiagnostics::Equipmentmodel=AU400::Anesthesiausedforbloodcollection=InjectionnarcosiswithKetamine(100mg/kg)/Xylazine(10mg/kg)::Methodofbloodcollection=Retro-orbitalpuncture::Anticoagulant=LithiumHeparin::Bloodcollectiontubes=KabeLabortechnikLithiumheparincoatedtubes::Dateandtimeofsacrifice=2012-05-01T08:54:00Z::Storagetemperaturefrombloodcoll…
489	Exp1	WTSI	MGP_001	IMPC_CBC_001	IMPC_CBC_003_001	MGI:2164831	+/+			e3f8c9f1ec9f0d8950051fae0c21753f		male	10/07/2012	107.9	EquipmentID=OlympusAU400::Equipmentmanufacturer=OlympusDiagnostics::Equipmentmodel=AU400::Anesthesiausedforbloodcollection=InjectionnarcosiswithKetamine(100mg/kg)/Xylazine(10mg/kg)::Methodofbloodcollection=Retro-orbitalpuncture::Anticoagulant=LithiumHeparin::Bloodcollectiontubes=KabeLabortechnikLithiumheparincoatedtubes::Dateandtimeofsacrifice=2012-07-10T09:47:00Z::Storagetemperaturefrombloodcoll…
490	Exp1	WTSI	MGP_001	IMPC_CBC_001	IMPC_CBC_003_001	MGI:2164831	+/+			e3f8c9f1ec9f0d8950051fae0c21753f		female	23/07/2012	112	EquipmentID=OlympusAU400::Equipmentmanufacturer=OlympusDiagnostics::Equipmentmodel=AU400::Anesthesiausedforbloodcollection=InjectionnarcosiswithKetamine(100mg/kg)/Xylazine(10mg/kg)::Methodofbloodcollection=Retro-orbitalpuncture::Anticoagulant=LithiumHeparin::Bloodcollectiontubes=KabeLabortechnikLithiumheparincoatedtubes::Dateandtimeofsacrifice=2012-07-23T09:25:00Z::Storagetemperaturefrombloodcoll…
491	Exp1	WTSI	MGP_001	IMPC_CBC_001	IMPC_CBC_003_001	MGI:2164831	+/+			e3f8c9f1ec9f0d8950051fae0c21753f		female	10/10/2012	110.4	EquipmentID=OlympusAU400::Equipmentmanufacturer=OlympusDiagnostics::Equipmentmodel=AU400::Anesthesiausedforbloodcollection=InjectionnarcosiswithKetamine(100mg/kg)/Xylazine(10mg/kg)::Methodofbloodcollection=Retro-orbitalpuncture::Anticoagulant=LithiumHeparin::Bloodcollectiontubes=KabeLabortechnikLithiumheparincoatedtubes::Dateandtimeofsacrifice=2012-10-10T09:01:00Z::Storagetemperaturefrombloodcoll…
492	Exp1	WTSI	MGP_001	IMPC_CBC_001	IMPC_CBC_003_001	MGI:2164831	+/+			e3f8c9f1ec9f0d8950051fae0c21753f		male	03/07/2013	107.2	EquipmentID=OlympusAU400::Equipmentmanufacturer=OlympusDiagnostics::Equipmentmodel=AU400::Anesthesiausedforbloodcollection=InjectionnarcosiswithKetamine(100mg/kg)/Xylazine(10mg/kg)::Methodofbloodcollection=Retro-orbitalpuncture::Anticoagulant=LithiumHeparin::Bloodcollectiontubes=KabeLabortechnikLithiumheparincoatedtubes::Dateandtimeofsacrifice=2013-07-03T09:04:00Z::Storagetemperaturefrombloodcoll…
493	Exp1	WTSI	MGP_001	IMPC_CBC_001	IMPC_CBC_003_001	MGI:2164831	+/+			e3f8c9f1ec9f0d8950051fae0c21753f		female	06/02/2013	109.5	EquipmentID=OlympusAU400::Equipmentmanufacturer=OlympusDiagnostics::Equipmentmodel=AU400::Anesthesiausedforbloodcollection=InjectionnarcosiswithKetamine(100mg/kg)/Xylazine(10mg/kg)::Methodofbloodcollection=Retro-orbitalpuncture::Anticoagulant=LithiumHeparin::Bloodcollectiontubes=KabeLabortechnikLithiumheparincoatedtubes::Dateandtimeofsacrifice=2013-02-06T08:58:00Z::Storagetemperaturefrombloodcoll…
494	Exp1	WTSI	MGP_001	IMPC_CBC_001	IMPC_CBC_003_001	MGI:2164831	+/+			e3f8c9f1ec9f0d8950051fae0c21753f		female	10/04/2012	113.2	EquipmentID=OlympusAU400::Equipmentmanufacturer=OlympusDiagnostics::Equipmentmodel=AU400::Anesthesiausedforbloodcollection=InjectionnarcosiswithKetamine(100mg/kg)/Xylazine(10mg/kg)::Methodofbloodcollection=Retro-orbitalpuncture::Anticoagulant=LithiumHeparin::Bloodcollectiontubes=KabeLabortechnikLithiumheparincoatedtubes::Dateandtimeofsacrifice=2012-04-10T09:44:00Z::Storagetemperaturefrombloodcoll…
495	Exp1	WTSI	MGP_001	IMPC_CBC_001	IMPC_CBC_003_001	MGI:2164831	+/+			e3f8c9f1ec9f0d8950051fae0c21753f		female	09/05/2013	110.8	EquipmentID=OlympusAU400::Equipmentmanufacturer=OlympusDiagnostics::Equipmentmodel=AU400::Anesthesiausedforbloodcollection=InjectionnarcosiswithKetamine(100mg/kg)/Xylazine(10mg/kg)::Methodofbloodcollection=Retro-orbitalpuncture::Anticoagulant=LithiumHeparin::Bloodcollectiontubes=KabeLabortechnikLithiumheparincoatedtubes::Dateandtimeofsacrifice=2013-05-09T09:48:00Z::Storagetemperaturefrombloodcoll…
496	Exp1	WTSI	MGP_001	IMPC_CBC_001	IMPC_CBC_003_001	MGI:2164831	+/+			e3f8c9f1ec9f0d8950051fae0c21753f		male	22/02/2013	106.6	EquipmentID=OlympusAU400::Equipmentmanufacturer=OlympusDiagnostics::Equipmentmodel=AU400::Anesthesiausedforbloodcollection=InjectionnarcosiswithKetamine(100mg/kg)/Xylazine(10mg/kg)::Methodofbloodcollection=Retro-orbitalpuncture::Anticoagulant=LithiumHeparin::Bloodcollectiontubes=KabeLabortechnikLithiumheparincoatedtubes::Dateandtimeofsacrifice=2013-02-20T09:22:00Z::Storagetemperaturefrombloodcoll…
497	Exp1	WTSI	MGP_001	IMPC_CBC_001	IMPC_CBC_003_001	MGI:2164831	+/+			e3f8c9f1ec9f0d8950051fae0c21753f		male	06/03/2013	109	EquipmentID=OlympusAU400::Equipmentmanufacturer=OlympusDiagnostics::Equipmentmodel=AU400::Anesthesiausedforbloodcollection=InjectionnarcosiswithKetamine(100mg/kg)/Xylazine(10mg/kg)::Methodofbloodcollection=Retro-orbitalpuncture::Anticoagulant=LithiumHeparin::Bloodcollectiontubes=KabeLabortechnikLithiumheparincoatedtubes::Dateandtimeofsacrifice=2013-03-06T09:55:00Z::Storagetemperaturefrombloodcoll…
498	Exp1	WTSI	MGP_001	IMPC_CBC_001	IMPC_CBC_003_001	MGI:2164831	+/+			e3f8c9f1ec9f0d8950051fae0c21753f		female	13/06/2012	110.1	EquipmentID=OlympusAU400::Equipmentmanufacturer=OlympusDiagnostics::Equipmentmodel=AU400::Anesthesiausedforbloodcollection=InjectionnarcosiswithKetamine(100mg/kg)/Xylazine(10mg/kg)::Methodofbloodcollection=Retro-orbitalpuncture::Anticoagulant=LithiumHeparin::Bloodcollectiontubes=KabeLabortechnikLithiumheparincoatedtubes::Dateandtimeofsacrifice=2012-06-13T09:00:00Z::Storagetemperaturefrombloodcoll…
499	Exp1	WTSI	MGP_001	IMPC_CBC_001	IMPC_CBC_003_001	MGI:2164831	+/+			e3f8c9f1ec9f0d8950051fae0c21753f		male	18/07/2012	107.2	EquipmentID=OlympusAU400::Equipmentmanufacturer=OlympusDiagnostics::Equipmentmodel=AU400::Anesthesiausedforbloodcollection=InjectionnarcosiswithKetamine(100mg/kg)/Xylazine(10mg/kg)::Methodofbloodcollection=Retro-orbitalpuncture::Anticoagulant=LithiumHeparin::Bloodcollectiontubes=KabeLabortechnikLithiumheparincoatedtubes::Dateandtimeofsacrifice=2012-07-18T09:12:00Z::Storagetemperaturefrombloodcoll…
500	Exp1	WTSI	MGP_001	IMPC_CBC_001	IMPC_CBC_003_001	MGI:2164831	+/+			e3f8c9f1ec9f0d8950051fae0c21753f		female	10/04/2012	111.3	EquipmentID=OlympusAU400::Equipmentmanufacturer=OlympusDiagnostics::Equipmentmodel=AU400::Anesthesiausedforbloodcollection=InjectionnarcosiswithKetamine(100mg/kg)/Xylazine(10mg/kg)::Methodofbloodcollection=Retro-orbitalpuncture::Anticoagulant=LithiumHeparin::Bloodcollectiontubes=KabeLabortechnikLithiumheparincoatedtubes::Dateandtimeofsacrifice=2012-04-10T10:09:00Z::Storagetemperaturefrombloodcoll…
501	Exp1	WTSI	MGP_001	IMPC_CBC_001	IMPC_CBC_003_001	MGI:2164831	+/+			e3f8c9f1ec9f0d8950051fae0c21753f		female	05/08/2013	109.6	EquipmentID=OlympusAU400::Equipmentmanufacturer=OlympusDiagnostics::Equipmentmodel=AU400::Anesthesiausedforbloodcollection=InjectionnarcosiswithKetamine(100mg/kg)/Xylazine(10mg/kg)::Methodofbloodcollection=Retro-orbitalpuncture::Anticoagulant=LithiumHeparin::Bloodcollectiontubes=KabeLabortechnikLithiumheparincoatedtubes::Dateandtimeofsacrifice=2013-08-05T10:12:00Z::Storagetemperaturefrombloodcoll…
502	Exp1	WTSI	MGP_001	IMPC_CBC_001	IMPC_CBC_003_001	MGI:2164831	+/+			e3f8c9f1ec9f0d8950051fae0c21753f		male	27/11/2013	108.7	EquipmentID=OlympusAU400::Equipmentmanufacturer=OlympusDiagnostics::Equipmentmodel=AU400::Anesthesiausedforbloodcollection=InjectionnarcosiswithKetamine(100mg/kg)/Xylazine(10mg/kg)::Methodofbloodcollection=Retro-orbitalpuncture::Anticoagulant=LithiumHeparin::Bloodcollectiontubes=KabeLabortechnikLithiumheparincoatedtubes::Dateandtimeofsacrifice=2013-11-27T11:04:00Z::Storagetemperaturefrombloodcoll…
503	Exp1	WTSI	MGP_001	IMPC_CBC_001	IMPC_CBC_003_001	MGI:2164831	+/+			e3f8c9f1ec9f0d8950051fae0c21753f		female	03/06/2013	112.8	EquipmentID=OlympusAU400::Equipmentmanufacturer=OlympusDiagnostics::Equipmentmodel=AU400::Anesthesiausedforbloodcollection=InjectionnarcosiswithKetamine(100mg/kg)/Xylazine(10mg/kg)::Methodofbloodcollection=Retro-orbitalpuncture::Anticoagulant=LithiumHeparin::Bloodcollectiontubes=KabeLabortechnikLithiumheparincoatedtubes::Dateandtimeofsacrifice=2013-06-03T09:28:00Z::Storagetemperaturefrombloodcoll…
504	Exp1	WTSI	MGP_001	IMPC_CBC_001	IMPC_CBC_003_001	MGI:2164831	+/+			e3f8c9f1ec9f0d8950051fae0c21753f		female	22/08/2013	110.2	EquipmentID=OlympusAU400::Equipmentmanufacturer=OlympusDiagnostics::Equipmentmodel=AU400::Anesthesiausedforbloodcollection=InjectionnarcosiswithKetamine(100mg/kg)/Xylazine(10mg/kg)::Methodofbloodcollection=Retro-orbitalpuncture::Anticoagulant=LithiumHeparin::Bloodcollectiontubes=KabeLabortechnikLithiumheparincoatedtubes::Dateandtimeofsacrifice=2013-08-22T11:00:00Z::Storagetemperaturefrombloodcoll…
505	Exp1	WTSI	MGP_001	IMPC_CBC_001	IMPC_CBC_003_001	MGI:2164831	+/+			e3f8c9f1ec9f0d8950051fae0c21753f		male	17/10/2012	106.5	EquipmentID=OlympusAU400::Equipmentmanufacturer=OlympusDiagnostics::Equipmentmodel=AU400::Anesthesiausedforbloodcollection=InjectionnarcosiswithKetamine(100mg/kg)/Xylazine(10mg/kg)::Methodofbloodcollection=Retro-orbitalpuncture::Anticoagulant=LithiumHeparin::Bloodcollectiontubes=KabeLabortechnikLithiumheparincoatedtubes::Dateandtimeofsacrifice=2012-10-17T08:49:00Z::Storagetemperaturefrombloodcoll…
506	Exp1	WTSI	MGP_001	IMPC_CBC_001	IMPC_CBC_003_001	MGI:2164831	+/+			e3f8c9f1ec9f0d8950051fae0c21753f		female	04/09/2013	110.7	EquipmentID=OlympusAU400::Equipmentmanufacturer=OlympusDiagnostics::Equipmentmodel=AU400::Anesthesiausedforbloodcollection=InjectionnarcosiswithKetamine(100mg/kg)/Xylazine(10mg/kg)::Methodofbloodcollection=Retro-orbitalpuncture::Anticoagulant=LithiumHeparin::Bloodcollectiontubes=KabeLabortechnikLithiumheparincoatedtubes::Dateandtimeofsacrifice=2013-09-04T11:08:00Z::Storagetemperaturefrombloodcoll…
507	Exp1	WTSI	MGP_001	IMPC_CBC_001	IMPC_CBC_003_001	MGI:2164831	+/+			e3f8c9f1ec9f0d8950051fae0c21753f		female	06/02/2013	111	EquipmentID=OlympusAU400::Equipmentmanufacturer=OlympusDiagnostics::Equipmentmodel=AU400::Anesthesiausedforbloodcollection=InjectionnarcosiswithKetamine(100mg/kg)/Xylazine(10mg/kg)::Methodofbloodcollection=Retro-orbitalpuncture::Anticoagulant=LithiumHeparin::Bloodcollectiontubes=KabeLabortechnikLithiumheparincoatedtubes::Dateandtimeofsacrifice=2013-02-06T09:17:00Z::Storagetemperaturefrombloodcoll…
508	Exp1	WTSI	MGP_001	IMPC_CBC_001	IMPC_CBC_003_001	MGI:2164831	+/+			e3f8c9f1ec9f0d8950051fae0c21753f		female	04/09/2012	107.8	EquipmentID=OlympusAU400::Equipmentmanufacturer=OlympusDiagnostics::Equipmentmodel=AU400::Anesthesiausedforbloodcollection=InjectionnarcosiswithKetamine(100mg/kg)/Xylazine(10mg/kg)::Methodofbloodcollection=Retro-orbitalpuncture::Anticoagulant=LithiumHeparin::Bloodcollectiontubes=KabeLabortechnikLithiumheparincoatedtubes::Dateandtimeofsacrifice=2012-09-04T09:15:00Z::Storagetemperaturefrombloodcoll…
509	Exp1	WTSI	MGP_001	IMPC_CBC_001	IMPC_CBC_003_001	MGI:2164831	+/+			e3f8c9f1ec9f0d8950051fae0c21753f		male	27/12/2012	107.6	EquipmentID=OlympusAU400::Equipmentmanufacturer=OlympusDiagnostics::Equipmentmodel=AU400::Anesthesiausedforbloodcollection=InjectionnarcosiswithKetamine(100mg/kg)/Xylazine(10mg/kg)::Methodofbloodcollection=Retro-orbitalpuncture::Anticoagulant=LithiumHeparin::Bloodcollectiontubes=KabeLabortechnikLithiumheparincoatedtubes::Dateandtimeofsacrifice=2012-12-27T10:08:00Z::Storagetemperaturefrombloodcoll…
510	Exp1	WTSI	MGP_001	IMPC_CBC_001	IMPC_CBC_003_001	MGI:2164831	+/+			e3f8c9f1ec9f0d8950051fae0c21753f		female	15/07/2013	116.1	EquipmentID=OlympusAU400::Equipmentmanufacturer=OlympusDiagnostics::Equipmentmodel=AU400::Anesthesiausedforbloodcollection=InjectionnarcosiswithKetamine(100mg/kg)/Xylazine(10mg/kg)::Methodofbloodcollection=Retro-orbitalpuncture::Anticoagulant=LithiumHeparin::Bloodcollectiontubes=KabeLabortechnikLithiumheparincoatedtubes::Dateandtimeofsacrifice=2013-07-15T08:48:00Z::Storagetemperaturefrombloodcoll…
511	Exp1	WTSI	MGP_001	IMPC_CBC_001	IMPC_CBC_003_001	MGI:2164831	+/+			e3f8c9f1ec9f0d8950051fae0c21753f		female	12/12/2012	106.1	EquipmentID=OlympusAU400::Equipmentmanufacturer=OlympusDiagnostics::Equipmentmodel=AU400::Anesthesiausedforbloodcollection=InjectionnarcosiswithKetamine(100mg/kg)/Xylazine(10mg/kg)::Methodofbloodcollection=Retro-orbitalpuncture::Anticoagulant=LithiumHeparin::Bloodcollectiontubes=KabeLabortechnikLithiumheparincoatedtubes::Dateandtimeofsacrifice=2012-12-12T11:26:00Z::Storagetemperaturefrombloodcoll…
512	Exp1	WTSI	MGP_001	IMPC_CBC_001	IMPC_CBC_003_001	MGI:2164831	+/+			e3f8c9f1ec9f0d8950051fae0c21753f		female	19/03/2012	107.5	EquipmentID=OlympusAU400::Equipmentmanufacturer=OlympusDiagnostics::Equipmentmodel=AU400::Anesthesiausedforbloodcollection=InjectionnarcosiswithKetamine(100mg/kg)/Xylazine(10mg/kg)::Methodofbloodcollection=Retro-orbitalpuncture::Anticoagulant=LithiumHeparin::Bloodcollectiontubes=KabeLabortechnikLithiumheparincoatedtubes::Dateandtimeofsacrifice=2012-03-19T09:26:00Z::Storagetemperaturefrombloodcoll…
513	Exp1	WTSI	MGP_001	IMPC_CBC_001	IMPC_CBC_003_001	MGI:2164831	+/+			e3f8c9f1ec9f0d8950051fae0c21753f		female	14/08/2013	108	EquipmentID=OlympusAU400::Equipmentmanufacturer=OlympusDiagnostics::Equipmentmodel=AU400::Anesthesiausedforbloodcollection=InjectionnarcosiswithKetamine(100mg/kg)/Xylazine(10mg/kg)::Methodofbloodcollection=Retro-orbitalpuncture::Anticoagulant=LithiumHeparin::Bloodcollectiontubes=KabeLabortechnikLithiumheparincoatedtubes::Dateandtimeofsacrifice=2013-08-14T11:36:00Z::Storagetemperaturefrombloodcoll…
514	Exp1	WTSI	MGP_001	IMPC_CBC_001	IMPC_CBC_003_001	MGI:2164831	+/+			e3f8c9f1ec9f0d8950051fae0c21753f		female	20/11/2013	110.4	EquipmentID=OlympusAU400::Equipmentmanufacturer=OlympusDiagnostics::Equipmentmodel=AU400::Anesthesiausedforbloodcollection=InjectionnarcosiswithKetamine(100mg/kg)/Xylazine(10mg/kg)::Methodofbloodcollection=Retro-orbitalpuncture::Anticoagulant=LithiumHeparin::Bloodcollectiontubes=KabeLabortechnikLithiumheparincoatedtubes::Dateandtimeofsacrifice=2013-11-20T11:16:00Z::Storagetemperaturefrombloodcoll…
515	Exp1	WTSI	MGP_001	IMPC_CBC_001	IMPC_CBC_003_001	MGI:2164831	+/+			e3f8c9f1ec9f0d8950051fae0c21753f		male	30/05/2012	106.9	EquipmentID=OlympusAU400::Equipmentmanufacturer=OlympusDiagnostics::Equipmentmodel=AU400::Anesthesiausedforbloodcollection=InjectionnarcosiswithKetamine(100mg/kg)/Xylazine(10mg/kg)::Methodofbloodcollection=Retro-orbitalpuncture::Anticoagulant=LithiumHeparin::Bloodcollectiontubes=KabeLabortechnikLithiumheparincoatedtubes::Dateandtimeofsacrifice=2012-05-30T10:13:00Z::Storagetemperaturefrombloodcoll…
516	Exp1	WTSI	MGP_001	IMPC_CBC_001	IMPC_CBC_003_001	MGI:2164831	+/+			e3f8c9f1ec9f0d8950051fae0c21753f		male	10/10/2012	109.4	EquipmentID=OlympusAU400::Equipmentmanufacturer=OlympusDiagnostics::Equipmentmodel=AU400::Anesthesiausedforbloodcollection=InjectionnarcosiswithKetamine(100mg/kg)/Xylazine(10mg/kg)::Methodofbloodcollection=Retro-orbitalpuncture::Anticoagulant=LithiumHeparin::Bloodcollectiontubes=KabeLabortechnikLithiumheparincoatedtubes::Dateandtimeofsacrifice=2012-10-10T09:25:00Z::Storagetemperaturefrombloodcoll…
517	Exp1	WTSI	MGP_001	IMPC_CBC_001	IMPC_CBC_003_001	MGI:2164831	+/+			e3f8c9f1ec9f0d8950051fae0c21753f		female	24/10/2012	108	EquipmentID=OlympusAU400::Equipmentmanufacturer=OlympusDiagnostics::Equipmentmodel=AU400::Anesthesiausedforbloodcollection=InjectionnarcosiswithKetamine(100mg/kg)/Xylazine(10mg/kg)::Methodofbloodcollection=Retro-orbitalpuncture::Anticoagulant=LithiumHeparin::Bloodcollectiontubes=KabeLabortechnikLithiumheparincoatedtubes::Dateandtimeofsacrifice=2012-10-24T08:47:00Z::Storagetemperaturefrombloodcoll…
518	Exp1	WTSI	MGP_001	IMPC_CBC_001	IMPC_CBC_003_001	MGI:2164831	+/+			e3f8c9f1ec9f0d8950051fae0c21753f		male	15/08/2012	106.4	EquipmentID=OlympusAU400::Equipmentmanufacturer=OlympusDiagnostics::Equipmentmodel=AU400::Anesthesiausedforbloodcollection=InjectionnarcosiswithKetamine(100mg/kg)/Xylazine(10mg/kg)::Methodofbloodcollection=Retro-orbitalpuncture::Anticoagulant=LithiumHeparin::Bloodcollectiontubes=KabeLabortechnikLithiumheparincoatedtubes::Dateandtimeofsacrifice=2012-08-15T09:26:00Z::Storagetemperaturefrombloodcoll…
519	Exp1	WTSI	MGP_001	IMPC_CBC_001	IMPC_CBC_003_001	MGI:2164831	+/+			e3f8c9f1ec9f0d8950051fae0c21753f		female	27/06/2012	108.2	EquipmentID=OlympusAU400::Equipmentmanufacturer=OlympusDiagnostics::Equipmentmodel=AU400::Anesthesiausedforbloodcollection=InjectionnarcosiswithKetamine(100mg/kg)/Xylazine(10mg/kg)::Methodofbloodcollection=Retro-orbitalpuncture::Anticoagulant=LithiumHeparin::Bloodcollectiontubes=KabeLabortechnikLithiumheparincoatedtubes::Dateandtimeofsacrifice=2012-06-27T09:18:00Z::Storagetemperaturefrombloodcoll…
520	Exp1	WTSI	MGP_001	IMPC_CBC_001	IMPC_CBC_003_001	MGI:2164831	+/+			e3f8c9f1ec9f0d8950051fae0c21753f		male	03/12/2012	110.9	EquipmentID=OlympusAU400::Equipmentmanufacturer=OlympusDiagnostics::Equipmentmodel=AU400::Anesthesiausedforbloodcollection=InjectionnarcosiswithKetamine(100mg/kg)/Xylazine(10mg/kg)::Methodofbloodcollection=Retro-orbitalpuncture::Anticoagulant=LithiumHeparin::Bloodcollectiontubes=KabeLabortechnikLithiumheparincoatedtubes::Dateandtimeofsacrifice=2012-12-03T09:44:00Z::Storagetemperaturefrombloodcoll…
521	Exp1	WTSI	MGP_001	IMPC_CBC_001	IMPC_CBC_003_001	MGI:2164831	+/+			e3f8c9f1ec9f0d8950051fae0c21753f		male	09/05/2013	110.9	EquipmentID=OlympusAU400::Equipmentmanufacturer=OlympusDiagnostics::Equipmentmodel=AU400::Anesthesiausedforbloodcollection=InjectionnarcosiswithKetamine(100mg/kg)/Xylazine(10mg/kg)::Methodofbloodcollection=Retro-orbitalpuncture::Anticoagulant=LithiumHeparin::Bloodcollectiontubes=KabeLabortechnikLithiumheparincoatedtubes::Dateandtimeofsacrifice=2013-05-09T10:20:00Z::Storagetemperaturefrombloodcoll…
522	Exp1	WTSI	MGP_001	IMPC_CBC_001	IMPC_CBC_003_001	MGI:2164831	+/+			e3f8c9f1ec9f0d8950051fae0c21753f		female	09/10/2013	108.1	EquipmentID=OlympusAU400::Equipmentmanufacturer=OlympusDiagnostics::Equipmentmodel=AU400::Anesthesiausedforbloodcollection=InjectionnarcosiswithKetamine(100mg/kg)/Xylazine(10mg/kg)::Methodofbloodcollection=Retro-orbitalpuncture::Anticoagulant=LithiumHeparin::Bloodcollectiontubes=KabeLabortechnikLithiumheparincoatedtubes::Dateandtimeofsacrifice=2013-10-09T12:18:00Z::Storagetemperaturefrombloodcoll…
523	Exp1	WTSI	MGP_001	IMPC_CBC_001	IMPC_CBC_003_001	MGI:2164831	+/+			e3f8c9f1ec9f0d8950051fae0c21753f		male	23/10/2013	108.3	EquipmentID=OlympusAU400::Equipmentmanufacturer=OlympusDiagnostics::Equipmentmodel=AU400::Anesthesiausedforbloodcollection=InjectionnarcosiswithKetamine(100mg/kg)/Xylazine(10mg/kg)::Methodofbloodcollection=Retro-orbitalpuncture::Anticoagulant=LithiumHeparin::Bloodcollectiontubes=KabeLabortechnikLithiumheparincoatedtubes::Dateandtimeofsacrifice=2013-10-23T10:37:00Z::Storagetemperaturefrombloodcoll…
524	Exp1	WTSI	MGP_001	IMPC_CBC_001	IMPC_CBC_003_001	MGI:2164831	+/+			e3f8c9f1ec9f0d8950051fae0c21753f		male	13/02/2013	110	EquipmentID=OlympusAU400::Equipmentmanufacturer=OlympusDiagnostics::Equipmentmodel=AU400::Anesthesiausedforbloodcollection=InjectionnarcosiswithKetamine(100mg/kg)/Xylazine(10mg/kg)::Methodofbloodcollection=Retro-orbitalpuncture::Anticoagulant=LithiumHeparin::Bloodcollectiontubes=KabeLabortechnikLithiumheparincoatedtubes::Dateandtimeofsacrifice=2013-02-13T09:34:00Z::Storagetemperaturefrombloodcoll…
525	Exp1	WTSI	MGP_001	IMPC_CBC_001	IMPC_CBC_003_001	MGI:2164831	+/+			e3f8c9f1ec9f0d8950051fae0c21753f		female	14/11/2012	111.5	EquipmentID=OlympusAU400::Equipmentmanufacturer=OlympusDiagnostics::Equipmentmodel=AU400::Anesthesiausedforbloodcollection=InjectionnarcosiswithKetamine(100mg/kg)/Xylazine(10mg/kg)::Methodofbloodcollection=Retro-orbitalpuncture::Anticoagulant=LithiumHeparin::Bloodcollectiontubes=KabeLabortechnikLithiumheparincoatedtubes::Dateandtimeofsacrifice=2012-11-14T10:23:00Z::Storagetemperaturefrombloodcoll…
526	Exp1	WTSI	MGP_001	IMPC_CBC_001	IMPC_CBC_003_001	MGI:2164831	+/+			e3f8c9f1ec9f0d8950051fae0c21753f		female	19/03/2012	108.2	EquipmentID=OlympusAU400::Equipmentmanufacturer=OlympusDiagnostics::Equipmentmodel=AU400::Anesthesiausedforbloodcollection=InjectionnarcosiswithKetamine(100mg/kg)/Xylazine(10mg/kg)::Methodofbloodcollection=Retro-orbitalpuncture::Anticoagulant=LithiumHeparin::Bloodcollectiontubes=KabeLabortechnikLithiumheparincoatedtubes::Dateandtimeofsacrifice=2012-03-19T09:45:00Z::Storagetemperaturefrombloodcoll…
527	Exp1	WTSI	MGP_001	IMPC_CBC_001	IMPC_CBC_003_001	MGI:2164831	+/+			e3f8c9f1ec9f0d8950051fae0c21753f		male	25/04/2013	108.4	EquipmentID=OlympusAU400::Equipmentmanufacturer=OlympusDiagnostics::Equipmentmodel=AU400::Anesthesiausedforbloodcollection=InjectionnarcosiswithKetamine(100mg/kg)/Xylazine(10mg/kg)::Methodofbloodcollection=Retro-orbitalpuncture::Anticoagulant=LithiumHeparin::Bloodcollectiontubes=KabeLabortechnikLithiumheparincoatedtubes::Dateandtimeofsacrifice=2013-04-25T08:31:00Z::Storagetemperaturefrombloodcoll…
528	Exp1	WTSI	MGP_001	IMPC_CBC_001	IMPC_CBC_003_001	MGI:2164831	+/+			e3f8c9f1ec9f0d8950051fae0c21753f		female	17/10/2012	110.1	EquipmentID=OlympusAU400::Equipmentmanufacturer=OlympusDiagnostics::Equipmentmodel=AU400::Anesthesiausedforbloodcollection=InjectionnarcosiswithKetamine(100mg/kg)/Xylazine(10mg/kg)::Methodofbloodcollection=Retro-orbitalpuncture::Anticoagulant=LithiumHeparin::Bloodcollectiontubes=KabeLabortechnikLithiumheparincoatedtubes::Dateandtimeofsacrifice=2012-10-17T09:42:00Z::Storagetemperaturefrombloodcoll…
529	Exp1	WTSI	MGP_001	IMPC_CBC_001	IMPC_CBC_003_001	MGI:2164831	+/+			e3f8c9f1ec9f0d8950051fae0c21753f		male	03/10/2013	108.4	EquipmentID=OlympusAU400::Equipmentmanufacturer=OlympusDiagnostics::Equipmentmodel=AU400::Anesthesiausedforbloodcollection=InjectionnarcosiswithKetamine(100mg/kg)/Xylazine(10mg/kg)::Methodofbloodcollection=Retro-orbitalpuncture::Anticoagulant=LithiumHeparin::Bloodcollectiontubes=KabeLabortechnikLithiumheparincoatedtubes::Dateandtimeofsacrifice=2013-10-03T11:12:00Z::Storagetemperaturefrombloodcoll…
530	Exp1	WTSI	MGP_001	IMPC_CBC_001	IMPC_CBC_003_001	MGI:2164831	+/+			e3f8c9f1ec9f0d8950051fae0c21753f		female	27/06/2012	108.1	EquipmentID=OlympusAU400::Equipmentmanufacturer=OlympusDiagnostics::Equipmentmodel=AU400::Anesthesiausedforbloodcollection=InjectionnarcosiswithKetamine(100mg/kg)/Xylazine(10mg/kg)::Methodofbloodcollection=Retro-orbitalpuncture::Anticoagulant=LithiumHeparin::Bloodcollectiontubes=KabeLabortechnikLithiumheparincoatedtubes::Dateandtimeofsacrifice=2012-06-27T09:21:00Z::Storagetemperaturefrombloodcoll…
531	Exp1	WTSI	MGP_001	IMPC_CBC_001	IMPC_CBC_003_001	MGI:2164831	+/+			e3f8c9f1ec9f0d8950051fae0c21753f		female	06/06/2012	109.8	EquipmentID=OlympusAU400::Equipmentmanufacturer=OlympusDiagnostics::Equipmentmodel=AU400::Anesthesiausedforbloodcollection=InjectionnarcosiswithKetamine(100mg/kg)/Xylazine(10mg/kg)::Methodofbloodcollection=Retro-orbitalpuncture::Anticoagulant=LithiumHeparin::Bloodcollectiontubes=KabeLabortechnikLithiumheparincoatedtubes::Dateandtimeofsacrifice=2012-06-06T10:33:00Z::Storagetemperaturefrombloodcoll…
532	Exp1	WTSI	MGP_001	IMPC_CBC_001	IMPC_CBC_003_001	MGI:2164831	+/+			e3f8c9f1ec9f0d8950051fae0c21753f		male	10/07/2012	107.9	EquipmentID=OlympusAU400::Equipmentmanufacturer=OlympusDiagnostics::Equipmentmodel=AU400::Anesthesiausedforbloodcollection=InjectionnarcosiswithKetamine(100mg/kg)/Xylazine(10mg/kg)::Methodofbloodcollection=Retro-orbitalpuncture::Anticoagulant=LithiumHeparin::Bloodcollectiontubes=KabeLabortechnikLithiumheparincoatedtubes::Dateandtimeofsacrifice=2012-07-10T09:42:00Z::Storagetemperaturefrombloodcoll…
533	Exp1	WTSI	MGP_001	IMPC_CBC_001	IMPC_CBC_003_001	MGI:2164831	+/+			e3f8c9f1ec9f0d8950051fae0c21753f		male	13/08/2014	107.8	EquipmentID=OlympusAU400::Equipmentmanufacturer=OlympusDiagnostics::Equipmentmodel=AU400::Anesthesiausedforbloodcollection=InjectionnarcosiswithKetamine(100mg/kg)/Xylazine(10mg/kg)::Methodofbloodcollection=Retro-orbitalpuncture::Anticoagulant=LithiumHeparin::Bloodcollectiontubes=KabeLabortechnikLithiumheparincoatedtubes::Dateandtimeofsacrifice=2014-08-13T08:28:00Z::Storagetemperaturefrombloodcoll…
534	Exp1	WTSI	MGP_001	IMPC_CBC_001	IMPC_CBC_003_001	MGI:2164831	+/+			e3f8c9f1ec9f0d8950051fae0c21753f		female	17/06/2013	113.3	EquipmentID=OlympusAU400::Equipmentmanufacturer=OlympusDiagnostics::Equipmentmodel=AU400::Anesthesiausedforbloodcollection=InjectionnarcosiswithKetamine(100mg/kg)/Xylazine(10mg/kg)::Methodofbloodcollection=Retro-orbitalpuncture::Anticoagulant=LithiumHeparin::Bloodcollectiontubes=KabeLabortechnikLithiumheparincoatedtubes::Dateandtimeofsacrifice=2013-06-17T10:30:00Z::Storagetemperaturefrombloodcoll…
535	Exp1	WTSI	MGP_001	IMPC_CBC_001	IMPC_CBC_003_001	MGI:2164831	+/+			e3f8c9f1ec9f0d8950051fae0c21753f		male	14/11/2012	108.8	EquipmentID=OlympusAU400::Equipmentmanufacturer=OlympusDiagnostics::Equipmentmodel=AU400::Anesthesiausedforbloodcollection=InjectionnarcosiswithKetamine(100mg/kg)/Xylazine(10mg/kg)::Methodofbloodcollection=Retro-orbitalpuncture::Anticoagulant=LithiumHeparin::Bloodcollectiontubes=KabeLabortechnikLithiumheparincoatedtubes::Dateandtimeofsacrifice=2012-11-14T09:46:00Z::Storagetemperaturefrombloodcoll…
536	Exp1	WTSI	MGP_001	IMPC_CBC_001	IMPC_CBC_003_001	MGI:2164831	MDTZ	MGI:1920223	MGI:4431644	e3f8c9f1ec9f0d8950051fae0c21753f	homozygote	female	30/05/2012	111.3	EquipmentID=OlympusAU400::Equipmentmanufacturer=OlympusDiagnostics::Equipmentmodel=AU400::Anesthesiausedforbloodcollection=InjectionnarcosiswithKetamine(100mg/kg)/Xylazine(10mg/kg)::Methodofbloodcollection=Retro-orbitalpuncture::Anticoagulant=LithiumHeparin::Bloodcollectiontubes=KabeLabortechnikLithiumheparincoatedtubes::Dateandtimeofsacrifice=2012-05-30T08:27:00Z::Storagetemperaturefrombloodcoll…
537	Exp1	WTSI	MGP_001	IMPC_CBC_001	IMPC_CBC_003_001	MGI:2164831	+/+			e3f8c9f1ec9f0d8950051fae0c21753f		female	10/07/2012	108.7	EquipmentID=OlympusAU400::Equipmentmanufacturer=OlympusDiagnostics::Equipmentmodel=AU400::Anesthesiausedforbloodcollection=InjectionnarcosiswithKetamine(100mg/kg)/Xylazine(10mg/kg)::Methodofbloodcollection=Retro-orbitalpuncture::Anticoagulant=LithiumHeparin::Bloodcollectiontubes=KabeLabortechnikLithiumheparincoatedtubes::Dateandtimeofsacrifice=2012-07-10T08:24:00Z::Storagetemperaturefrombloodcoll…
538	Exp1	WTSI	MGP_001	IMPC_CBC_001	IMPC_CBC_003_001	MGI:2164831	+/+			e3f8c9f1ec9f0d8950051fae0c21753f		male	08/08/2012	106.7	EquipmentID=OlympusAU400::Equipmentmanufacturer=OlympusDiagnostics::Equipmentmodel=AU400::Anesthesiausedforbloodcollection=InjectionnarcosiswithKetamine(100mg/kg)/Xylazine(10mg/kg)::Methodofbloodcollection=Retro-orbitalpuncture::Anticoagulant=LithiumHeparin::Bloodcollectiontubes=KabeLabortechnikLithiumheparincoatedtubes::Dateandtimeofsacrifice=2012-08-08T09:12:00Z::Storagetemperaturefrombloodcoll…
539	Exp1	WTSI	MGP_001	IMPC_CBC_001	IMPC_CBC_003_001	MGI:2164831	+/+			e3f8c9f1ec9f0d8950051fae0c21753f		female	09/01/2013	109	EquipmentID=OlympusAU400::Equipmentmanufacturer=OlympusDiagnostics::Equipmentmodel=AU400::Anesthesiausedforbloodcollection=InjectionnarcosiswithKetamine(100mg/kg)/Xylazine(10mg/kg)::Methodofbloodcollection=Retro-orbitalpuncture::Anticoagulant=LithiumHeparin::Bloodcollectiontubes=KabeLabortechnikLithiumheparincoatedtubes::Dateandtimeofsacrifice=2013-01-09T08:43:00Z::Storagetemperaturefrombloodcoll…
540	Exp1	WTSI	MGP_001	IMPC_CBC_001	IMPC_CBC_003_001	MGI:2164831	+/+			e3f8c9f1ec9f0d8950051fae0c21753f		female	20/08/2012	108.2	EquipmentID=OlympusAU400::Equipmentmanufacturer=OlympusDiagnostics::Equipmentmodel=AU400::Anesthesiausedforbloodcollection=InjectionnarcosiswithKetamine(100mg/kg)/Xylazine(10mg/kg)::Methodofbloodcollection=Retro-orbitalpuncture::Anticoagulant=LithiumHeparin::Bloodcollectiontubes=KabeLabortechnikLithiumheparincoatedtubes::Dateandtimeofsacrifice=2012-08-20T10:08:00Z::Storagetemperaturefrombloodcoll…
541	Exp1	WTSI	MGP_001	IMPC_CBC_001	IMPC_CBC_003_001	MGI:2164831	+/+			e3f8c9f1ec9f0d8950051fae0c21753f		male	22/01/2014	109	EquipmentID=OlympusAU400::Equipmentmanufacturer=OlympusDiagnostics::Equipmentmodel=AU400::Anesthesiausedforbloodcollection=InjectionnarcosiswithKetamine(100mg/kg)/Xylazine(10mg/kg)::Methodofbloodcollection=Retro-orbitalpuncture::Anticoagulant=LithiumHeparin::Bloodcollectiontubes=KabeLabortechnikLithiumheparincoatedtubes::Dateandtimeofsacrifice=2014-01-22T14:28:00Z::Storagetemperaturefrombloodcoll…
542	Exp1	WTSI	MGP_001	IMPC_CBC_001	IMPC_CBC_003_001	MGI:2164831	+/+			e3f8c9f1ec9f0d8950051fae0c21753f		male	10/04/2012	107.4	EquipmentID=OlympusAU400::Equipmentmanufacturer=OlympusDiagnostics::Equipmentmodel=AU400::Anesthesiausedforbloodcollection=InjectionnarcosiswithKetamine(100mg/kg)/Xylazine(10mg/kg)::Methodofbloodcollection=Retro-orbitalpuncture::Anticoagulant=LithiumHeparin::Bloodcollectiontubes=KabeLabortechnikLithiumheparincoatedtubes::Dateandtimeofsacrifice=2012-04-10T08:26:00Z::Storagetemperaturefrombloodcoll…
543	Exp1	WTSI	MGP_001	IMPC_CBC_001	IMPC_CBC_003_001	MGI:2164831	+/+			e3f8c9f1ec9f0d8950051fae0c21753f		female	29/01/2013	112.3	EquipmentID=OlympusAU400::Equipmentmanufacturer=OlympusDiagnostics::Equipmentmodel=AU400::Anesthesiausedforbloodcollection=InjectionnarcosiswithKetamine(100mg/kg)/Xylazine(10mg/kg)::Methodofbloodcollection=Retro-orbitalpuncture::Anticoagulant=LithiumHeparin::Bloodcollectiontubes=KabeLabortechnikLithiumheparincoatedtubes::Dateandtimeofsacrifice=2013-01-29T09:32:00Z::Storagetemperaturefrombloodcoll…
544	Exp1	WTSI	MGP_001	IMPC_CBC_001	IMPC_CBC_003_001	MGI:2164831	+/+			e3f8c9f1ec9f0d8950051fae0c21753f		female	04/09/2013	110.5	EquipmentID=OlympusAU400::Equipmentmanufacturer=OlympusDiagnostics::Equipmentmodel=AU400::Anesthesiausedforbloodcollection=InjectionnarcosiswithKetamine(100mg/kg)/Xylazine(10mg/kg)::Methodofbloodcollection=Retro-orbitalpuncture::Anticoagulant=LithiumHeparin::Bloodcollectiontubes=KabeLabortechnikLithiumheparincoatedtubes::Dateandtimeofsacrifice=2013-09-04T11:08:00Z::Storagetemperaturefrombloodcoll…
545	Exp1	WTSI	MGP_001	IMPC_CBC_001	IMPC_CBC_003_001	MGI:2164831	+/+			e3f8c9f1ec9f0d8950051fae0c21753f		female	11/09/2013	110.3	EquipmentID=OlympusAU400::Equipmentmanufacturer=OlympusDiagnostics::Equipmentmodel=AU400::Anesthesiausedforbloodcollection=InjectionnarcosiswithKetamine(100mg/kg)/Xylazine(10mg/kg)::Methodofbloodcollection=Retro-orbitalpuncture::Anticoagulant=LithiumHeparin::Bloodcollectiontubes=KabeLabortechnikLithiumheparincoatedtubes::Dateandtimeofsacrifice=2013-09-11T13:57:00Z::Storagetemperaturefrombloodcoll…
546	Exp1	WTSI	MGP_001	IMPC_CBC_001	IMPC_CBC_003_001	MGI:2164831	+/+			e3f8c9f1ec9f0d8950051fae0c21753f		female	05/03/2012	108.6	EquipmentID=OlympusAU400::Equipmentmanufacturer=OlympusDiagnostics::Equipmentmodel=AU400::Anesthesiausedforbloodcollection=InjectionnarcosiswithKetamine(100mg/kg)/Xylazine(10mg/kg)::Methodofbloodcollection=Retro-orbitalpuncture::Anticoagulant=LithiumHeparin::Bloodcollectiontubes=KabeLabortechnikLithiumheparincoatedtubes::Dateandtimeofsacrifice=2012-03-05T09:07:00Z::Storagetemperaturefrombloodcoll…
547	Exp1	WTSI	MGP_001	IMPC_CBC_001	IMPC_CBC_003_001	MGI:2164831	+/+			e3f8c9f1ec9f0d8950051fae0c21753f		male	24/10/2012	108.8	EquipmentID=OlympusAU400::Equipmentmanufacturer=OlympusDiagnostics::Equipmentmodel=AU400::Anesthesiausedforbloodcollection=InjectionnarcosiswithKetamine(100mg/kg)/Xylazine(10mg/kg)::Methodofbloodcollection=Retro-orbitalpuncture::Anticoagulant=LithiumHeparin::Bloodcollectiontubes=KabeLabortechnikLithiumheparincoatedtubes::Dateandtimeofsacrifice=2012-10-24T09:42:00Z::Storagetemperaturefrombloodcoll…
548	Exp1	WTSI	MGP_001	IMPC_CBC_001	IMPC_CBC_003_001	MGI:2164831	+/+			e3f8c9f1ec9f0d8950051fae0c21753f		male	22/07/2013	108.5	EquipmentID=OlympusAU400::Equipmentmanufacturer=OlympusDiagnostics::Equipmentmodel=AU400::Anesthesiausedforbloodcollection=InjectionnarcosiswithKetamine(100mg/kg)/Xylazine(10mg/kg)::Methodofbloodcollection=Retro-orbitalpuncture::Anticoagulant=LithiumHeparin::Bloodcollectiontubes=KabeLabortechnikLithiumheparincoatedtubes::Dateandtimeofsacrifice=2013-07-22T08:46:00Z::Storagetemperaturefrombloodcoll…
549	Exp1	WTSI	MGP_001	IMPC_CBC_001	IMPC_CBC_003_001	MGI:2164831	+/+			e3f8c9f1ec9f0d8950051fae0c21753f		female	22/01/2013	110	EquipmentID=OlympusAU400::Equipmentmanufacturer=OlympusDiagnostics::Equipmentmodel=AU400::Anesthesiausedforbloodcollection=InjectionnarcosiswithKetamine(100mg/kg)/Xylazine(10mg/kg)::Methodofbloodcollection=Retro-orbitalpuncture::Anticoagulant=LithiumHeparin::Bloodcollectiontubes=KabeLabortechnikLithiumheparincoatedtubes::Dateandtimeofsacrifice=2013-01-22T10:15:00Z::Storagetemperaturefrombloodcoll…
550	Exp1	WTSI	MGP_001	IMPC_CBC_001	IMPC_CBC_003_001	MGI:2164831	+/+			e3f8c9f1ec9f0d8950051fae0c21753f		male	17/03/2014	109	EquipmentID=OlympusAU400::Equipmentmanufacturer=OlympusDiagnostics::Equipmentmodel=AU400::Anesthesiausedforbloodcollection=InjectionnarcosiswithKetamine(100mg/kg)/Xylazine(10mg/kg)::Methodofbloodcollection=Retro-orbitalpuncture::Anticoagulant=LithiumHeparin::Bloodcollectiontubes=KabeLabortechnikLithiumheparincoatedtubes::Dateandtimeofsacrifice=2014-03-17T09:55:00Z::Storagetemperaturefrombloodcoll…
551	Exp1	WTSI	MGP_001	IMPC_CBC_001	IMPC_CBC_003_001	MGI:2164831	+/+			e3f8c9f1ec9f0d8950051fae0c21753f		male	03/10/2013	110.3	EquipmentID=OlympusAU400::Equipmentmanufacturer=OlympusDiagnostics::Equipmentmodel=AU400::Anesthesiausedforbloodcollection=InjectionnarcosiswithKetamine(100mg/kg)/Xylazine(10mg/kg)::Methodofbloodcollection=Retro-orbitalpuncture::Anticoagulant=LithiumHeparin::Bloodcollectiontubes=KabeLabortechnikLithiumheparincoatedtubes::Dateandtimeofsacrifice=2013-10-03T11:12:00Z::Storagetemperaturefrombloodcoll…
552	Exp1	WTSI	MGP_001	IMPC_CBC_001	IMPC_CBC_003_001	MGI:2164831	+/+			e3f8c9f1ec9f0d8950051fae0c21753f		female	23/07/2012	110.4	EquipmentID=OlympusAU400::Equipmentmanufacturer=OlympusDiagnostics::Equipmentmodel=AU400::Anesthesiausedforbloodcollection=InjectionnarcosiswithKetamine(100mg/kg)/Xylazine(10mg/kg)::Methodofbloodcollection=Retro-orbitalpuncture::Anticoagulant=LithiumHeparin::Bloodcollectiontubes=KabeLabortechnikLithiumheparincoatedtubes::Dateandtimeofsacrifice=2012-07-23T09:36:00Z::Storagetemperaturefrombloodcoll…
553	Exp1	WTSI	MGP_001	IMPC_CBC_001	IMPC_CBC_003_001	MGI:2164831	+/+			e3f8c9f1ec9f0d8950051fae0c21753f		female	03/12/2012	112.5	EquipmentID=OlympusAU400::Equipmentmanufacturer=OlympusDiagnostics::Equipmentmodel=AU400::Anesthesiausedforbloodcollection=InjectionnarcosiswithKetamine(100mg/kg)/Xylazine(10mg/kg)::Methodofbloodcollection=Retro-orbitalpuncture::Anticoagulant=LithiumHeparin::Bloodcollectiontubes=KabeLabortechnikLithiumheparincoatedtubes::Dateandtimeofsacrifice=2012-12-03T08:49:00Z::Storagetemperaturefrombloodcoll…
554	Exp1	WTSI	MGP_001	IMPC_CBC_001	IMPC_CBC_003_001	MGI:2164831	+/+			e3f8c9f1ec9f0d8950051fae0c21753f		male	03/12/2012	108.3	EquipmentID=OlympusAU400::Equipmentmanufacturer=OlympusDiagnostics::Equipmentmodel=AU400::Anesthesiausedforbloodcollection=InjectionnarcosiswithKetamine(100mg/kg)/Xylazine(10mg/kg)::Methodofbloodcollection=Retro-orbitalpuncture::Anticoagulant=LithiumHeparin::Bloodcollectiontubes=KabeLabortechnikLithiumheparincoatedtubes::Dateandtimeofsacrifice=2012-12-03T08:45:00Z::Storagetemperaturefrombloodcoll…
555	Exp1	WTSI	MGP_001	IMPC_CBC_001	IMPC_CBC_003_001	MGI:2164831	+/+			e3f8c9f1ec9f0d8950051fae0c21753f		male	17/10/2012	109.4	EquipmentID=OlympusAU400::Equipmentmanufacturer=OlympusDiagnostics::Equipmentmodel=AU400::Anesthesiausedforbloodcollection=InjectionnarcosiswithKetamine(100mg/kg)/Xylazine(10mg/kg)::Methodofbloodcollection=Retro-orbitalpuncture::Anticoagulant=LithiumHeparin::Bloodcollectiontubes=KabeLabortechnikLithiumheparincoatedtubes::Dateandtimeofsacrifice=2012-10-17T10:02:00Z::Storagetemperaturefrombloodcoll…
556	Exp1	WTSI	MGP_001	IMPC_CBC_001	IMPC_CBC_003_001	MGI:2164831	+/+			e3f8c9f1ec9f0d8950051fae0c21753f		female	30/05/2013	109.6	EquipmentID=OlympusAU400::Equipmentmanufacturer=OlympusDiagnostics::Equipmentmodel=AU400::Anesthesiausedforbloodcollection=InjectionnarcosiswithKetamine(100mg/kg)/Xylazine(10mg/kg)::Methodofbloodcollection=Retro-orbitalpuncture::Anticoagulant=LithiumHeparin::Bloodcollectiontubes=KabeLabortechnikLithiumheparincoatedtubes::Dateandtimeofsacrifice=2013-05-30T09:47:00Z::Storagetemperaturefrombloodcoll…
557	Exp1	WTSI	MGP_001	IMPC_CBC_001	IMPC_CBC_003_001	MGI:2164831	+/+			e3f8c9f1ec9f0d8950051fae0c21753f		female	19/03/2012	108.7	EquipmentID=OlympusAU400::Equipmentmanufacturer=OlympusDiagnostics::Equipmentmodel=AU400::Anesthesiausedforbloodcollection=InjectionnarcosiswithKetamine(100mg/kg)/Xylazine(10mg/kg)::Methodofbloodcollection=Retro-orbitalpuncture::Anticoagulant=LithiumHeparin::Bloodcollectiontubes=KabeLabortechnikLithiumheparincoatedtubes::Dateandtimeofsacrifice=2012-03-19T09:34:00Z::Storagetemperaturefrombloodcoll…
558	Exp1	WTSI	MGP_001	IMPC_CBC_001	IMPC_CBC_003_001	MGI:2164831	+/+			e3f8c9f1ec9f0d8950051fae0c21753f		male	04/12/2013	108.3	EquipmentID=OlympusAU400::Equipmentmanufacturer=OlympusDiagnostics::Equipmentmodel=AU400::Anesthesiausedforbloodcollection=InjectionnarcosiswithKetamine(100mg/kg)/Xylazine(10mg/kg)::Methodofbloodcollection=Retro-orbitalpuncture::Anticoagulant=LithiumHeparin::Bloodcollectiontubes=KabeLabortechnikLithiumheparincoatedtubes::Dateandtimeofsacrifice=2013-12-04T12:06:00Z::Storagetemperaturefrombloodcoll…
559	Exp1	WTSI	MGP_001	IMPC_CBC_001	IMPC_CBC_003_001	MGI:2164831	+/+			e3f8c9f1ec9f0d8950051fae0c21753f		male	01/05/2012	107.7	EquipmentID=OlympusAU400::Equipmentmanufacturer=OlympusDiagnostics::Equipmentmodel=AU400::Anesthesiausedforbloodcollection=InjectionnarcosiswithKetamine(100mg/kg)/Xylazine(10mg/kg)::Methodofbloodcollection=Retro-orbitalpuncture::Anticoagulant=LithiumHeparin::Bloodcollectiontubes=KabeLabortechnikLithiumheparincoatedtubes::Dateandtimeofsacrifice=2012-05-01T09:22:00Z::Storagetemperaturefrombloodcoll…
560	Exp1	WTSI	MGP_001	IMPC_CBC_001	IMPC_CBC_003_001	MGI:2164831	+/+			e3f8c9f1ec9f0d8950051fae0c21753f		female	02/07/2012	110.2	EquipmentID=OlympusAU400::Equipmentmanufacturer=OlympusDiagnostics::Equipmentmodel=AU400::Anesthesiausedforbloodcollection=InjectionnarcosiswithKetamine(100mg/kg)/Xylazine(10mg/kg)::Methodofbloodcollection=Retro-orbitalpuncture::Anticoagulant=LithiumHeparin::Bloodcollectiontubes=KabeLabortechnikLithiumheparincoatedtubes::Dateandtimeofsacrifice=2012-07-02T09:32:00Z::Storagetemperaturefrombloodcoll…
561	Exp1	WTSI	MGP_001	IMPC_CBC_001	IMPC_CBC_003_001	MGI:2164831	+/+			e3f8c9f1ec9f0d8950051fae0c21753f		female	03/10/2013	110.4	EquipmentID=OlympusAU400::Equipmentmanufacturer=OlympusDiagnostics::Equipmentmodel=AU400::Anesthesiausedforbloodcollection=InjectionnarcosiswithKetamine(100mg/kg)/Xylazine(10mg/kg)::Methodofbloodcollection=Retro-orbitalpuncture::Anticoagulant=LithiumHeparin::Bloodcollectiontubes=KabeLabortechnikLithiumheparincoatedtubes::Dateandtimeofsacrifice=2013-10-03T11:11:00Z::Storagetemperaturefrombloodcoll…
562	Exp1	WTSI	MGP_001	IMPC_CBC_001	IMPC_CBC_003_001	MGI:2164831	+/+			e3f8c9f1ec9f0d8950051fae0c21753f		female	15/04/2013	112	EquipmentID=OlympusAU400::Equipmentmanufacturer=OlympusDiagnostics::Equipmentmodel=AU400::Anesthesiausedforbloodcollection=InjectionnarcosiswithKetamine(100mg/kg)/Xylazine(10mg/kg)::Methodofbloodcollection=Retro-orbitalpuncture::Anticoagulant=LithiumHeparin::Bloodcollectiontubes=KabeLabortechnikLithiumheparincoatedtubes::Dateandtimeofsacrifice=2013-04-15T10:11:00Z::Storagetemperaturefrombloodcoll…
563	Exp1	WTSI	MGP_001	IMPC_CBC_001	IMPC_CBC_003_001	MGI:2164831	+/+			e3f8c9f1ec9f0d8950051fae0c21753f		female	25/02/2013	113.3	EquipmentID=OlympusAU400::Equipmentmanufacturer=OlympusDiagnostics::Equipmentmodel=AU400::Anesthesiausedforbloodcollection=InjectionnarcosiswithKetamine(100mg/kg)/Xylazine(10mg/kg)::Methodofbloodcollection=Retro-orbitalpuncture::Anticoagulant=LithiumHeparin::Bloodcollectiontubes=KabeLabortechnikLithiumheparincoatedtubes::Dateandtimeofsacrifice=2013-02-25T09:24:00Z::Storagetemperaturefrombloodcoll…
564	Exp1	WTSI	MGP_001	IMPC_CBC_001	IMPC_CBC_003_001	MGI:2164831	+/+			e3f8c9f1ec9f0d8950051fae0c21753f		male	20/08/2012	108.7	EquipmentID=OlympusAU400::Equipmentmanufacturer=OlympusDiagnostics::Equipmentmodel=AU400::Anesthesiausedforbloodcollection=InjectionnarcosiswithKetamine(100mg/kg)/Xylazine(10mg/kg)::Methodofbloodcollection=Retro-orbitalpuncture::Anticoagulant=LithiumHeparin::Bloodcollectiontubes=KabeLabortechnikLithiumheparincoatedtubes::Dateandtimeofsacrifice=2012-08-20T09:04:00Z::Storagetemperaturefrombloodcoll…
565	Exp1	WTSI	MGP_001	IMPC_CBC_001	IMPC_CBC_003_001	MGI:2164831	+/+			e3f8c9f1ec9f0d8950051fae0c21753f		male	13/02/2013	107.2	EquipmentID=OlympusAU400::Equipmentmanufacturer=OlympusDiagnostics::Equipmentmodel=AU400::Anesthesiausedforbloodcollection=InjectionnarcosiswithKetamine(100mg/kg)/Xylazine(10mg/kg)::Methodofbloodcollection=Retro-orbitalpuncture::Anticoagulant=LithiumHeparin::Bloodcollectiontubes=KabeLabortechnikLithiumheparincoatedtubes::Dateandtimeofsacrifice=2013-02-13T09:39:00Z::Storagetemperaturefrombloodcoll…
566	Exp1	WTSI	MGP_001	IMPC_CBC_001	IMPC_CBC_003_001	MGI:2164831	+/+			e3f8c9f1ec9f0d8950051fae0c21753f		male	18/06/2012	107.7	EquipmentID=OlympusAU400::Equipmentmanufacturer=OlympusDiagnostics::Equipmentmodel=AU400::Anesthesiausedforbloodcollection=InjectionnarcosiswithKetamine(100mg/kg)/Xylazine(10mg/kg)::Methodofbloodcollection=Retro-orbitalpuncture::Anticoagulant=LithiumHeparin::Bloodcollectiontubes=KabeLabortechnikLithiumheparincoatedtubes::Dateandtimeofsacrifice=2012-06-18T09:18:00Z::Storagetemperaturefrombloodcoll…
567	Exp1	WTSI	MGP_001	IMPC_CBC_001	IMPC_CBC_003_001	MGI:2164831	+/+			e3f8c9f1ec9f0d8950051fae0c21753f		female	04/09/2013	107	EquipmentID=OlympusAU400::Equipmentmanufacturer=OlympusDiagnostics::Equipmentmodel=AU400::Anesthesiausedforbloodcollection=InjectionnarcosiswithKetamine(100mg/kg)/Xylazine(10mg/kg)::Methodofbloodcollection=Retro-orbitalpuncture::Anticoagulant=LithiumHeparin::Bloodcollectiontubes=KabeLabortechnikLithiumheparincoatedtubes::Dateandtimeofsacrifice=2013-09-04T11:06:00Z::Storagetemperaturefrombloodcoll…
568	Exp1	WTSI	MGP_001	IMPC_CBC_001	IMPC_CBC_003_001	MGI:2164831	+/+			e3f8c9f1ec9f0d8950051fae0c21753f		male	25/09/2013	108.9	EquipmentID=OlympusAU400::Equipmentmanufacturer=OlympusDiagnostics::Equipmentmodel=AU400::Anesthesiausedforbloodcollection=InjectionnarcosiswithKetamine(100mg/kg)/Xylazine(10mg/kg)::Methodofbloodcollection=Retro-orbitalpuncture::Anticoagulant=LithiumHeparin::Bloodcollectiontubes=KabeLabortechnikLithiumheparincoatedtubes::Dateandtimeofsacrifice=2013-09-25T12:53:00Z::Storagetemperaturefrombloodcoll…
569	Exp1	WTSI	MGP_001	IMPC_CBC_001	IMPC_CBC_003_001	MGI:2164831	+/+			e3f8c9f1ec9f0d8950051fae0c21753f		female	08/08/2012	108.7	EquipmentID=OlympusAU400::Equipmentmanufacturer=OlympusDiagnostics::Equipmentmodel=AU400::Anesthesiausedforbloodcollection=InjectionnarcosiswithKetamine(100mg/kg)/Xylazine(10mg/kg)::Methodofbloodcollection=Retro-orbitalpuncture::Anticoagulant=LithiumHeparin::Bloodcollectiontubes=KabeLabortechnikLithiumheparincoatedtubes::Dateandtimeofsacrifice=2012-08-08T09:59:00Z::Storagetemperaturefrombloodcoll…
570	Exp1	WTSI	MGP_001	IMPC_CBC_001	IMPC_CBC_003_001	MGI:2164831	+/+			e3f8c9f1ec9f0d8950051fae0c21753f		female	22/01/2014	110.5	EquipmentID=OlympusAU400::Equipmentmanufacturer=OlympusDiagnostics::Equipmentmodel=AU400::Anesthesiausedforbloodcollection=InjectionnarcosiswithKetamine(100mg/kg)/Xylazine(10mg/kg)::Methodofbloodcollection=Retro-orbitalpuncture::Anticoagulant=LithiumHeparin::Bloodcollectiontubes=KabeLabortechnikLithiumheparincoatedtubes::Dateandtimeofsacrifice=2014-01-22T14:29:00Z::Storagetemperaturefrombloodcoll…
571	Exp1	WTSI	MGP_001	IMPC_CBC_001	IMPC_CBC_003_001	MGI:2164831	+/+			e3f8c9f1ec9f0d8950051fae0c21753f		male	14/08/2013	107.9	EquipmentID=OlympusAU400::Equipmentmanufacturer=OlympusDiagnostics::Equipmentmodel=AU400::Anesthesiausedforbloodcollection=InjectionnarcosiswithKetamine(100mg/kg)/Xylazine(10mg/kg)::Methodofbloodcollection=Retro-orbitalpuncture::Anticoagulant=LithiumHeparin::Bloodcollectiontubes=KabeLabortechnikLithiumheparincoatedtubes::Dateandtimeofsacrifice=2013-08-14T11:36:00Z::Storagetemperaturefrombloodcoll…
572	Exp1	WTSI	MGP_001	IMPC_CBC_001	IMPC_CBC_003_001	MGI:2164831	+/+			e3f8c9f1ec9f0d8950051fae0c21753f		female	04/04/2013	111.1	EquipmentID=OlympusAU400::Equipmentmanufacturer=OlympusDiagnostics::Equipmentmodel=AU400::Anesthesiausedforbloodcollection=InjectionnarcosiswithKetamine(100mg/kg)/Xylazine(10mg/kg)::Methodofbloodcollection=Retro-orbitalpuncture::Anticoagulant=LithiumHeparin::Bloodcollectiontubes=KabeLabortechnikLithiumheparincoatedtubes::Dateandtimeofsacrifice=2013-04-04T10:16:00Z::Storagetemperaturefrombloodcoll…
573	Exp1	WTSI	MGP_001	IMPC_CBC_001	IMPC_CBC_003_001	MGI:2164831	+/+			e3f8c9f1ec9f0d8950051fae0c21753f		female	15/04/2013	110.6	EquipmentID=OlympusAU400::Equipmentmanufacturer=OlympusDiagnostics::Equipmentmodel=AU400::Anesthesiausedforbloodcollection=InjectionnarcosiswithKetamine(100mg/kg)/Xylazine(10mg/kg)::Methodofbloodcollection=Retro-orbitalpuncture::Anticoagulant=LithiumHeparin::Bloodcollectiontubes=KabeLabortechnikLithiumheparincoatedtubes::Dateandtimeofsacrifice=2013-04-15T10:16:00Z::Storagetemperaturefrombloodcoll…
574	Exp1	WTSI	MGP_001	IMPC_CBC_001	IMPC_CBC_003_001	MGI:2164831	+/+			e3f8c9f1ec9f0d8950051fae0c21753f		male	14/11/2012	110.4	EquipmentID=OlympusAU400::Equipmentmanufacturer=OlympusDiagnostics::Equipmentmodel=AU400::Anesthesiausedforbloodcollection=InjectionnarcosiswithKetamine(100mg/kg)/Xylazine(10mg/kg)::Methodofbloodcollection=Retro-orbitalpuncture::Anticoagulant=LithiumHeparin::Bloodcollectiontubes=KabeLabortechnikLithiumheparincoatedtubes::Dateandtimeofsacrifice=2012-11-14T10:42:00Z::Storagetemperaturefrombloodcoll…
575	Exp1	WTSI	MGP_001	IMPC_CBC_001	IMPC_CBC_003_001	MGI:2164831	+/+			e3f8c9f1ec9f0d8950051fae0c21753f		male	27/06/2012	107	EquipmentID=OlympusAU400::Equipmentmanufacturer=OlympusDiagnostics::Equipmentmodel=AU400::Anesthesiausedforbloodcollection=InjectionnarcosiswithKetamine(100mg/kg)/Xylazine(10mg/kg)::Methodofbloodcollection=Retro-orbitalpuncture::Anticoagulant=LithiumHeparin::Bloodcollectiontubes=KabeLabortechnikLithiumheparincoatedtubes::Dateandtimeofsacrifice=2012-06-27T09:43:00Z::Storagetemperaturefrombloodcoll…
576	Exp1	WTSI	MGP_001	IMPC_CBC_001	IMPC_CBC_003_001	MGI:2164831	+/+			e3f8c9f1ec9f0d8950051fae0c21753f		male	08/08/2012	108.8	EquipmentID=OlympusAU400::Equipmentmanufacturer=OlympusDiagnostics::Equipmentmodel=AU400::Anesthesiausedforbloodcollection=InjectionnarcosiswithKetamine(100mg/kg)/Xylazine(10mg/kg)::Methodofbloodcollection=Retro-orbitalpuncture::Anticoagulant=LithiumHeparin::Bloodcollectiontubes=KabeLabortechnikLithiumheparincoatedtubes::Dateandtimeofsacrifice=2012-08-08T09:20:00Z::Storagetemperaturefrombloodcoll…
577	Exp1	WTSI	MGP_001	IMPC_CBC_001	IMPC_CBC_003_001	MGI:2164831	+/+			e3f8c9f1ec9f0d8950051fae0c21753f		male	27/02/2012	108.6	EquipmentID=OlympusAU400::Equipmentmanufacturer=OlympusDiagnostics::Equipmentmodel=AU400::Anesthesiausedforbloodcollection=InjectionnarcosiswithKetamine(100mg/kg)/Xylazine(10mg/kg)::Methodofbloodcollection=Retro-orbitalpuncture::Anticoagulant=LithiumHeparin::Bloodcollectiontubes=KabeLabortechnikLithiumheparincoatedtubes::Dateandtimeofsacrifice=2012-02-27T08:40:00Z::Storagetemperaturefrombloodcoll…
578	Exp1	WTSI	MGP_001	IMPC_CBC_001	IMPC_CBC_003_001	MGI:2164831	+/+			e3f8c9f1ec9f0d8950051fae0c21753f		male	03/06/2013	110.7	EquipmentID=OlympusAU400::Equipmentmanufacturer=OlympusDiagnostics::Equipmentmodel=AU400::Anesthesiausedforbloodcollection=InjectionnarcosiswithKetamine(100mg/kg)/Xylazine(10mg/kg)::Methodofbloodcollection=Retro-orbitalpuncture::Anticoagulant=LithiumHeparin::Bloodcollectiontubes=KabeLabortechnikLithiumheparincoatedtubes::Dateandtimeofsacrifice=2013-06-03T09:38:00Z::Storagetemperaturefrombloodcoll…
579	Exp1	WTSI	MGP_001	IMPC_CBC_001	IMPC_CBC_003_001	MGI:2164831	+/+			e3f8c9f1ec9f0d8950051fae0c21753f		female	29/07/2013	110.3	EquipmentID=OlympusAU400::Equipmentmanufacturer=OlympusDiagnostics::Equipmentmodel=AU400::Anesthesiausedforbloodcollection=InjectionnarcosiswithKetamine(100mg/kg)/Xylazine(10mg/kg)::Methodofbloodcollection=Retro-orbitalpuncture::Anticoagulant=LithiumHeparin::Bloodcollectiontubes=KabeLabortechnikLithiumheparincoatedtubes::Dateandtimeofsacrifice=2013-07-29T09:56:00Z::Storagetemperaturefrombloodcoll…
580	Exp1	WTSI	MGP_001	IMPC_CBC_001	IMPC_CBC_003_001	MGI:2164831	+/+			e3f8c9f1ec9f0d8950051fae0c21753f		female	23/10/2013	110	EquipmentID=OlympusAU400::Equipmentmanufacturer=OlympusDiagnostics::Equipmentmodel=AU400::Anesthesiausedforbloodcollection=InjectionnarcosiswithKetamine(100mg/kg)/Xylazine(10mg/kg)::Methodofbloodcollection=Retro-orbitalpuncture::Anticoagulant=LithiumHeparin::Bloodcollectiontubes=KabeLabortechnikLithiumheparincoatedtubes::Dateandtimeofsacrifice=2013-10-23T10:40:00Z::Storagetemperaturefrombloodcoll…
581	Exp1	WTSI	MGP_001	IMPC_CBC_001	IMPC_CBC_003_001	MGI:2164831	+/+			e3f8c9f1ec9f0d8950051fae0c21753f		female	30/05/2013	109.9	EquipmentID=OlympusAU400::Equipmentmanufacturer=OlympusDiagnostics::Equipmentmodel=AU400::Anesthesiausedforbloodcollection=InjectionnarcosiswithKetamine(100mg/kg)/Xylazine(10mg/kg)::Methodofbloodcollection=Retro-orbitalpuncture::Anticoagulant=LithiumHeparin::Bloodcollectiontubes=KabeLabortechnikLithiumheparincoatedtubes::Dateandtimeofsacrifice=2013-05-30T10:00:00Z::Storagetemperaturefrombloodcoll…
582	Exp1	WTSI	MGP_001	IMPC_CBC_001	IMPC_CBC_003_001	MGI:2164831	+/+			e3f8c9f1ec9f0d8950051fae0c21753f		female	13/02/2013	110.6	EquipmentID=OlympusAU400::Equipmentmanufacturer=OlympusDiagnostics::Equipmentmodel=AU400::Anesthesiausedforbloodcollection=InjectionnarcosiswithKetamine(100mg/kg)/Xylazine(10mg/kg)::Methodofbloodcollection=Retro-orbitalpuncture::Anticoagulant=LithiumHeparin::Bloodcollectiontubes=KabeLabortechnikLithiumheparincoatedtubes::Dateandtimeofsacrifice=2013-02-13T10:07:00Z::Storagetemperaturefrombloodcoll…
583	Exp1	WTSI	MGP_001	IMPC_CBC_001	IMPC_CBC_003_001	MGI:2164831	+/+			e3f8c9f1ec9f0d8950051fae0c21753f		female	06/11/2013	107.6	EquipmentID=OlympusAU400::Equipmentmanufacturer=OlympusDiagnostics::Equipmentmodel=AU400::Anesthesiausedforbloodcollection=InjectionnarcosiswithKetamine(100mg/kg)/Xylazine(10mg/kg)::Methodofbloodcollection=Retro-orbitalpuncture::Anticoagulant=LithiumHeparin::Bloodcollectiontubes=KabeLabortechnikLithiumheparincoatedtubes::Dateandtimeofsacrifice=2013-11-06T11:36:00Z::Storagetemperaturefrombloodcoll…
584	Exp1	WTSI	MGP_001	IMPC_CBC_001	IMPC_CBC_003_001	MGI:2164831	+/+			e3f8c9f1ec9f0d8950051fae0c21753f		female	03/01/2013	109.7	EquipmentID=OlympusAU400::Equipmentmanufacturer=OlympusDiagnostics::Equipmentmodel=AU400::Anesthesiausedforbloodcollection=InjectionnarcosiswithKetamine(100mg/kg)/Xylazine(10mg/kg)::Methodofbloodcollection=Retro-orbitalpuncture::Anticoagulant=LithiumHeparin::Bloodcollectiontubes=KabeLabortechnikLithiumheparincoatedtubes::Dateandtimeofsacrifice=2013-01-03T09:01:00Z::Storagetemperaturefrombloodcoll…
585	Exp1	WTSI	MGP_001	IMPC_CBC_001	IMPC_CBC_003_001	MGI:2164831	+/+			e3f8c9f1ec9f0d8950051fae0c21753f		male	04/09/2012	107.8	EquipmentID=OlympusAU400::Equipmentmanufacturer=OlympusDiagnostics::Equipmentmodel=AU400::Anesthesiausedforbloodcollection=InjectionnarcosiswithKetamine(100mg/kg)/Xylazine(10mg/kg)::Methodofbloodcollection=Retro-orbitalpuncture::Anticoagulant=LithiumHeparin::Bloodcollectiontubes=KabeLabortechnikLithiumheparincoatedtubes::Dateandtimeofsacrifice=2012-09-04T09:13:00Z::Storagetemperaturefrombloodcoll…
586	Exp1	WTSI	MGP_001	IMPC_CBC_001	IMPC_CBC_003_001	MGI:2164831	+/+			e3f8c9f1ec9f0d8950051fae0c21753f		female	10/04/2012	110.8	EquipmentID=OlympusAU400::Equipmentmanufacturer=OlympusDiagnostics::Equipmentmodel=AU400::Anesthesiausedforbloodcollection=InjectionnarcosiswithKetamine(100mg/kg)/Xylazine(10mg/kg)::Methodofbloodcollection=Retro-orbitalpuncture::Anticoagulant=LithiumHeparin::Bloodcollectiontubes=KabeLabortechnikLithiumheparincoatedtubes::Dateandtimeofsacrifice=2012-04-10T10:03:00Z::Storagetemperaturefrombloodcoll…
587	Exp1	WTSI	MGP_001	IMPC_CBC_001	IMPC_CBC_003_001	MGI:2164831	+/+			e3f8c9f1ec9f0d8950051fae0c21753f		male	24/10/2012	109.5	EquipmentID=OlympusAU400::Equipmentmanufacturer=OlympusDiagnostics::Equipmentmodel=AU400::Anesthesiausedforbloodcollection=InjectionnarcosiswithKetamine(100mg/kg)/Xylazine(10mg/kg)::Methodofbloodcollection=Retro-orbitalpuncture::Anticoagulant=LithiumHeparin::Bloodcollectiontubes=KabeLabortechnikLithiumheparincoatedtubes::Dateandtimeofsacrifice=2012-10-24T09:25:00Z::Storagetemperaturefrombloodcoll…
588	Exp1	WTSI	MGP_001	IMPC_CBC_001	IMPC_CBC_003_001	MGI:2164831	+/+			e3f8c9f1ec9f0d8950051fae0c21753f		male	26/03/2013	111.4	EquipmentID=OlympusAU400::Equipmentmanufacturer=OlympusDiagnostics::Equipmentmodel=AU400::Anesthesiausedforbloodcollection=InjectionnarcosiswithKetamine(100mg/kg)/Xylazine(10mg/kg)::Methodofbloodcollection=Retro-orbitalpuncture::Anticoagulant=LithiumHeparin::Bloodcollectiontubes=KabeLabortechnikLithiumheparincoatedtubes::Dateandtimeofsacrifice=2013-03-26T09:19:00Z::Storagetemperaturefrombloodcoll…
589	Exp1	WTSI	MGP_001	IMPC_CBC_001	IMPC_CBC_003_001	MGI:2164831	+/+			e3f8c9f1ec9f0d8950051fae0c21753f		male	30/05/2012	110.4	EquipmentID=OlympusAU400::Equipmentmanufacturer=OlympusDiagnostics::Equipmentmodel=AU400::Anesthesiausedforbloodcollection=InjectionnarcosiswithKetamine(100mg/kg)/Xylazine(10mg/kg)::Methodofbloodcollection=Retro-orbitalpuncture::Anticoagulant=LithiumHeparin::Bloodcollectiontubes=KabeLabortechnikLithiumheparincoatedtubes::Dateandtimeofsacrifice=2012-05-30T09:56:00Z::Storagetemperaturefrombloodcoll…
590	Exp1	WTSI	MGP_001	IMPC_CBC_001	IMPC_CBC_003_001	MGI:2164831	+/+			e3f8c9f1ec9f0d8950051fae0c21753f		female	10/09/2012	111.1	EquipmentID=OlympusAU400::Equipmentmanufacturer=OlympusDiagnostics::Equipmentmodel=AU400::Anesthesiausedforbloodcollection=InjectionnarcosiswithKetamine(100mg/kg)/Xylazine(10mg/kg)::Methodofbloodcollection=Retro-orbitalpuncture::Anticoagulant=LithiumHeparin::Bloodcollectiontubes=KabeLabortechnikLithiumheparincoatedtubes::Dateandtimeofsacrifice=2012-09-10T09:25:00Z::Storagetemperaturefrombloodcoll…
591	Exp1	WTSI	MGP_001	IMPC_CBC_001	IMPC_CBC_003_001	MGI:2164831	+/+			e3f8c9f1ec9f0d8950051fae0c21753f		male	30/10/2012	107.3	EquipmentID=OlympusAU400::Equipmentmanufacturer=OlympusDiagnostics::Equipmentmodel=AU400::Anesthesiausedforbloodcollection=InjectionnarcosiswithKetamine(100mg/kg)/Xylazine(10mg/kg)::Methodofbloodcollection=Retro-orbitalpuncture::Anticoagulant=LithiumHeparin::Bloodcollectiontubes=KabeLabortechnikLithiumheparincoatedtubes::Dateandtimeofsacrifice=2012-10-30T08:48:00Z::Storagetemperaturefrombloodcoll…
592	Exp1	WTSI	MGP_001	IMPC_CBC_001	IMPC_CBC_003_001	MGI:2164831	+/+			e3f8c9f1ec9f0d8950051fae0c21753f		female	24/09/2012	112	EquipmentID=OlympusAU400::Equipmentmanufacturer=OlympusDiagnostics::Equipmentmodel=AU400::Anesthesiausedforbloodcollection=InjectionnarcosiswithKetamine(100mg/kg)/Xylazine(10mg/kg)::Methodofbloodcollection=Retro-orbitalpuncture::Anticoagulant=LithiumHeparin::Bloodcollectiontubes=KabeLabortechnikLithiumheparincoatedtubes::Dateandtimeofsacrifice=2012-09-24T10:12:00Z::Storagetemperaturefrombloodcoll…
593	Exp1	WTSI	MGP_001	IMPC_CBC_001	IMPC_CBC_003_001	MGI:2164831	+/+			e3f8c9f1ec9f0d8950051fae0c21753f		male	06/06/2012	106.8	EquipmentID=OlympusAU400::Equipmentmanufacturer=OlympusDiagnostics::Equipmentmodel=AU400::Anesthesiausedforbloodcollection=InjectionnarcosiswithKetamine(100mg/kg)/Xylazine(10mg/kg)::Methodofbloodcollection=Retro-orbitalpuncture::Anticoagulant=LithiumHeparin::Bloodcollectiontubes=KabeLabortechnikLithiumheparincoatedtubes::Dateandtimeofsacrifice=2012-06-06T10:06:00Z::Storagetemperaturefrombloodcoll…
594	Exp1	WTSI	MGP_001	IMPC_CBC_001	IMPC_CBC_003_001	MGI:2164831	+/+			e3f8c9f1ec9f0d8950051fae0c21753f		female	11/09/2013	110.4	EquipmentID=OlympusAU400::Equipmentmanufacturer=OlympusDiagnostics::Equipmentmodel=AU400::Anesthesiausedforbloodcollection=InjectionnarcosiswithKetamine(100mg/kg)/Xylazine(10mg/kg)::Methodofbloodcollection=Retro-orbitalpuncture::Anticoagulant=LithiumHeparin::Bloodcollectiontubes=KabeLabortechnikLithiumheparincoatedtubes::Dateandtimeofsacrifice=2013-09-11T13:57:00Z::Storagetemperaturefrombloodcoll…
595	Exp1	WTSI	MGP_001	IMPC_CBC_001	IMPC_CBC_003_001	MGI:2164831	+/+			e3f8c9f1ec9f0d8950051fae0c21753f		male	23/07/2012	106.7	EquipmentID=OlympusAU400::Equipmentmanufacturer=OlympusDiagnostics::Equipmentmodel=AU400::Anesthesiausedforbloodcollection=InjectionnarcosiswithKetamine(100mg/kg)/Xylazine(10mg/kg)::Methodofbloodcollection=Retro-orbitalpuncture::Anticoagulant=LithiumHeparin::Bloodcollectiontubes=KabeLabortechnikLithiumheparincoatedtubes::Dateandtimeofsacrifice=2012-07-23T09:01:00Z::Storagetemperaturefrombloodcoll…
596	Exp1	WTSI	MGP_001	IMPC_CBC_001	IMPC_CBC_003_001	MGI:2164831	+/+			e3f8c9f1ec9f0d8950051fae0c21753f		female	09/05/2012	110.8	EquipmentID=OlympusAU400::Equipmentmanufacturer=OlympusDiagnostics::Equipmentmodel=AU400::Anesthesiausedforbloodcollection=InjectionnarcosiswithKetamine(100mg/kg)/Xylazine(10mg/kg)::Methodofbloodcollection=Retro-orbitalpuncture::Anticoagulant=LithiumHeparin::Bloodcollectiontubes=KabeLabortechnikLithiumheparincoatedtubes::Dateandtimeofsacrifice=2012-05-09T10:23:00Z::Storagetemperaturefrombloodcoll…
597	Exp1	WTSI	MGP_001	IMPC_CBC_001	IMPC_CBC_003_001	MGI:2164831	+/+			e3f8c9f1ec9f0d8950051fae0c21753f		male	27/11/2013	108.5	EquipmentID=OlympusAU400::Equipmentmanufacturer=OlympusDiagnostics::Equipmentmodel=AU400::Anesthesiausedforbloodcollection=InjectionnarcosiswithKetamine(100mg/kg)/Xylazine(10mg/kg)::Methodofbloodcollection=Retro-orbitalpuncture::Anticoagulant=LithiumHeparin::Bloodcollectiontubes=KabeLabortechnikLithiumheparincoatedtubes::Dateandtimeofsacrifice=2013-11-27T11:04:00Z::Storagetemperaturefrombloodcoll…
598	Exp1	WTSI	MGP_001	IMPC_CBC_001	IMPC_CBC_003_001	MGI:2164831	+/+			e3f8c9f1ec9f0d8950051fae0c21753f		female	24/06/2013	112	EquipmentID=OlympusAU400::Equipmentmanufacturer=OlympusDiagnostics::Equipmentmodel=AU400::Anesthesiausedforbloodcollection=InjectionnarcosiswithKetamine(100mg/kg)/Xylazine(10mg/kg)::Methodofbloodcollection=Retro-orbitalpuncture::Anticoagulant=LithiumHeparin::Bloodcollectiontubes=KabeLabortechnikLithiumheparincoatedtubes::Dateandtimeofsacrifice=2013-06-24T10:01:00Z::Storagetemperaturefrombloodcoll…
599	Exp1	WTSI	MGP_001	IMPC_CBC_001	IMPC_CBC_003_001	MGI:2164831	+/+			e3f8c9f1ec9f0d8950051fae0c21753f		female	22/02/2013	107.1	EquipmentID=OlympusAU400::Equipmentmanufacturer=OlympusDiagnostics::Equipmentmodel=AU400::Anesthesiausedforbloodcollection=InjectionnarcosiswithKetamine(100mg/kg)/Xylazine(10mg/kg)::Methodofbloodcollection=Retro-orbitalpuncture::Anticoagulant=LithiumHeparin::Bloodcollectiontubes=KabeLabortechnikLithiumheparincoatedtubes::Dateandtimeofsacrifice=2013-02-20T09:56:00Z::Storagetemperaturefrombloodcoll…
600	Exp1	WTSI	MGP_001	IMPC_CBC_001	IMPC_CBC_003_001	MGI:2164831	+/+			e3f8c9f1ec9f0d8950051fae0c21753f		female	19/09/2012	110.4	EquipmentID=OlympusAU400::Equipmentmanufacturer=OlympusDiagnostics::Equipmentmodel=AU400::Anesthesiausedforbloodcollection=InjectionnarcosiswithKetamine(100mg/kg)/Xylazine(10mg/kg)::Methodofbloodcollection=Retro-orbitalpuncture::Anticoagulant=LithiumHeparin::Bloodcollectiontubes=KabeLabortechnikLithiumheparincoatedtubes::Dateandtimeofsacrifice=2012-09-19T09:28:00Z::Storagetemperaturefrombloodcoll…
601	Exp1	WTSI	MGP_001	IMPC_CBC_001	IMPC_CBC_003_001	MGI:2164831	+/+			e3f8c9f1ec9f0d8950051fae0c21753f		female	13/06/2012	108.7	EquipmentID=OlympusAU400::Equipmentmanufacturer=OlympusDiagnostics::Equipmentmodel=AU400::Anesthesiausedforbloodcollection=InjectionnarcosiswithKetamine(100mg/kg)/Xylazine(10mg/kg)::Methodofbloodcollection=Retro-orbitalpuncture::Anticoagulant=LithiumHeparin::Bloodcollectiontubes=KabeLabortechnikLithiumheparincoatedtubes::Dateandtimeofsacrifice=2012-06-13T09:10:00Z::Storagetemperaturefrombloodcoll…
602	Exp1	WTSI	MGP_001	IMPC_CBC_001	IMPC_CBC_003_001	MGI:2164831	+/+			e3f8c9f1ec9f0d8950051fae0c21753f		female	06/02/2013	113	EquipmentID=OlympusAU400::Equipmentmanufacturer=OlympusDiagnostics::Equipmentmodel=AU400::Anesthesiausedforbloodcollection=InjectionnarcosiswithKetamine(100mg/kg)/Xylazine(10mg/kg)::Methodofbloodcollection=Retro-orbitalpuncture::Anticoagulant=LithiumHeparin::Bloodcollectiontubes=KabeLabortechnikLithiumheparincoatedtubes::Dateandtimeofsacrifice=2013-02-06T09:20:00Z::Storagetemperaturefrombloodcoll…
603	Exp1	WTSI	MGP_001	IMPC_CBC_001	IMPC_CBC_003_001	MGI:2164831	+/+			e3f8c9f1ec9f0d8950051fae0c21753f		male	28/08/2012	108.7	EquipmentID=OlympusAU400::Equipmentmanufacturer=OlympusDiagnostics::Equipmentmodel=AU400::Anesthesiausedforbloodcollection=InjectionnarcosiswithKetamine(100mg/kg)/Xylazine(10mg/kg)::Methodofbloodcollection=Retro-orbitalpuncture::Anticoagulant=LithiumHeparin::Bloodcollectiontubes=KabeLabortechnikLithiumheparincoatedtubes::Dateandtimeofsacrifice=2012-08-28T09:28:00Z::Storagetemperaturefrombloodcoll…
604	Exp1	WTSI	MGP_001	IMPC_CBC_001	IMPC_CBC_003_001	MGI:2164831	+/+			e3f8c9f1ec9f0d8950051fae0c21753f		female	12/12/2012	109.6	EquipmentID=OlympusAU400::Equipmentmanufacturer=OlympusDiagnostics::Equipmentmodel=AU400::Anesthesiausedforbloodcollection=InjectionnarcosiswithKetamine(100mg/kg)/Xylazine(10mg/kg)::Methodofbloodcollection=Retro-orbitalpuncture::Anticoagulant=LithiumHeparin::Bloodcollectiontubes=KabeLabortechnikLithiumheparincoatedtubes::Dateandtimeofsacrifice=2012-12-12T11:15:00Z::Storagetemperaturefrombloodcoll…
605	Exp1	WTSI	MGP_001	IMPC_CBC_001	IMPC_CBC_003_001	MGI:2164831	MDTZ	MGI:1920223	MGI:4431644	e3f8c9f1ec9f0d8950051fae0c21753f	homozygote	female	24/04/2012	108.2	EquipmentID=OlympusAU400::Equipmentmanufacturer=OlympusDiagnostics::Equipmentmodel=AU400::Anesthesiausedforbloodcollection=InjectionnarcosiswithKetamine(100mg/kg)/Xylazine(10mg/kg)::Methodofbloodcollection=Retro-orbitalpuncture::Anticoagulant=LithiumHeparin::Bloodcollectiontubes=KabeLabortechnikLithiumheparincoatedtubes::Dateandtimeofsacrifice=2012-04-24T09:33:00Z::Storagetemperaturefrombloodcoll…
606	Exp1	WTSI	MGP_001	IMPC_CBC_001	IMPC_CBC_003_001	MGI:2164831	+/+			e3f8c9f1ec9f0d8950051fae0c21753f		male	23/10/2013	107.3	EquipmentID=OlympusAU400::Equipmentmanufacturer=OlympusDiagnostics::Equipmentmodel=AU400::Anesthesiausedforbloodcollection=InjectionnarcosiswithKetamine(100mg/kg)/Xylazine(10mg/kg)::Methodofbloodcollection=Retro-orbitalpuncture::Anticoagulant=LithiumHeparin::Bloodcollectiontubes=KabeLabortechnikLithiumheparincoatedtubes::Dateandtimeofsacrifice=2013-10-23T10:39:00Z::Storagetemperaturefrombloodcoll…
607	Exp1	WTSI	MGP_001	IMPC_CBC_001	IMPC_CBC_003_001	MGI:2164831	+/+			e3f8c9f1ec9f0d8950051fae0c21753f		male	10/10/2012	110	EquipmentID=OlympusAU400::Equipmentmanufacturer=OlympusDiagnostics::Equipmentmodel=AU400::Anesthesiausedforbloodcollection=InjectionnarcosiswithKetamine(100mg/kg)/Xylazine(10mg/kg)::Methodofbloodcollection=Retro-orbitalpuncture::Anticoagulant=LithiumHeparin::Bloodcollectiontubes=KabeLabortechnikLithiumheparincoatedtubes::Dateandtimeofsacrifice=2012-10-10T09:29:00Z::Storagetemperaturefrombloodcoll…
608	Exp1	WTSI	MGP_001	IMPC_CBC_001	IMPC_CBC_003_001	MGI:2164831	+/+			e3f8c9f1ec9f0d8950051fae0c21753f		male	06/11/2013	108.7	EquipmentID=OlympusAU400::Equipmentmanufacturer=OlympusDiagnostics::Equipmentmodel=AU400::Anesthesiausedforbloodcollection=InjectionnarcosiswithKetamine(100mg/kg)/Xylazine(10mg/kg)::Methodofbloodcollection=Retro-orbitalpuncture::Anticoagulant=LithiumHeparin::Bloodcollectiontubes=KabeLabortechnikLithiumheparincoatedtubes::Dateandtimeofsacrifice=2013-11-06T11:39:00Z::Storagetemperaturefrombloodcoll…
609	Exp1	WTSI	MGP_001	IMPC_CBC_001	IMPC_CBC_003_001	MGI:2164831	+/+			e3f8c9f1ec9f0d8950051fae0c21753f		male	25/02/2013	108.8	EquipmentID=OlympusAU400::Equipmentmanufacturer=OlympusDiagnostics::Equipmentmodel=AU400::Anesthesiausedforbloodcollection=InjectionnarcosiswithKetamine(100mg/kg)/Xylazine(10mg/kg)::Methodofbloodcollection=Retro-orbitalpuncture::Anticoagulant=LithiumHeparin::Bloodcollectiontubes=KabeLabortechnikLithiumheparincoatedtubes::Dateandtimeofsacrifice=2013-02-25T09:26:00Z::Storagetemperaturefrombloodcoll…
610	Exp1	WTSI	MGP_001	IMPC_CBC_001	IMPC_CBC_003_001	MGI:2164831	+/+			e3f8c9f1ec9f0d8950051fae0c21753f		female	15/05/2012	108.8	EquipmentID=OlympusAU400::Equipmentmanufacturer=OlympusDiagnostics::Equipmentmodel=AU400::Anesthesiausedforbloodcollection=InjectionnarcosiswithKetamine(100mg/kg)/Xylazine(10mg/kg)::Methodofbloodcollection=Retro-orbitalpuncture::Anticoagulant=LithiumHeparin::Bloodcollectiontubes=KabeLabortechnikLithiumheparincoatedtubes::Dateandtimeofsacrifice=2012-05-15T09:27:00Z::Storagetemperaturefrombloodcoll…
611	Exp1	WTSI	MGP_001	IMPC_CBC_001	IMPC_CBC_003_001	MGI:2164831	+/+			e3f8c9f1ec9f0d8950051fae0c21753f		male	03/06/2013	107.8	EquipmentID=OlympusAU400::Equipmentmanufacturer=OlympusDiagnostics::Equipmentmodel=AU400::Anesthesiausedforbloodcollection=InjectionnarcosiswithKetamine(100mg/kg)/Xylazine(10mg/kg)::Methodofbloodcollection=Retro-orbitalpuncture::Anticoagulant=LithiumHeparin::Bloodcollectiontubes=KabeLabortechnikLithiumheparincoatedtubes::Dateandtimeofsacrifice=2013-06-03T09:47:00Z::Storagetemperaturefrombloodcoll…
612	Exp1	WTSI	MGP_001	IMPC_CBC_001	IMPC_CBC_003_001	MGI:2164831	+/+			e3f8c9f1ec9f0d8950051fae0c21753f		female	03/07/2013	109.8	EquipmentID=OlympusAU400::Equipmentmanufacturer=OlympusDiagnostics::Equipmentmodel=AU400::Anesthesiausedforbloodcollection=InjectionnarcosiswithKetamine(100mg/kg)/Xylazine(10mg/kg)::Methodofbloodcollection=Retro-orbitalpuncture::Anticoagulant=LithiumHeparin::Bloodcollectiontubes=KabeLabortechnikLithiumheparincoatedtubes::Dateandtimeofsacrifice=2013-07-03T09:27:00Z::Storagetemperaturefrombloodcoll…
613	Exp1	WTSI	MGP_001	IMPC_CBC_001	IMPC_CBC_003_001	MGI:2164831	+/+			e3f8c9f1ec9f0d8950051fae0c21753f		male	27/03/2012	106.4	EquipmentID=OlympusAU400::Equipmentmanufacturer=OlympusDiagnostics::Equipmentmodel=AU400::Anesthesiausedforbloodcollection=InjectionnarcosiswithKetamine(100mg/kg)/Xylazine(10mg/kg)::Methodofbloodcollection=Retro-orbitalpuncture::Anticoagulant=LithiumHeparin::Bloodcollectiontubes=KabeLabortechnikLithiumheparincoatedtubes::Dateandtimeofsacrifice=2012-03-27T08:51:00Z::Storagetemperaturefrombloodcoll…
614	Exp1	WTSI	MGP_001	IMPC_CBC_001	IMPC_CBC_003_001	MGI:2164831	+/+			e3f8c9f1ec9f0d8950051fae0c21753f		female	23/06/2014	111.5	EquipmentID=OlympusAU400::Equipmentmanufacturer=OlympusDiagnostics::Equipmentmodel=AU400::Anesthesiausedforbloodcollection=InjectionnarcosiswithKetamine(100mg/kg)/Xylazine(10mg/kg)::Methodofbloodcollection=Retro-orbitalpuncture::Anticoagulant=LithiumHeparin::Bloodcollectiontubes=KabeLabortechnikLithiumheparincoatedtubes::Dateandtimeofsacrifice=2014-06-23T09:13:00Z::Storagetemperaturefrombloodcoll…
615	Exp1	WTSI	MGP_001	IMPC_CBC_001	IMPC_CBC_003_001	MGI:2164831	+/+			e3f8c9f1ec9f0d8950051fae0c21753f		female	24/04/2012	108.6	EquipmentID=OlympusAU400::Equipmentmanufacturer=OlympusDiagnostics::Equipmentmodel=AU400::Anesthesiausedforbloodcollection=InjectionnarcosiswithKetamine(100mg/kg)/Xylazine(10mg/kg)::Methodofbloodcollection=Retro-orbitalpuncture::Anticoagulant=LithiumHeparin::Bloodcollectiontubes=KabeLabortechnikLithiumheparincoatedtubes::Dateandtimeofsacrifice=2012-04-24T09:15:00Z::Storagetemperaturefrombloodcoll…
616	Exp1	WTSI	MGP_001	IMPC_CBC_001	IMPC_CBC_003_001	MGI:2164831	+/+			e3f8c9f1ec9f0d8950051fae0c21753f		female	16/04/2012	108.9	EquipmentID=OlympusAU400::Equipmentmanufacturer=OlympusDiagnostics::Equipmentmodel=AU400::Anesthesiausedforbloodcollection=InjectionnarcosiswithKetamine(100mg/kg)/Xylazine(10mg/kg)::Methodofbloodcollection=Retro-orbitalpuncture::Anticoagulant=LithiumHeparin::Bloodcollectiontubes=KabeLabortechnikLithiumheparincoatedtubes::Dateandtimeofsacrifice=2012-04-16T09:16:00Z::Storagetemperaturefrombloodcoll…
617	Exp1	WTSI	MGP_001	IMPC_CBC_001	IMPC_CBC_003_001	MGI:2164831	+/+			e3f8c9f1ec9f0d8950051fae0c21753f		male	27/06/2012	104.5	EquipmentID=OlympusAU400::Equipmentmanufacturer=OlympusDiagnostics::Equipmentmodel=AU400::Anesthesiausedforbloodcollection=InjectionnarcosiswithKetamine(100mg/kg)/Xylazine(10mg/kg)::Methodofbloodcollection=Retro-orbitalpuncture::Anticoagulant=LithiumHeparin::Bloodcollectiontubes=KabeLabortechnikLithiumheparincoatedtubes::Dateandtimeofsacrifice=2012-06-27T09:26:00Z::Storagetemperaturefrombloodcoll…
618	Exp1	WTSI	MGP_001	IMPC_CBC_001	IMPC_CBC_003_001	MGI:2164831	+/+			e3f8c9f1ec9f0d8950051fae0c21753f		female	25/04/2013	112	EquipmentID=OlympusAU400::Equipmentmanufacturer=OlympusDiagnostics::Equipmentmodel=AU400::Anesthesiausedforbloodcollection=InjectionnarcosiswithKetamine(100mg/kg)/Xylazine(10mg/kg)::Methodofbloodcollection=Retro-orbitalpuncture::Anticoagulant=LithiumHeparin::Bloodcollectiontubes=KabeLabortechnikLithiumheparincoatedtubes::Dateandtimeofsacrifice=2013-04-25T09:21:00Z::Storagetemperaturefrombloodcoll…
619	Exp1	WTSI	MGP_001	IMPC_CBC_001	IMPC_CBC_003_001	MGI:2164831	+/+			e3f8c9f1ec9f0d8950051fae0c21753f		female	23/07/2012	111.6	EquipmentID=OlympusAU400::Equipmentmanufacturer=OlympusDiagnostics::Equipmentmodel=AU400::Anesthesiausedforbloodcollection=InjectionnarcosiswithKetamine(100mg/kg)/Xylazine(10mg/kg)::Methodofbloodcollection=Retro-orbitalpuncture::Anticoagulant=LithiumHeparin::Bloodcollectiontubes=KabeLabortechnikLithiumheparincoatedtubes::Dateandtimeofsacrifice=2012-07-23T10:07:00Z::Storagetemperaturefrombloodcoll…
620	Exp1	WTSI	MGP_001	IMPC_CBC_001	IMPC_CBC_003_001	MGI:2164831	+/+			e3f8c9f1ec9f0d8950051fae0c21753f		female	25/04/2013	109.6	EquipmentID=OlympusAU400::Equipmentmanufacturer=OlympusDiagnostics::Equipmentmodel=AU400::Anesthesiausedforbloodcollection=InjectionnarcosiswithKetamine(100mg/kg)/Xylazine(10mg/kg)::Methodofbloodcollection=Retro-orbitalpuncture::Anticoagulant=LithiumHeparin::Bloodcollectiontubes=KabeLabortechnikLithiumheparincoatedtubes::Dateandtimeofsacrifice=2013-04-25T09:23:00Z::Storagetemperaturefrombloodcoll…
621	Exp1	WTSI	MGP_001	IMPC_CBC_001	IMPC_CBC_003_001	MGI:2164831	+/+			e3f8c9f1ec9f0d8950051fae0c21753f		female	13/02/2013	110.6	EquipmentID=OlympusAU400::Equipmentmanufacturer=OlympusDiagnostics::Equipmentmodel=AU400::Anesthesiausedforbloodcollection=InjectionnarcosiswithKetamine(100mg/kg)/Xylazine(10mg/kg)::Methodofbloodcollection=Retro-orbitalpuncture::Anticoagulant=LithiumHeparin::Bloodcollectiontubes=KabeLabortechnikLithiumheparincoatedtubes::Dateandtimeofsacrifice=2013-02-13T10:14:00Z::Storagetemperaturefrombloodcoll…
622	Exp1	WTSI	MGP_001	IMPC_CBC_001	IMPC_CBC_003_001	MGI:2164831	+/+			e3f8c9f1ec9f0d8950051fae0c21753f		male	27/03/2012	106.3	EquipmentID=OlympusAU400::Equipmentmanufacturer=OlympusDiagnostics::Equipmentmodel=AU400::Anesthesiausedforbloodcollection=InjectionnarcosiswithKetamine(100mg/kg)/Xylazine(10mg/kg)::Methodofbloodcollection=Retro-orbitalpuncture::Anticoagulant=LithiumHeparin::Bloodcollectiontubes=KabeLabortechnikLithiumheparincoatedtubes::Dateandtimeofsacrifice=2012-03-27T10:05:00Z::Storagetemperaturefrombloodcoll…
623	Exp1	WTSI	MGP_001	IMPC_CBC_001	IMPC_CBC_003_001	MGI:2164831	+/+			e3f8c9f1ec9f0d8950051fae0c21753f		female	11/09/2013	112.8	EquipmentID=OlympusAU400::Equipmentmanufacturer=OlympusDiagnostics::Equipmentmodel=AU400::Anesthesiausedforbloodcollection=InjectionnarcosiswithKetamine(100mg/kg)/Xylazine(10mg/kg)::Methodofbloodcollection=Retro-orbitalpuncture::Anticoagulant=LithiumHeparin::Bloodcollectiontubes=KabeLabortechnikLithiumheparincoatedtubes::Dateandtimeofsacrifice=2013-09-11T13:57:00Z::Storagetemperaturefrombloodcoll…
624	Exp1	WTSI	MGP_001	IMPC_CBC_001	IMPC_CBC_003_001	MGI:2164831	+/+			e3f8c9f1ec9f0d8950051fae0c21753f		male	25/02/2013	112.4	EquipmentID=OlympusAU400::Equipmentmanufacturer=OlympusDiagnostics::Equipmentmodel=AU400::Anesthesiausedforbloodcollection=InjectionnarcosiswithKetamine(100mg/kg)/Xylazine(10mg/kg)::Methodofbloodcollection=Retro-orbitalpuncture::Anticoagulant=LithiumHeparin::Bloodcollectiontubes=KabeLabortechnikLithiumheparincoatedtubes::Dateandtimeofsacrifice=2013-02-25T09:12:00Z::Storagetemperaturefrombloodcoll…
625	Exp1	WTSI	MGP_001	IMPC_CBC_001	IMPC_CBC_003_001	MGI:2164831	+/+			e3f8c9f1ec9f0d8950051fae0c21753f		male	03/01/2013	109.9	EquipmentID=OlympusAU400::Equipmentmanufacturer=OlympusDiagnostics::Equipmentmodel=AU400::Anesthesiausedforbloodcollection=InjectionnarcosiswithKetamine(100mg/kg)/Xylazine(10mg/kg)::Methodofbloodcollection=Retro-orbitalpuncture::Anticoagulant=LithiumHeparin::Bloodcollectiontubes=KabeLabortechnikLithiumheparincoatedtubes::Dateandtimeofsacrifice=2013-01-03T08:31:00Z::Storagetemperaturefrombloodcoll…
626	Exp1	WTSI	MGP_001	IMPC_CBC_001	IMPC_CBC_003_001	MGI:2164831	+/+			e3f8c9f1ec9f0d8950051fae0c21753f		female	22/05/2012	107.4	EquipmentID=OlympusAU400::Equipmentmanufacturer=OlympusDiagnostics::Equipmentmodel=AU400::Anesthesiausedforbloodcollection=InjectionnarcosiswithKetamine(100mg/kg)/Xylazine(10mg/kg)::Methodofbloodcollection=Retro-orbitalpuncture::Anticoagulant=LithiumHeparin::Bloodcollectiontubes=KabeLabortechnikLithiumheparincoatedtubes::Dateandtimeofsacrifice=2012-05-22T08:46:00Z::Storagetemperaturefrombloodcoll…
627	Exp1	WTSI	MGP_001	IMPC_CBC_001	IMPC_CBC_003_001	MGI:2164831	+/+			e3f8c9f1ec9f0d8950051fae0c21753f		male	13/02/2013	109.2	EquipmentID=OlympusAU400::Equipmentmanufacturer=OlympusDiagnostics::Equipmentmodel=AU400::Anesthesiausedforbloodcollection=InjectionnarcosiswithKetamine(100mg/kg)/Xylazine(10mg/kg)::Methodofbloodcollection=Retro-orbitalpuncture::Anticoagulant=LithiumHeparin::Bloodcollectiontubes=KabeLabortechnikLithiumheparincoatedtubes::Dateandtimeofsacrifice=2013-02-13T09:46:00Z::Storagetemperaturefrombloodcoll…
628	Exp1	WTSI	MGP_001	IMPC_CBC_001	IMPC_CBC_003_001	MGI:2164831	+/+			e3f8c9f1ec9f0d8950051fae0c21753f		male	27/03/2012	106.8	EquipmentID=OlympusAU400::Equipmentmanufacturer=OlympusDiagnostics::Equipmentmodel=AU400::Anesthesiausedforbloodcollection=InjectionnarcosiswithKetamine(100mg/kg)/Xylazine(10mg/kg)::Methodofbloodcollection=Retro-orbitalpuncture::Anticoagulant=LithiumHeparin::Bloodcollectiontubes=KabeLabortechnikLithiumheparincoatedtubes::Dateandtimeofsacrifice=2012-03-27T10:02:00Z::Storagetemperaturefrombloodcoll…
629	Exp1	WTSI	MGP_001	IMPC_CBC_001	IMPC_CBC_003_001	MGI:2164831	+/+			e3f8c9f1ec9f0d8950051fae0c21753f		male	03/12/2012	108.2	EquipmentID=OlympusAU400::Equipmentmanufacturer=OlympusDiagnostics::Equipmentmodel=AU400::Anesthesiausedforbloodcollection=InjectionnarcosiswithKetamine(100mg/kg)/Xylazine(10mg/kg)::Methodofbloodcollection=Retro-orbitalpuncture::Anticoagulant=LithiumHeparin::Bloodcollectiontubes=KabeLabortechnikLithiumheparincoatedtubes::Dateandtimeofsacrifice=2012-12-03T08:43:00Z::Storagetemperaturefrombloodcoll…
630	Exp1	WTSI	MGP_001	IMPC_CBC_001	IMPC_CBC_003_001	MGI:2164831	+/+			e3f8c9f1ec9f0d8950051fae0c21753f		female	12/06/2013	112.3	EquipmentID=OlympusAU400::Equipmentmanufacturer=OlympusDiagnostics::Equipmentmodel=AU400::Anesthesiausedforbloodcollection=InjectionnarcosiswithKetamine(100mg/kg)/Xylazine(10mg/kg)::Methodofbloodcollection=Retro-orbitalpuncture::Anticoagulant=LithiumHeparin::Bloodcollectiontubes=KabeLabortechnikLithiumheparincoatedtubes::Dateandtimeofsacrifice=2013-06-12T08:26:00Z::Storagetemperaturefrombloodcoll…
631	Exp1	WTSI	MGP_001	IMPC_CBC_001	IMPC_CBC_003_001	MGI:2164831	+/+			e3f8c9f1ec9f0d8950051fae0c21753f		female	17/10/2013	112.7	EquipmentID=OlympusAU400::Equipmentmanufacturer=OlympusDiagnostics::Equipmentmodel=AU400::Anesthesiausedforbloodcollection=InjectionnarcosiswithKetamine(100mg/kg)/Xylazine(10mg/kg)::Methodofbloodcollection=Retro-orbitalpuncture::Anticoagulant=LithiumHeparin::Bloodcollectiontubes=KabeLabortechnikLithiumheparincoatedtubes::Dateandtimeofsacrifice=2013-10-17T11:04:00Z::Storagetemperaturefrombloodcoll…
632	Exp1	WTSI	MGP_001	IMPC_CBC_001	IMPC_CBC_003_001	MGI:2164831	+/+			e3f8c9f1ec9f0d8950051fae0c21753f		female	22/01/2014	110.1	EquipmentID=OlympusAU400::Equipmentmanufacturer=OlympusDiagnostics::Equipmentmodel=AU400::Anesthesiausedforbloodcollection=InjectionnarcosiswithKetamine(100mg/kg)/Xylazine(10mg/kg)::Methodofbloodcollection=Retro-orbitalpuncture::Anticoagulant=LithiumHeparin::Bloodcollectiontubes=KabeLabortechnikLithiumheparincoatedtubes::Dateandtimeofsacrifice=2014-01-22T14:30:00Z::Storagetemperaturefrombloodcoll…
633	Exp1	WTSI	MGP_001	IMPC_CBC_001	IMPC_CBC_003_001	MGI:2164831	+/+			e3f8c9f1ec9f0d8950051fae0c21753f		male	03/01/2013	105.6	EquipmentID=OlympusAU400::Equipmentmanufacturer=OlympusDiagnostics::Equipmentmodel=AU400::Anesthesiausedforbloodcollection=InjectionnarcosiswithKetamine(100mg/kg)/Xylazine(10mg/kg)::Methodofbloodcollection=Retro-orbitalpuncture::Anticoagulant=LithiumHeparin::Bloodcollectiontubes=KabeLabortechnikLithiumheparincoatedtubes::Dateandtimeofsacrifice=2013-01-03T08:36:00Z::Storagetemperaturefrombloodcoll…
634	Exp1	WTSI	MGP_001	IMPC_CBC_001	IMPC_CBC_003_001	MGI:2164831	+/+			e3f8c9f1ec9f0d8950051fae0c21753f		male	03/12/2012	111.8	EquipmentID=OlympusAU400::Equipmentmanufacturer=OlympusDiagnostics::Equipmentmodel=AU400::Anesthesiausedforbloodcollection=InjectionnarcosiswithKetamine(100mg/kg)/Xylazine(10mg/kg)::Methodofbloodcollection=Retro-orbitalpuncture::Anticoagulant=LithiumHeparin::Bloodcollectiontubes=KabeLabortechnikLithiumheparincoatedtubes::Dateandtimeofsacrifice=2012-12-03T09:46:00Z::Storagetemperaturefrombloodcoll…
635	Exp1	WTSI	MGP_001	IMPC_CBC_001	IMPC_CBC_003_001	MGI:2164831	+/+			e3f8c9f1ec9f0d8950051fae0c21753f		male	15/01/2014	112.3	EquipmentID=OlympusAU400::Equipmentmanufacturer=OlympusDiagnostics::Equipmentmodel=AU400::Anesthesiausedforbloodcollection=InjectionnarcosiswithKetamine(100mg/kg)/Xylazine(10mg/kg)::Methodofbloodcollection=Retro-orbitalpuncture::Anticoagulant=LithiumHeparin::Bloodcollectiontubes=KabeLabortechnikLithiumheparincoatedtubes::Dateandtimeofsacrifice=2014-01-15T10:32:00Z::Storagetemperaturefrombloodcoll…
636	Exp1	WTSI	MGP_001	IMPC_CBC_001	IMPC_CBC_003_001	MGI:2164831	+/+			e3f8c9f1ec9f0d8950051fae0c21753f		female	23/10/2013	109.1	EquipmentID=OlympusAU400::Equipmentmanufacturer=OlympusDiagnostics::Equipmentmodel=AU400::Anesthesiausedforbloodcollection=InjectionnarcosiswithKetamine(100mg/kg)/Xylazine(10mg/kg)::Methodofbloodcollection=Retro-orbitalpuncture::Anticoagulant=LithiumHeparin::Bloodcollectiontubes=KabeLabortechnikLithiumheparincoatedtubes::Dateandtimeofsacrifice=2013-10-23T10:40:00Z::Storagetemperaturefrombloodcoll…
637	Exp1	WTSI	MGP_001	IMPC_CBC_001	IMPC_CBC_003_001	MGI:2164831	+/+			e3f8c9f1ec9f0d8950051fae0c21753f		female	20/05/2013	110.5	EquipmentID=OlympusAU400::Equipmentmanufacturer=OlympusDiagnostics::Equipmentmodel=AU400::Anesthesiausedforbloodcollection=InjectionnarcosiswithKetamine(100mg/kg)/Xylazine(10mg/kg)::Methodofbloodcollection=Retro-orbitalpuncture::Anticoagulant=LithiumHeparin::Bloodcollectiontubes=KabeLabortechnikLithiumheparincoatedtubes::Dateandtimeofsacrifice=2013-05-20T08:24:00Z::Storagetemperaturefrombloodcoll…
638	Exp1	WTSI	MGP_001	IMPC_CBC_001	IMPC_CBC_003_001	MGI:2164831	+/+			e3f8c9f1ec9f0d8950051fae0c21753f		male	09/01/2013	105.7	EquipmentID=OlympusAU400::Equipmentmanufacturer=OlympusDiagnostics::Equipmentmodel=AU400::Anesthesiausedforbloodcollection=InjectionnarcosiswithKetamine(100mg/kg)/Xylazine(10mg/kg)::Methodofbloodcollection=Retro-orbitalpuncture::Anticoagulant=LithiumHeparin::Bloodcollectiontubes=KabeLabortechnikLithiumheparincoatedtubes::Dateandtimeofsacrifice=2013-01-09T09:12:00Z::Storagetemperaturefrombloodcoll…
639	Exp1	WTSI	MGP_001	IMPC_CBC_001	IMPC_CBC_003_001	MGI:2164831	+/+			e3f8c9f1ec9f0d8950051fae0c21753f		male	11/03/2013	112	EquipmentID=OlympusAU400::Equipmentmanufacturer=OlympusDiagnostics::Equipmentmodel=AU400::Anesthesiausedforbloodcollection=InjectionnarcosiswithKetamine(100mg/kg)/Xylazine(10mg/kg)::Methodofbloodcollection=Retro-orbitalpuncture::Anticoagulant=LithiumHeparin::Bloodcollectiontubes=KabeLabortechnikLithiumheparincoatedtubes::Dateandtimeofsacrifice=2013-03-11T09:05:00Z::Storagetemperaturefrombloodcoll…
640	Exp1	WTSI	MGP_001	IMPC_CBC_001	IMPC_CBC_003_001	MGI:2164831	+/+			e3f8c9f1ec9f0d8950051fae0c21753f		female	02/04/2012	111.9	EquipmentID=OlympusAU400::Equipmentmanufacturer=OlympusDiagnostics::Equipmentmodel=AU400::Anesthesiausedforbloodcollection=InjectionnarcosiswithKetamine(100mg/kg)/Xylazine(10mg/kg)::Methodofbloodcollection=Retro-orbitalpuncture::Anticoagulant=LithiumHeparin::Bloodcollectiontubes=KabeLabortechnikLithiumheparincoatedtubes::Dateandtimeofsacrifice=2012-04-02T09:25:00Z::Storagetemperaturefrombloodcoll…
641	Exp1	WTSI	MGP_001	IMPC_CBC_001	IMPC_CBC_003_001	MGI:2164831	+/+			e3f8c9f1ec9f0d8950051fae0c21753f		male	18/07/2012	108.1	EquipmentID=OlympusAU400::Equipmentmanufacturer=OlympusDiagnostics::Equipmentmodel=AU400::Anesthesiausedforbloodcollection=InjectionnarcosiswithKetamine(100mg/kg)/Xylazine(10mg/kg)::Methodofbloodcollection=Retro-orbitalpuncture::Anticoagulant=LithiumHeparin::Bloodcollectiontubes=KabeLabortechnikLithiumheparincoatedtubes::Dateandtimeofsacrifice=2012-07-18T08:56:00Z::Storagetemperaturefrombloodcoll…
642	Exp1	WTSI	MGP_001	IMPC_CBC_001	IMPC_CBC_003_001	MGI:2164831	+/+			e3f8c9f1ec9f0d8950051fae0c21753f		female	27/12/2012	110.3	EquipmentID=OlympusAU400::Equipmentmanufacturer=OlympusDiagnostics::Equipmentmodel=AU400::Anesthesiausedforbloodcollection=InjectionnarcosiswithKetamine(100mg/kg)/Xylazine(10mg/kg)::Methodofbloodcollection=Retro-orbitalpuncture::Anticoagulant=LithiumHeparin::Bloodcollectiontubes=KabeLabortechnikLithiumheparincoatedtubes::Dateandtimeofsacrifice=2012-12-27T10:22:00Z::Storagetemperaturefrombloodcoll…
643	Exp1	WTSI	MGP_001	IMPC_CBC_001	IMPC_CBC_003_001	MGI:2164831	+/+			e3f8c9f1ec9f0d8950051fae0c21753f		male	20/03/2013	106.6	EquipmentID=OlympusAU400::Equipmentmanufacturer=OlympusDiagnostics::Equipmentmodel=AU400::Anesthesiausedforbloodcollection=InjectionnarcosiswithKetamine(100mg/kg)/Xylazine(10mg/kg)::Methodofbloodcollection=Retro-orbitalpuncture::Anticoagulant=LithiumHeparin::Bloodcollectiontubes=KabeLabortechnikLithiumheparincoatedtubes::Dateandtimeofsacrifice=2013-03-20T08:47:00Z::Storagetemperaturefrombloodcoll…
644	Exp1	WTSI	MGP_001	IMPC_CBC_001	IMPC_CBC_003_001	MGI:2164831	+/+			e3f8c9f1ec9f0d8950051fae0c21753f		female	12/06/2013	112.9	EquipmentID=OlympusAU400::Equipmentmanufacturer=OlympusDiagnostics::Equipmentmodel=AU400::Anesthesiausedforbloodcollection=InjectionnarcosiswithKetamine(100mg/kg)/Xylazine(10mg/kg)::Methodofbloodcollection=Retro-orbitalpuncture::Anticoagulant=LithiumHeparin::Bloodcollectiontubes=KabeLabortechnikLithiumheparincoatedtubes::Dateandtimeofsacrifice=2013-06-12T08:37:00Z::Storagetemperaturefrombloodcoll…
645	Exp1	WTSI	MGP_001	IMPC_CBC_001	IMPC_CBC_003_001	MGI:2164831	+/+			e3f8c9f1ec9f0d8950051fae0c21753f		female	30/05/2012	110.5	EquipmentID=OlympusAU400::Equipmentmanufacturer=OlympusDiagnostics::Equipmentmodel=AU400::Anesthesiausedforbloodcollection=InjectionnarcosiswithKetamine(100mg/kg)/Xylazine(10mg/kg)::Methodofbloodcollection=Retro-orbitalpuncture::Anticoagulant=LithiumHeparin::Bloodcollectiontubes=KabeLabortechnikLithiumheparincoatedtubes::Dateandtimeofsacrifice=2012-05-30T09:39:00Z::Storagetemperaturefrombloodcoll…
646	Exp1	WTSI	MGP_001	IMPC_CBC_001	IMPC_CBC_003_001	MGI:2164831	+/+			e3f8c9f1ec9f0d8950051fae0c21753f		male	20/11/2013	110.1	EquipmentID=OlympusAU400::Equipmentmanufacturer=OlympusDiagnostics::Equipmentmodel=AU400::Anesthesiausedforbloodcollection=InjectionnarcosiswithKetamine(100mg/kg)/Xylazine(10mg/kg)::Methodofbloodcollection=Retro-orbitalpuncture::Anticoagulant=LithiumHeparin::Bloodcollectiontubes=KabeLabortechnikLithiumheparincoatedtubes::Dateandtimeofsacrifice=2013-11-20T11:14:00Z::Storagetemperaturefrombloodcoll…
647	Exp1	WTSI	MGP_001	IMPC_CBC_001	IMPC_CBC_003_001	MGI:2164831	+/+			e3f8c9f1ec9f0d8950051fae0c21753f		male	03/07/2013	107.6	EquipmentID=OlympusAU400::Equipmentmanufacturer=OlympusDiagnostics::Equipmentmodel=AU400::Anesthesiausedforbloodcollection=InjectionnarcosiswithKetamine(100mg/kg)/Xylazine(10mg/kg)::Methodofbloodcollection=Retro-orbitalpuncture::Anticoagulant=LithiumHeparin::Bloodcollectiontubes=KabeLabortechnikLithiumheparincoatedtubes::Dateandtimeofsacrifice=2013-07-03T08:52:00Z::Storagetemperaturefrombloodcoll…
648	Exp1	WTSI	MGP_001	IMPC_CBC_001	IMPC_CBC_003_001	MGI:2164831	+/+			e3f8c9f1ec9f0d8950051fae0c21753f		male	05/02/2014	109.7	EquipmentID=OlympusAU400::Equipmentmanufacturer=OlympusDiagnostics::Equipmentmodel=AU400::Anesthesiausedforbloodcollection=InjectionnarcosiswithKetamine(100mg/kg)/Xylazine(10mg/kg)::Methodofbloodcollection=Retro-orbitalpuncture::Anticoagulant=LithiumHeparin::Bloodcollectiontubes=KabeLabortechnikLithiumheparincoatedtubes::Dateandtimeofsacrifice=2014-02-05T08:50:00Z::Storagetemperaturefrombloodcoll…
649	Exp1	WTSI	MGP_001	IMPC_CBC_001	IMPC_CBC_003_001	MGI:2164831	+/+			e3f8c9f1ec9f0d8950051fae0c21753f		male	19/11/2012	110.8	EquipmentID=OlympusAU400::Equipmentmanufacturer=OlympusDiagnostics::Equipmentmodel=AU400::Anesthesiausedforbloodcollection=InjectionnarcosiswithKetamine(100mg/kg)/Xylazine(10mg/kg)::Methodofbloodcollection=Retro-orbitalpuncture::Anticoagulant=LithiumHeparin::Bloodcollectiontubes=KabeLabortechnikLithiumheparincoatedtubes::Dateandtimeofsacrifice=2012-11-19T10:08:00Z::Storagetemperaturefrombloodcoll…
650	Exp1	WTSI	MGP_001	IMPC_CBC_001	IMPC_CBC_003_001	MGI:2164831	+/+			e3f8c9f1ec9f0d8950051fae0c21753f		female	14/03/2012	106.4	EquipmentID=OlympusAU400::Equipmentmanufacturer=OlympusDiagnostics::Equipmentmodel=AU400::Anesthesiausedforbloodcollection=InjectionnarcosiswithKetamine(100mg/kg)/Xylazine(10mg/kg)::Methodofbloodcollection=Retro-orbitalpuncture::Anticoagulant=LithiumHeparin::Bloodcollectiontubes=KabeLabortechnikLithiumheparincoatedtubes::Dateandtimeofsacrifice=2012-03-14T09:27:00Z::Storagetemperaturefrombloodcoll…
651	Exp1	WTSI	MGP_001	IMPC_CBC_001	IMPC_CBC_003_001	MGI:2164831	+/+			e3f8c9f1ec9f0d8950051fae0c21753f		female	09/05/2013	111.1	EquipmentID=OlympusAU400::Equipmentmanufacturer=OlympusDiagnostics::Equipmentmodel=AU400::Anesthesiausedforbloodcollection=InjectionnarcosiswithKetamine(100mg/kg)/Xylazine(10mg/kg)::Methodofbloodcollection=Retro-orbitalpuncture::Anticoagulant=LithiumHeparin::Bloodcollectiontubes=KabeLabortechnikLithiumheparincoatedtubes::Dateandtimeofsacrifice=2013-05-09T08:22:00Z::Storagetemperaturefrombloodcoll…
652	Exp1	WTSI	MGP_001	IMPC_CBC_001	IMPC_CBC_003_001	MGI:2164831	+/+			e3f8c9f1ec9f0d8950051fae0c21753f		female	24/10/2012	110	EquipmentID=OlympusAU400::Equipmentmanufacturer=OlympusDiagnostics::Equipmentmodel=AU400::Anesthesiausedforbloodcollection=InjectionnarcosiswithKetamine(100mg/kg)/Xylazine(10mg/kg)::Methodofbloodcollection=Retro-orbitalpuncture::Anticoagulant=LithiumHeparin::Bloodcollectiontubes=KabeLabortechnikLithiumheparincoatedtubes::Dateandtimeofsacrifice=2012-10-24T08:41:00Z::Storagetemperaturefrombloodcoll…
653	Exp1	WTSI	MGP_001	IMPC_CBC_001	IMPC_CBC_003_001	MGI:2164831	+/+			e3f8c9f1ec9f0d8950051fae0c21753f		male	24/04/2012	107.4	EquipmentID=OlympusAU400::Equipmentmanufacturer=OlympusDiagnostics::Equipmentmodel=AU400::Anesthesiausedforbloodcollection=InjectionnarcosiswithKetamine(100mg/kg)/Xylazine(10mg/kg)::Methodofbloodcollection=Retro-orbitalpuncture::Anticoagulant=LithiumHeparin::Bloodcollectiontubes=KabeLabortechnikLithiumheparincoatedtubes::Dateandtimeofsacrifice=2012-04-24T09:45:00Z::Storagetemperaturefrombloodcoll…
654	Exp1	WTSI	MGP_001	IMPC_CBC_001	IMPC_CBC_003_001	MGI:2164831	+/+			e3f8c9f1ec9f0d8950051fae0c21753f		female	10/07/2013	110.6	EquipmentID=OlympusAU400::Equipmentmanufacturer=OlympusDiagnostics::Equipmentmodel=AU400::Anesthesiausedforbloodcollection=InjectionnarcosiswithKetamine(100mg/kg)/Xylazine(10mg/kg)::Methodofbloodcollection=Retro-orbitalpuncture::Anticoagulant=LithiumHeparin::Bloodcollectiontubes=KabeLabortechnikLithiumheparincoatedtubes::Dateandtimeofsacrifice=2013-07-10T08:30:00Z::Storagetemperaturefrombloodcoll…
655	Exp1	WTSI	MGP_001	IMPC_CBC_001	IMPC_CBC_003_001	MGI:2164831	+/+			e3f8c9f1ec9f0d8950051fae0c21753f		female	10/09/2012	112.4	EquipmentID=OlympusAU400::Equipmentmanufacturer=OlympusDiagnostics::Equipmentmodel=AU400::Anesthesiausedforbloodcollection=InjectionnarcosiswithKetamine(100mg/kg)/Xylazine(10mg/kg)::Methodofbloodcollection=Retro-orbitalpuncture::Anticoagulant=LithiumHeparin::Bloodcollectiontubes=KabeLabortechnikLithiumheparincoatedtubes::Dateandtimeofsacrifice=2012-09-10T09:40:00Z::Storagetemperaturefrombloodcoll…
656	Exp1	WTSI	MGP_001	IMPC_CBC_001	IMPC_CBC_003_001	MGI:2164831	+/+			e3f8c9f1ec9f0d8950051fae0c21753f		male	13/11/2013	107	EquipmentID=OlympusAU400::Equipmentmanufacturer=OlympusDiagnostics::Equipmentmodel=AU400::Anesthesiausedforbloodcollection=InjectionnarcosiswithKetamine(100mg/kg)/Xylazine(10mg/kg)::Methodofbloodcollection=Retro-orbitalpuncture::Anticoagulant=LithiumHeparin::Bloodcollectiontubes=KabeLabortechnikLithiumheparincoatedtubes::Dateandtimeofsacrifice=2013-11-13T11:29:00Z::Storagetemperaturefrombloodcoll…
657	Exp1	WTSI	MGP_001	IMPC_CBC_001	IMPC_CBC_003_001	MGI:2164831	+/+			e3f8c9f1ec9f0d8950051fae0c21753f		female	06/05/2014	114.2	EquipmentID=OlympusAU400::Equipmentmanufacturer=OlympusDiagnostics::Equipmentmodel=AU400::Anesthesiausedforbloodcollection=InjectionnarcosiswithKetamine(100mg/kg)/Xylazine(10mg/kg)::Methodofbloodcollection=Retro-orbitalpuncture::Anticoagulant=LithiumHeparin::Bloodcollectiontubes=KabeLabortechnikLithiumheparincoatedtubes::Dateandtimeofsacrifice=2014-05-06T09:11:00Z::Storagetemperaturefrombloodcoll…
658	Exp1	WTSI	MGP_001	IMPC_CBC_001	IMPC_CBC_003_001	MGI:2164831	+/+			e3f8c9f1ec9f0d8950051fae0c21753f		female	06/11/2013	111.8	EquipmentID=OlympusAU400::Equipmentmanufacturer=OlympusDiagnostics::Equipmentmodel=AU400::Anesthesiausedforbloodcollection=InjectionnarcosiswithKetamine(100mg/kg)/Xylazine(10mg/kg)::Methodofbloodcollection=Retro-orbitalpuncture::Anticoagulant=LithiumHeparin::Bloodcollectiontubes=KabeLabortechnikLithiumheparincoatedtubes::Dateandtimeofsacrifice=2013-11-06T11:35:00Z::Storagetemperaturefrombloodcoll…
659	Exp1	WTSI	MGP_001	IMPC_CBC_001	IMPC_CBC_003_001	MGI:2164831	+/+			e3f8c9f1ec9f0d8950051fae0c21753f		male	04/09/2012	106	EquipmentID=OlympusAU400::Equipmentmanufacturer=OlympusDiagnostics::Equipmentmodel=AU400::Anesthesiausedforbloodcollection=InjectionnarcosiswithKetamine(100mg/kg)/Xylazine(10mg/kg)::Methodofbloodcollection=Retro-orbitalpuncture::Anticoagulant=LithiumHeparin::Bloodcollectiontubes=KabeLabortechnikLithiumheparincoatedtubes::Dateandtimeofsacrifice=2012-09-04T10:00:00Z::Storagetemperaturefrombloodcoll…
660	Exp1	WTSI	MGP_001	IMPC_CBC_001	IMPC_CBC_003_001	MGI:2164831	+/+			e3f8c9f1ec9f0d8950051fae0c21753f		male	12/06/2013	109.1	EquipmentID=OlympusAU400::Equipmentmanufacturer=OlympusDiagnostics::Equipmentmodel=AU400::Anesthesiausedforbloodcollection=InjectionnarcosiswithKetamine(100mg/kg)/Xylazine(10mg/kg)::Methodofbloodcollection=Retro-orbitalpuncture::Anticoagulant=LithiumHeparin::Bloodcollectiontubes=KabeLabortechnikLithiumheparincoatedtubes::Dateandtimeofsacrifice=2013-06-12T09:03:00Z::Storagetemperaturefrombloodcoll…
661	Exp1	WTSI	MGP_001	IMPC_CBC_001	IMPC_CBC_003_001	MGI:2164831	+/+			e3f8c9f1ec9f0d8950051fae0c21753f		male	03/06/2013	110.2	EquipmentID=OlympusAU400::Equipmentmanufacturer=OlympusDiagnostics::Equipmentmodel=AU400::Anesthesiausedforbloodcollection=InjectionnarcosiswithKetamine(100mg/kg)/Xylazine(10mg/kg)::Methodofbloodcollection=Retro-orbitalpuncture::Anticoagulant=LithiumHeparin::Bloodcollectiontubes=KabeLabortechnikLithiumheparincoatedtubes::Dateandtimeofsacrifice=2013-06-03T09:46:00Z::Storagetemperaturefrombloodcoll…
662	Exp1	WTSI	MGP_001	IMPC_CBC_001	IMPC_CBC_003_001	MGI:2164831	+/+			e3f8c9f1ec9f0d8950051fae0c21753f		male	03/07/2013	104.7	EquipmentID=OlympusAU400::Equipmentmanufacturer=OlympusDiagnostics::Equipmentmodel=AU400::Anesthesiausedforbloodcollection=InjectionnarcosiswithKetamine(100mg/kg)/Xylazine(10mg/kg)::Methodofbloodcollection=Retro-orbitalpuncture::Anticoagulant=LithiumHeparin::Bloodcollectiontubes=KabeLabortechnikLithiumheparincoatedtubes::Dateandtimeofsacrifice=2013-07-03T09:05:00Z::Storagetemperaturefrombloodcoll…
663	Exp1	WTSI	MGP_001	IMPC_CBC_001	IMPC_CBC_003_001	MGI:2164831	+/+			e3f8c9f1ec9f0d8950051fae0c21753f		female	06/06/2012	107.9	EquipmentID=OlympusAU400::Equipmentmanufacturer=OlympusDiagnostics::Equipmentmodel=AU400::Anesthesiausedforbloodcollection=InjectionnarcosiswithKetamine(100mg/kg)/Xylazine(10mg/kg)::Methodofbloodcollection=Retro-orbitalpuncture::Anticoagulant=LithiumHeparin::Bloodcollectiontubes=KabeLabortechnikLithiumheparincoatedtubes::Dateandtimeofsacrifice=2012-06-06T10:30:00Z::Storagetemperaturefrombloodcoll…
664	Exp1	WTSI	MGP_001	IMPC_CBC_001	IMPC_CBC_003_001	MGI:2164831	+/+			e3f8c9f1ec9f0d8950051fae0c21753f		male	15/07/2013	108.6	EquipmentID=OlympusAU400::Equipmentmanufacturer=OlympusDiagnostics::Equipmentmodel=AU400::Anesthesiausedforbloodcollection=InjectionnarcosiswithKetamine(100mg/kg)/Xylazine(10mg/kg)::Methodofbloodcollection=Retro-orbitalpuncture::Anticoagulant=LithiumHeparin::Bloodcollectiontubes=KabeLabortechnikLithiumheparincoatedtubes::Dateandtimeofsacrifice=2013-07-15T08:32:00Z::Storagetemperaturefrombloodcoll…
665	Exp1	WTSI	MGP_001	IMPC_CBC_001	IMPC_CBC_003_001	MGI:2164831	+/+			e3f8c9f1ec9f0d8950051fae0c21753f		female	27/03/2012	108.4	EquipmentID=OlympusAU400::Equipmentmanufacturer=OlympusDiagnostics::Equipmentmodel=AU400::Anesthesiausedforbloodcollection=InjectionnarcosiswithKetamine(100mg/kg)/Xylazine(10mg/kg)::Methodofbloodcollection=Retro-orbitalpuncture::Anticoagulant=LithiumHeparin::Bloodcollectiontubes=KabeLabortechnikLithiumheparincoatedtubes::Dateandtimeofsacrifice=2012-03-27T10:15:00Z::Storagetemperaturefrombloodcoll…
666	Exp1	WTSI	MGP_001	IMPC_CBC_001	IMPC_CBC_003_001	MGI:2164831	+/+			e3f8c9f1ec9f0d8950051fae0c21753f		female	10/10/2012	109.8	EquipmentID=OlympusAU400::Equipmentmanufacturer=OlympusDiagnostics::Equipmentmodel=AU400::Anesthesiausedforbloodcollection=InjectionnarcosiswithKetamine(100mg/kg)/Xylazine(10mg/kg)::Methodofbloodcollection=Retro-orbitalpuncture::Anticoagulant=LithiumHeparin::Bloodcollectiontubes=KabeLabortechnikLithiumheparincoatedtubes::Dateandtimeofsacrifice=2012-10-10T09:14:00Z::Storagetemperaturefrombloodcoll…
667	Exp1	WTSI	MGP_001	IMPC_CBC_001	IMPC_CBC_003_001	MGI:2164831	+/+			e3f8c9f1ec9f0d8950051fae0c21753f		female	05/08/2013	112.6	EquipmentID=OlympusAU400::Equipmentmanufacturer=OlympusDiagnostics::Equipmentmodel=AU400::Anesthesiausedforbloodcollection=InjectionnarcosiswithKetamine(100mg/kg)/Xylazine(10mg/kg)::Methodofbloodcollection=Retro-orbitalpuncture::Anticoagulant=LithiumHeparin::Bloodcollectiontubes=KabeLabortechnikLithiumheparincoatedtubes::Dateandtimeofsacrifice=2013-08-05T10:25:00Z::Storagetemperaturefrombloodcoll…
668	Exp1	WTSI	MGP_001	IMPC_CBC_001	IMPC_CBC_003_001	MGI:2164831	+/+			e3f8c9f1ec9f0d8950051fae0c21753f		male	16/01/2013	108.6	EquipmentID=OlympusAU400::Equipmentmanufacturer=OlympusDiagnostics::Equipmentmodel=AU400::Anesthesiausedforbloodcollection=InjectionnarcosiswithKetamine(100mg/kg)/Xylazine(10mg/kg)::Methodofbloodcollection=Retro-orbitalpuncture::Anticoagulant=LithiumHeparin::Bloodcollectiontubes=KabeLabortechnikLithiumheparincoatedtubes::Dateandtimeofsacrifice=2013-01-16T09:12:00Z::Storagetemperaturefrombloodcoll…
669	Exp1	WTSI	MGP_001	IMPC_CBC_001	IMPC_CBC_003_001	MGI:2164831	+/+			e3f8c9f1ec9f0d8950051fae0c21753f		female	25/04/2013	108.8	EquipmentID=OlympusAU400::Equipmentmanufacturer=OlympusDiagnostics::Equipmentmodel=AU400::Anesthesiausedforbloodcollection=InjectionnarcosiswithKetamine(100mg/kg)/Xylazine(10mg/kg)::Methodofbloodcollection=Retro-orbitalpuncture::Anticoagulant=LithiumHeparin::Bloodcollectiontubes=KabeLabortechnikLithiumheparincoatedtubes::Dateandtimeofsacrifice=2013-04-25T09:28:00Z::Storagetemperaturefrombloodcoll…
670	Exp1	WTSI	MGP_001	IMPC_CBC_001	IMPC_CBC_003_001	MGI:2164831	+/+			e3f8c9f1ec9f0d8950051fae0c21753f		female	08/08/2012	104.9	EquipmentID=OlympusAU400::Equipmentmanufacturer=OlympusDiagnostics::Equipmentmodel=AU400::Anesthesiausedforbloodcollection=InjectionnarcosiswithKetamine(100mg/kg)/Xylazine(10mg/kg)::Methodofbloodcollection=Retro-orbitalpuncture::Anticoagulant=LithiumHeparin::Bloodcollectiontubes=KabeLabortechnikLithiumheparincoatedtubes::Dateandtimeofsacrifice=2012-08-08T09:37:00Z::Storagetemperaturefrombloodcoll…
671	Exp1	WTSI	MGP_001	IMPC_CBC_001	IMPC_CBC_003_001	MGI:2164831	+/+			e3f8c9f1ec9f0d8950051fae0c21753f		male	07/11/2012	109.1	EquipmentID=OlympusAU400::Equipmentmanufacturer=OlympusDiagnostics::Equipmentmodel=AU400::Anesthesiausedforbloodcollection=InjectionnarcosiswithKetamine(100mg/kg)/Xylazine(10mg/kg)::Methodofbloodcollection=Retro-orbitalpuncture::Anticoagulant=LithiumHeparin::Bloodcollectiontubes=KabeLabortechnikLithiumheparincoatedtubes::Dateandtimeofsacrifice=2012-11-07T08:36:00Z::Storagetemperaturefrombloodcoll…
672	Exp1	WTSI	MGP_001	IMPC_CBC_001	IMPC_CBC_003_001	MGI:2164831	+/+			e3f8c9f1ec9f0d8950051fae0c21753f		female	09/05/2012	108.4	EquipmentID=OlympusAU400::Equipmentmanufacturer=OlympusDiagnostics::Equipmentmodel=AU400::Anesthesiausedforbloodcollection=InjectionnarcosiswithKetamine(100mg/kg)/Xylazine(10mg/kg)::Methodofbloodcollection=Retro-orbitalpuncture::Anticoagulant=LithiumHeparin::Bloodcollectiontubes=KabeLabortechnikLithiumheparincoatedtubes::Dateandtimeofsacrifice=2012-05-09T08:39:00Z::Storagetemperaturefrombloodcoll…
673	Exp1	WTSI	MGP_001	IMPC_CBC_001	IMPC_CBC_003_001	MGI:2164831	+/+			e3f8c9f1ec9f0d8950051fae0c21753f		male	08/08/2012	107.1	EquipmentID=OlympusAU400::Equipmentmanufacturer=OlympusDiagnostics::Equipmentmodel=AU400::Anesthesiausedforbloodcollection=InjectionnarcosiswithKetamine(100mg/kg)/Xylazine(10mg/kg)::Methodofbloodcollection=Retro-orbitalpuncture::Anticoagulant=LithiumHeparin::Bloodcollectiontubes=KabeLabortechnikLithiumheparincoatedtubes::Dateandtimeofsacrifice=2012-08-08T09:01:00Z::Storagetemperaturefrombloodcoll…
674	Exp1	WTSI	MGP_001	IMPC_CBC_001	IMPC_CBC_003_001	MGI:2164831	+/+			e3f8c9f1ec9f0d8950051fae0c21753f		female	29/01/2013	110.8	EquipmentID=OlympusAU400::Equipmentmanufacturer=OlympusDiagnostics::Equipmentmodel=AU400::Anesthesiausedforbloodcollection=InjectionnarcosiswithKetamine(100mg/kg)/Xylazine(10mg/kg)::Methodofbloodcollection=Retro-orbitalpuncture::Anticoagulant=LithiumHeparin::Bloodcollectiontubes=KabeLabortechnikLithiumheparincoatedtubes::Dateandtimeofsacrifice=2013-01-29T09:28:00Z::Storagetemperaturefrombloodcoll…
675	Exp1	WTSI	MGP_001	IMPC_CBC_001	IMPC_CBC_003_001	MGI:2164831	+/+			e3f8c9f1ec9f0d8950051fae0c21753f		female	20/11/2013	110.6	EquipmentID=OlympusAU400::Equipmentmanufacturer=OlympusDiagnostics::Equipmentmodel=AU400::Anesthesiausedforbloodcollection=InjectionnarcosiswithKetamine(100mg/kg)/Xylazine(10mg/kg)::Methodofbloodcollection=Retro-orbitalpuncture::Anticoagulant=LithiumHeparin::Bloodcollectiontubes=KabeLabortechnikLithiumheparincoatedtubes::Dateandtimeofsacrifice=2013-11-20T11:16:00Z::Storagetemperaturefrombloodcoll…
676	Exp1	WTSI	MGP_001	IMPC_CBC_001	IMPC_CBC_003_001	MGI:2164831	+/+			e3f8c9f1ec9f0d8950051fae0c21753f		female	26/11/2012	110.3	EquipmentID=OlympusAU400::Equipmentmanufacturer=OlympusDiagnostics::Equipmentmodel=AU400::Anesthesiausedforbloodcollection=InjectionnarcosiswithKetamine(100mg/kg)/Xylazine(10mg/kg)::Methodofbloodcollection=Retro-orbitalpuncture::Anticoagulant=LithiumHeparin::Bloodcollectiontubes=KabeLabortechnikLithiumheparincoatedtubes::Dateandtimeofsacrifice=2012-11-26T09:03:00Z::Storagetemperaturefrombloodcoll…
677	Exp1	WTSI	MGP_001	IMPC_CBC_001	IMPC_CBC_003_001	MGI:2164831	+/+			e3f8c9f1ec9f0d8950051fae0c21753f		male	30/10/2013	105.7	EquipmentID=OlympusAU400::Equipmentmanufacturer=OlympusDiagnostics::Equipmentmodel=AU400::Anesthesiausedforbloodcollection=InjectionnarcosiswithKetamine(100mg/kg)/Xylazine(10mg/kg)::Methodofbloodcollection=Retro-orbitalpuncture::Anticoagulant=LithiumHeparin::Bloodcollectiontubes=KabeLabortechnikLithiumheparincoatedtubes::Dateandtimeofsacrifice=2013-10-30T11:18:00Z::Storagetemperaturefrombloodcoll…
678	Exp1	WTSI	MGP_001	IMPC_CBC_001	IMPC_CBC_003_001	MGI:2164831	+/+			e3f8c9f1ec9f0d8950051fae0c21753f		female	25/09/2013	111.6	EquipmentID=OlympusAU400::Equipmentmanufacturer=OlympusDiagnostics::Equipmentmodel=AU400::Anesthesiausedforbloodcollection=InjectionnarcosiswithKetamine(100mg/kg)/Xylazine(10mg/kg)::Methodofbloodcollection=Retro-orbitalpuncture::Anticoagulant=LithiumHeparin::Bloodcollectiontubes=KabeLabortechnikLithiumheparincoatedtubes::Dateandtimeofsacrifice=2013-09-25T13:03:00Z::Storagetemperaturefrombloodcoll…
679	Exp1	WTSI	MGP_001	IMPC_CBC_001	IMPC_CBC_003_001	MGI:2164831	+/+			e3f8c9f1ec9f0d8950051fae0c21753f		female	27/12/2012	110.7	EquipmentID=OlympusAU400::Equipmentmanufacturer=OlympusDiagnostics::Equipmentmodel=AU400::Anesthesiausedforbloodcollection=InjectionnarcosiswithKetamine(100mg/kg)/Xylazine(10mg/kg)::Methodofbloodcollection=Retro-orbitalpuncture::Anticoagulant=LithiumHeparin::Bloodcollectiontubes=KabeLabortechnikLithiumheparincoatedtubes::Dateandtimeofsacrifice=2012-12-27T10:24:00Z::Storagetemperaturefrombloodcoll…
680	Exp1	WTSI	MGP_001	IMPC_CBC_001	IMPC_CBC_003_001	MGI:2164831	+/+			e3f8c9f1ec9f0d8950051fae0c21753f		female	15/05/2012	110.2	EquipmentID=OlympusAU400::Equipmentmanufacturer=OlympusDiagnostics::Equipmentmodel=AU400::Anesthesiausedforbloodcollection=InjectionnarcosiswithKetamine(100mg/kg)/Xylazine(10mg/kg)::Methodofbloodcollection=Retro-orbitalpuncture::Anticoagulant=LithiumHeparin::Bloodcollectiontubes=KabeLabortechnikLithiumheparincoatedtubes::Dateandtimeofsacrifice=2012-05-15T09:17:00Z::Storagetemperaturefrombloodcoll…
681	Exp1	WTSI	MGP_001	IMPC_CBC_001	IMPC_CBC_003_001	MGI:2164831	+/+			e3f8c9f1ec9f0d8950051fae0c21753f		male	30/10/2013	107.6	EquipmentID=OlympusAU400::Equipmentmanufacturer=OlympusDiagnostics::Equipmentmodel=AU400::Anesthesiausedforbloodcollection=InjectionnarcosiswithKetamine(100mg/kg)/Xylazine(10mg/kg)::Methodofbloodcollection=Retro-orbitalpuncture::Anticoagulant=LithiumHeparin::Bloodcollectiontubes=KabeLabortechnikLithiumheparincoatedtubes::Dateandtimeofsacrifice=2013-10-30T11:18:00Z::Storagetemperaturefrombloodcoll…
682	Exp1	WTSI	MGP_001	IMPC_CBC_001	IMPC_CBC_003_001	MGI:2164831	+/+			e3f8c9f1ec9f0d8950051fae0c21753f		female	24/06/2013	109.2	EquipmentID=OlympusAU400::Equipmentmanufacturer=OlympusDiagnostics::Equipmentmodel=AU400::Anesthesiausedforbloodcollection=InjectionnarcosiswithKetamine(100mg/kg)/Xylazine(10mg/kg)::Methodofbloodcollection=Retro-orbitalpuncture::Anticoagulant=LithiumHeparin::Bloodcollectiontubes=KabeLabortechnikLithiumheparincoatedtubes::Dateandtimeofsacrifice=2013-06-24T08:38:00Z::Storagetemperaturefrombloodcoll…
683	Exp1	WTSI	MGP_001	IMPC_CBC_001	IMPC_CBC_003_001	MGI:2164831	+/+			e3f8c9f1ec9f0d8950051fae0c21753f		male	08/04/2013	108.7	EquipmentID=OlympusAU400::Equipmentmanufacturer=OlympusDiagnostics::Equipmentmodel=AU400::Anesthesiausedforbloodcollection=InjectionnarcosiswithKetamine(100mg/kg)/Xylazine(10mg/kg)::Methodofbloodcollection=Retro-orbitalpuncture::Anticoagulant=LithiumHeparin::Bloodcollectiontubes=KabeLabortechnikLithiumheparincoatedtubes::Dateandtimeofsacrifice=2013-04-08T08:59:00Z::Storagetemperaturefrombloodcoll…
684	Exp1	WTSI	MGP_001	IMPC_CBC_001	IMPC_CBC_003_001	MGI:2164831	+/+			e3f8c9f1ec9f0d8950051fae0c21753f		male	10/04/2012	109.1	EquipmentID=OlympusAU400::Equipmentmanufacturer=OlympusDiagnostics::Equipmentmodel=AU400::Anesthesiausedforbloodcollection=InjectionnarcosiswithKetamine(100mg/kg)/Xylazine(10mg/kg)::Methodofbloodcollection=Retro-orbitalpuncture::Anticoagulant=LithiumHeparin::Bloodcollectiontubes=KabeLabortechnikLithiumheparincoatedtubes::Dateandtimeofsacrifice=2012-04-10T09:46:00Z::Storagetemperaturefrombloodcoll…
685	Exp1	WTSI	MGP_001	IMPC_CBC_001	IMPC_CBC_003_001	MGI:2164831	+/+			e3f8c9f1ec9f0d8950051fae0c21753f		female	16/04/2012	111.4	EquipmentID=OlympusAU400::Equipmentmanufacturer=OlympusDiagnostics::Equipmentmodel=AU400::Anesthesiausedforbloodcollection=InjectionnarcosiswithKetamine(100mg/kg)/Xylazine(10mg/kg)::Methodofbloodcollection=Retro-orbitalpuncture::Anticoagulant=LithiumHeparin::Bloodcollectiontubes=KabeLabortechnikLithiumheparincoatedtubes::Dateandtimeofsacrifice=2012-04-16T10:00:00Z::Storagetemperaturefrombloodcoll…
686	Exp1	WTSI	MGP_001	IMPC_CBC_001	IMPC_CBC_003_001	MGI:2164831	+/+			e3f8c9f1ec9f0d8950051fae0c21753f		male	30/05/2013	107.3	EquipmentID=OlympusAU400::Equipmentmanufacturer=OlympusDiagnostics::Equipmentmodel=AU400::Anesthesiausedforbloodcollection=InjectionnarcosiswithKetamine(100mg/kg)/Xylazine(10mg/kg)::Methodofbloodcollection=Retro-orbitalpuncture::Anticoagulant=LithiumHeparin::Bloodcollectiontubes=KabeLabortechnikLithiumheparincoatedtubes::Dateandtimeofsacrifice=2013-05-30T09:39:00Z::Storagetemperaturefrombloodcoll…
687	Exp1	WTSI	MGP_001	IMPC_CBC_001	IMPC_CBC_003_001	MGI:2164831	+/+			e3f8c9f1ec9f0d8950051fae0c21753f		male	02/04/2012	111.2	EquipmentID=OlympusAU400::Equipmentmanufacturer=OlympusDiagnostics::Equipmentmodel=AU400::Anesthesiausedforbloodcollection=InjectionnarcosiswithKetamine(100mg/kg)/Xylazine(10mg/kg)::Methodofbloodcollection=Retro-orbitalpuncture::Anticoagulant=LithiumHeparin::Bloodcollectiontubes=KabeLabortechnikLithiumheparincoatedtubes::Dateandtimeofsacrifice=2012-04-02T08:35:00Z::Storagetemperaturefrombloodcoll…
688	Exp1	WTSI	MGP_001	IMPC_CBC_001	IMPC_CBC_003_001	MGI:2164831	+/+			e3f8c9f1ec9f0d8950051fae0c21753f		male	19/09/2012	108.2	EquipmentID=OlympusAU400::Equipmentmanufacturer=OlympusDiagnostics::Equipmentmodel=AU400::Anesthesiausedforbloodcollection=InjectionnarcosiswithKetamine(100mg/kg)/Xylazine(10mg/kg)::Methodofbloodcollection=Retro-orbitalpuncture::Anticoagulant=LithiumHeparin::Bloodcollectiontubes=KabeLabortechnikLithiumheparincoatedtubes::Dateandtimeofsacrifice=2012-09-19T08:28:00Z::Storagetemperaturefrombloodcoll…
689	Exp1	WTSI	MGP_001	IMPC_CBC_001	IMPC_CBC_003_001	MGI:2164831	+/+			e3f8c9f1ec9f0d8950051fae0c21753f		male	22/01/2014	110.8	EquipmentID=OlympusAU400::Equipmentmanufacturer=OlympusDiagnostics::Equipmentmodel=AU400::Anesthesiausedforbloodcollection=InjectionnarcosiswithKetamine(100mg/kg)/Xylazine(10mg/kg)::Methodofbloodcollection=Retro-orbitalpuncture::Anticoagulant=LithiumHeparin::Bloodcollectiontubes=KabeLabortechnikLithiumheparincoatedtubes::Dateandtimeofsacrifice=2014-01-22T14:30:00Z::Storagetemperaturefrombloodcoll…
690	Exp1	WTSI	MGP_001	IMPC_CBC_001	IMPC_CBC_003_001	MGI:2164831	+/+			e3f8c9f1ec9f0d8950051fae0c21753f		female	17/06/2013	110.6	EquipmentID=OlympusAU400::Equipmentmanufacturer=OlympusDiagnostics::Equipmentmodel=AU400::Anesthesiausedforbloodcollection=InjectionnarcosiswithKetamine(100mg/kg)/Xylazine(10mg/kg)::Methodofbloodcollection=Retro-orbitalpuncture::Anticoagulant=LithiumHeparin::Bloodcollectiontubes=KabeLabortechnikLithiumheparincoatedtubes::Dateandtimeofsacrifice=2013-06-17T10:20:00Z::Storagetemperaturefrombloodcoll…
691	Exp1	WTSI	MGP_001	IMPC_CBC_001	IMPC_CBC_003_001	MGI:2164831	+/+			e3f8c9f1ec9f0d8950051fae0c21753f		female	12/02/2014	113.5	EquipmentID=OlympusAU400::Equipmentmanufacturer=OlympusDiagnostics::Equipmentmodel=AU400::Anesthesiausedforbloodcollection=InjectionnarcosiswithKetamine(100mg/kg)/Xylazine(10mg/kg)::Methodofbloodcollection=Retro-orbitalpuncture::Anticoagulant=LithiumHeparin::Bloodcollectiontubes=KabeLabortechnikLithiumheparincoatedtubes::Dateandtimeofsacrifice=2014-02-12T09:16:00Z::Storagetemperaturefrombloodcoll…
692	Exp1	WTSI	MGP_001	IMPC_CBC_001	IMPC_CBC_003_001	MGI:2164831	+/+			e3f8c9f1ec9f0d8950051fae0c21753f		female	09/05/2013	110	EquipmentID=OlympusAU400::Equipmentmanufacturer=OlympusDiagnostics::Equipmentmodel=AU400::Anesthesiausedforbloodcollection=InjectionnarcosiswithKetamine(100mg/kg)/Xylazine(10mg/kg)::Methodofbloodcollection=Retro-orbitalpuncture::Anticoagulant=LithiumHeparin::Bloodcollectiontubes=KabeLabortechnikLithiumheparincoatedtubes::Dateandtimeofsacrifice=2013-05-09T09:46:00Z::Storagetemperaturefrombloodcoll…
693	Exp1	WTSI	MGP_001	IMPC_CBC_001	IMPC_CBC_003_001	MGI:2164831	+/+			e3f8c9f1ec9f0d8950051fae0c21753f		female	13/06/2012	110.1	EquipmentID=OlympusAU400::Equipmentmanufacturer=OlympusDiagnostics::Equipmentmodel=AU400::Anesthesiausedforbloodcollection=InjectionnarcosiswithKetamine(100mg/kg)/Xylazine(10mg/kg)::Methodofbloodcollection=Retro-orbitalpuncture::Anticoagulant=LithiumHeparin::Bloodcollectiontubes=KabeLabortechnikLithiumheparincoatedtubes::Dateandtimeofsacrifice=2012-06-13T08:52:00Z::Storagetemperaturefrombloodcoll…
694	Exp1	WTSI	MGP_001	IMPC_CBC_001	IMPC_CBC_003_001	MGI:2164831	+/+			e3f8c9f1ec9f0d8950051fae0c21753f		female	08/01/2014	110.8	EquipmentID=OlympusAU400::Equipmentmanufacturer=OlympusDiagnostics::Equipmentmodel=AU400::Anesthesiausedforbloodcollection=InjectionnarcosiswithKetamine(100mg/kg)/Xylazine(10mg/kg)::Methodofbloodcollection=Retro-orbitalpuncture::Anticoagulant=LithiumHeparin::Bloodcollectiontubes=KabeLabortechnikLithiumheparincoatedtubes::Dateandtimeofsacrifice=2014-01-08T12:08:00Z::Storagetemperaturefrombloodcoll…
695	Exp1	WTSI	MGP_001	IMPC_CBC_001	IMPC_CBC_003_001	MGI:2164831	+/+			e3f8c9f1ec9f0d8950051fae0c21753f		female	08/01/2014	113.3	EquipmentID=OlympusAU400::Equipmentmanufacturer=OlympusDiagnostics::Equipmentmodel=AU400::Anesthesiausedforbloodcollection=InjectionnarcosiswithKetamine(100mg/kg)/Xylazine(10mg/kg)::Methodofbloodcollection=Retro-orbitalpuncture::Anticoagulant=LithiumHeparin::Bloodcollectiontubes=KabeLabortechnikLithiumheparincoatedtubes::Dateandtimeofsacrifice=2014-01-08T12:09:00Z::Storagetemperaturefrombloodcoll…
696	Exp1	WTSI	MGP_001	IMPC_CBC_001	IMPC_CBC_003_001	MGI:2164831	+/+			e3f8c9f1ec9f0d8950051fae0c21753f		female	28/08/2012	109.2	EquipmentID=OlympusAU400::Equipmentmanufacturer=OlympusDiagnostics::Equipmentmodel=AU400::Anesthesiausedforbloodcollection=InjectionnarcosiswithKetamine(100mg/kg)/Xylazine(10mg/kg)::Methodofbloodcollection=Retro-orbitalpuncture::Anticoagulant=LithiumHeparin::Bloodcollectiontubes=KabeLabortechnikLithiumheparincoatedtubes::Dateandtimeofsacrifice=2012-08-28T09:23:00Z::Storagetemperaturefrombloodcoll…
697	Exp1	WTSI	MGP_001	IMPC_CBC_001	IMPC_CBC_003_001	MGI:2164831	+/+			e3f8c9f1ec9f0d8950051fae0c21753f		female	06/11/2013	110.1	EquipmentID=OlympusAU400::Equipmentmanufacturer=OlympusDiagnostics::Equipmentmodel=AU400::Anesthesiausedforbloodcollection=InjectionnarcosiswithKetamine(100mg/kg)/Xylazine(10mg/kg)::Methodofbloodcollection=Retro-orbitalpuncture::Anticoagulant=LithiumHeparin::Bloodcollectiontubes=KabeLabortechnikLithiumheparincoatedtubes::Dateandtimeofsacrifice=2013-11-06T11:36:00Z::Storagetemperaturefrombloodcoll…
698	Exp1	WTSI	MGP_001	IMPC_CBC_001	IMPC_CBC_003_001	MGI:2164831	+/+			e3f8c9f1ec9f0d8950051fae0c21753f		female	12/06/2013	109	EquipmentID=OlympusAU400::Equipmentmanufacturer=OlympusDiagnostics::Equipmentmodel=AU400::Anesthesiausedforbloodcollection=InjectionnarcosiswithKetamine(100mg/kg)/Xylazine(10mg/kg)::Methodofbloodcollection=Retro-orbitalpuncture::Anticoagulant=LithiumHeparin::Bloodcollectiontubes=KabeLabortechnikLithiumheparincoatedtubes::Dateandtimeofsacrifice=2013-06-12T08:45:00Z::Storagetemperaturefrombloodcoll…
699	Exp1	WTSI	MGP_001	IMPC_CBC_001	IMPC_CBC_003_001	MGI:2164831	+/+			e3f8c9f1ec9f0d8950051fae0c21753f		female	24/09/2012	112.2	EquipmentID=OlympusAU400::Equipmentmanufacturer=OlympusDiagnostics::Equipmentmodel=AU400::Anesthesiausedforbloodcollection=InjectionnarcosiswithKetamine(100mg/kg)/Xylazine(10mg/kg)::Methodofbloodcollection=Retro-orbitalpuncture::Anticoagulant=LithiumHeparin::Bloodcollectiontubes=KabeLabortechnikLithiumheparincoatedtubes::Dateandtimeofsacrifice=2012-09-24T09:48:00Z::Storagetemperaturefrombloodcoll…
700	Exp1	WTSI	MGP_001	IMPC_CBC_001	IMPC_CBC_003_001	MGI:2164831	+/+			e3f8c9f1ec9f0d8950051fae0c21753f		female	18/09/2013	110.1	EquipmentID=OlympusAU400::Equipmentmanufacturer=OlympusDiagnostics::Equipmentmodel=AU400::Anesthesiausedforbloodcollection=InjectionnarcosiswithKetamine(100mg/kg)/Xylazine(10mg/kg)::Methodofbloodcollection=Retro-orbitalpuncture::Anticoagulant=LithiumHeparin::Bloodcollectiontubes=KabeLabortechnikLithiumheparincoatedtubes::Dateandtimeofsacrifice=2013-09-18T11:15:00Z::Storagetemperaturefrombloodcoll…
701	Exp1	WTSI	MGP_001	IMPC_CBC_001	IMPC_CBC_003_001	MGI:2164831	+/+			e3f8c9f1ec9f0d8950051fae0c21753f		male	22/02/2013	110	EquipmentID=OlympusAU400::Equipmentmanufacturer=OlympusDiagnostics::Equipmentmodel=AU400::Anesthesiausedforbloodcollection=InjectionnarcosiswithKetamine(100mg/kg)/Xylazine(10mg/kg)::Methodofbloodcollection=Retro-orbitalpuncture::Anticoagulant=LithiumHeparin::Bloodcollectiontubes=KabeLabortechnikLithiumheparincoatedtubes::Dateandtimeofsacrifice=2013-02-20T09:29:00Z::Storagetemperaturefrombloodcoll…
702	Exp1	WTSI	MGP_001	IMPC_CBC_001	IMPC_CBC_003_001	MGI:2164831	+/+			e3f8c9f1ec9f0d8950051fae0c21753f		male	04/09/2012	108.6	EquipmentID=OlympusAU400::Equipmentmanufacturer=OlympusDiagnostics::Equipmentmodel=AU400::Anesthesiausedforbloodcollection=InjectionnarcosiswithKetamine(100mg/kg)/Xylazine(10mg/kg)::Methodofbloodcollection=Retro-orbitalpuncture::Anticoagulant=LithiumHeparin::Bloodcollectiontubes=KabeLabortechnikLithiumheparincoatedtubes::Dateandtimeofsacrifice=2012-09-04T09:46:00Z::Storagetemperaturefrombloodcoll…
703	Exp1	WTSI	MGP_001	IMPC_CBC_001	IMPC_CBC_003_001	MGI:2164831	+/+			e3f8c9f1ec9f0d8950051fae0c21753f		male	01/05/2013	107.6	EquipmentID=OlympusAU400::Equipmentmanufacturer=OlympusDiagnostics::Equipmentmodel=AU400::Anesthesiausedforbloodcollection=InjectionnarcosiswithKetamine(100mg/kg)/Xylazine(10mg/kg)::Methodofbloodcollection=Retro-orbitalpuncture::Anticoagulant=LithiumHeparin::Bloodcollectiontubes=KabeLabortechnikLithiumheparincoatedtubes::Dateandtimeofsacrifice=2013-05-01T09:55:00Z::Storagetemperaturefrombloodcoll…
704	Exp1	WTSI	MGP_001	IMPC_CBC_001	IMPC_CBC_003_001	MGI:2164831	+/+			e3f8c9f1ec9f0d8950051fae0c21753f		female	01/05/2012	109.2	EquipmentID=OlympusAU400::Equipmentmanufacturer=OlympusDiagnostics::Equipmentmodel=AU400::Anesthesiausedforbloodcollection=InjectionnarcosiswithKetamine(100mg/kg)/Xylazine(10mg/kg)::Methodofbloodcollection=Retro-orbitalpuncture::Anticoagulant=LithiumHeparin::Bloodcollectiontubes=KabeLabortechnikLithiumheparincoatedtubes::Dateandtimeofsacrifice=2012-05-01T10:07:00Z::Storagetemperaturefrombloodcoll…
705	Exp1	WTSI	MGP_001	IMPC_CBC_001	IMPC_CBC_003_001	MGI:2164831	+/+			e3f8c9f1ec9f0d8950051fae0c21753f		female	03/10/2012	110.4	EquipmentID=OlympusAU400::Equipmentmanufacturer=OlympusDiagnostics::Equipmentmodel=AU400::Anesthesiausedforbloodcollection=InjectionnarcosiswithKetamine(100mg/kg)/Xylazine(10mg/kg)::Methodofbloodcollection=Retro-orbitalpuncture::Anticoagulant=LithiumHeparin::Bloodcollectiontubes=KabeLabortechnikLithiumheparincoatedtubes::Dateandtimeofsacrifice=2012-10-03T08:52:00Z::Storagetemperaturefrombloodcoll…
706	Exp1	WTSI	MGP_001	IMPC_CBC_001	IMPC_CBC_003_001	MGI:2164831	+/+			e3f8c9f1ec9f0d8950051fae0c21753f		female	08/08/2012	109.1	EquipmentID=OlympusAU400::Equipmentmanufacturer=OlympusDiagnostics::Equipmentmodel=AU400::Anesthesiausedforbloodcollection=InjectionnarcosiswithKetamine(100mg/kg)/Xylazine(10mg/kg)::Methodofbloodcollection=Retro-orbitalpuncture::Anticoagulant=LithiumHeparin::Bloodcollectiontubes=KabeLabortechnikLithiumheparincoatedtubes::Dateandtimeofsacrifice=2012-08-08T09:38:00Z::Storagetemperaturefrombloodcoll…
707	Exp1	WTSI	MGP_001	IMPC_CBC_001	IMPC_CBC_003_001	MGI:2164831	+/+			e3f8c9f1ec9f0d8950051fae0c21753f		male	08/07/2014	110.8	EquipmentID=OlympusAU400::Equipmentmanufacturer=OlympusDiagnostics::Equipmentmodel=AU400::Anesthesiausedforbloodcollection=InjectionnarcosiswithKetamine(100mg/kg)/Xylazine(10mg/kg)::Methodofbloodcollection=Retro-orbitalpuncture::Anticoagulant=LithiumHeparin::Bloodcollectiontubes=KabeLabortechnikLithiumheparincoatedtubes::Dateandtimeofsacrifice=2014-07-08T15:04:00Z::Storagetemperaturefrombloodcoll…
708	Exp1	WTSI	MGP_001	IMPC_CBC_001	IMPC_CBC_003_001	MGI:2164831	+/+			e3f8c9f1ec9f0d8950051fae0c21753f		male	17/06/2013	109.6	EquipmentID=OlympusAU400::Equipmentmanufacturer=OlympusDiagnostics::Equipmentmodel=AU400::Anesthesiausedforbloodcollection=InjectionnarcosiswithKetamine(100mg/kg)/Xylazine(10mg/kg)::Methodofbloodcollection=Retro-orbitalpuncture::Anticoagulant=LithiumHeparin::Bloodcollectiontubes=KabeLabortechnikLithiumheparincoatedtubes::Dateandtimeofsacrifice=2013-06-17T09:16:00Z::Storagetemperaturefrombloodcoll…
709	Exp1	WTSI	MGP_001	IMPC_CBC_001	IMPC_CBC_003_001	MGI:2164831	+/+			e3f8c9f1ec9f0d8950051fae0c21753f		female	01/05/2013	107.2	EquipmentID=OlympusAU400::Equipmentmanufacturer=OlympusDiagnostics::Equipmentmodel=AU400::Anesthesiausedforbloodcollection=InjectionnarcosiswithKetamine(100mg/kg)/Xylazine(10mg/kg)::Methodofbloodcollection=Retro-orbitalpuncture::Anticoagulant=LithiumHeparin::Bloodcollectiontubes=KabeLabortechnikLithiumheparincoatedtubes::Dateandtimeofsacrifice=2013-05-01T09:12:00Z::Storagetemperaturefrombloodcoll…
710	Exp1	WTSI	MGP_001	IMPC_CBC_001	IMPC_CBC_003_001	MGI:2164831	+/+			e3f8c9f1ec9f0d8950051fae0c21753f		male	25/04/2013	108.3	EquipmentID=OlympusAU400::Equipmentmanufacturer=OlympusDiagnostics::Equipmentmodel=AU400::Anesthesiausedforbloodcollection=InjectionnarcosiswithKetamine(100mg/kg)/Xylazine(10mg/kg)::Methodofbloodcollection=Retro-orbitalpuncture::Anticoagulant=LithiumHeparin::Bloodcollectiontubes=KabeLabortechnikLithiumheparincoatedtubes::Dateandtimeofsacrifice=2013-04-25T08:39:00Z::Storagetemperaturefrombloodcoll…
711	Exp1	WTSI	MGP_001	IMPC_CBC_001	IMPC_CBC_003_001	MGI:2164831	+/+			e3f8c9f1ec9f0d8950051fae0c21753f		male	22/07/2013	109.5	EquipmentID=OlympusAU400::Equipmentmanufacturer=OlympusDiagnostics::Equipmentmodel=AU400::Anesthesiausedforbloodcollection=InjectionnarcosiswithKetamine(100mg/kg)/Xylazine(10mg/kg)::Methodofbloodcollection=Retro-orbitalpuncture::Anticoagulant=LithiumHeparin::Bloodcollectiontubes=KabeLabortechnikLithiumheparincoatedtubes::Dateandtimeofsacrifice=2013-07-22T08:58:00Z::Storagetemperaturefrombloodcoll…
712	Exp1	WTSI	MGP_001	IMPC_CBC_001	IMPC_CBC_003_001	MGI:2164831	+/+			e3f8c9f1ec9f0d8950051fae0c21753f		female	09/01/2013	110.8	EquipmentID=OlympusAU400::Equipmentmanufacturer=OlympusDiagnostics::Equipmentmodel=AU400::Anesthesiausedforbloodcollection=InjectionnarcosiswithKetamine(100mg/kg)/Xylazine(10mg/kg)::Methodofbloodcollection=Retro-orbitalpuncture::Anticoagulant=LithiumHeparin::Bloodcollectiontubes=KabeLabortechnikLithiumheparincoatedtubes::Dateandtimeofsacrifice=2013-01-09T08:40:00Z::Storagetemperaturefrombloodcoll…
713	Exp1	WTSI	MGP_001	IMPC_CBC_001	IMPC_CBC_003_001	MGI:2164831	+/+			e3f8c9f1ec9f0d8950051fae0c21753f		female	17/10/2013	110.8	EquipmentID=OlympusAU400::Equipmentmanufacturer=OlympusDiagnostics::Equipmentmodel=AU400::Anesthesiausedforbloodcollection=InjectionnarcosiswithKetamine(100mg/kg)/Xylazine(10mg/kg)::Methodofbloodcollection=Retro-orbitalpuncture::Anticoagulant=LithiumHeparin::Bloodcollectiontubes=KabeLabortechnikLithiumheparincoatedtubes::Dateandtimeofsacrifice=2013-10-17T11:04:00Z::Storagetemperaturefrombloodcoll…
714	Exp1	WTSI	MGP_001	IMPC_CBC_001	IMPC_CBC_003_001	MGI:2164831	+/+			e3f8c9f1ec9f0d8950051fae0c21753f		male	22/08/2013	109	EquipmentID=OlympusAU400::Equipmentmanufacturer=OlympusDiagnostics::Equipmentmodel=AU400::Anesthesiausedforbloodcollection=InjectionnarcosiswithKetamine(100mg/kg)/Xylazine(10mg/kg)::Methodofbloodcollection=Retro-orbitalpuncture::Anticoagulant=LithiumHeparin::Bloodcollectiontubes=KabeLabortechnikLithiumheparincoatedtubes::Dateandtimeofsacrifice=2013-08-22T11:02:00Z::Storagetemperaturefrombloodcoll…
715	Exp1	WTSI	MGP_001	IMPC_CBC_001	IMPC_CBC_003_001	MGI:2164831	+/+			e3f8c9f1ec9f0d8950051fae0c21753f		male	05/08/2013	106.8	EquipmentID=OlympusAU400::Equipmentmanufacturer=OlympusDiagnostics::Equipmentmodel=AU400::Anesthesiausedforbloodcollection=InjectionnarcosiswithKetamine(100mg/kg)/Xylazine(10mg/kg)::Methodofbloodcollection=Retro-orbitalpuncture::Anticoagulant=LithiumHeparin::Bloodcollectiontubes=KabeLabortechnikLithiumheparincoatedtubes::Dateandtimeofsacrifice=2013-08-05T09:06:00Z::Storagetemperaturefrombloodcoll…
716	Exp1	WTSI	MGP_001	IMPC_CBC_001	IMPC_CBC_003_001	MGI:2164831	+/+			e3f8c9f1ec9f0d8950051fae0c21753f		female	28/08/2013	111	EquipmentID=OlympusAU400::Equipmentmanufacturer=OlympusDiagnostics::Equipmentmodel=AU400::Anesthesiausedforbloodcollection=InjectionnarcosiswithKetamine(100mg/kg)/Xylazine(10mg/kg)::Methodofbloodcollection=Retro-orbitalpuncture::Anticoagulant=LithiumHeparin::Bloodcollectiontubes=KabeLabortechnikLithiumheparincoatedtubes::Dateandtimeofsacrifice=2013-08-28T10:55:00Z::Storagetemperaturefrombloodcoll…
717	Exp1	WTSI	MGP_001	IMPC_CBC_001	IMPC_CBC_003_001	MGI:2164831	+/+			e3f8c9f1ec9f0d8950051fae0c21753f		female	15/05/2012	108.4	EquipmentID=OlympusAU400::Equipmentmanufacturer=OlympusDiagnostics::Equipmentmodel=AU400::Anesthesiausedforbloodcollection=InjectionnarcosiswithKetamine(100mg/kg)/Xylazine(10mg/kg)::Methodofbloodcollection=Retro-orbitalpuncture::Anticoagulant=LithiumHeparin::Bloodcollectiontubes=KabeLabortechnikLithiumheparincoatedtubes::Dateandtimeofsacrifice=2012-05-15T08:35:00Z::Storagetemperaturefrombloodcoll…
718	Exp1	WTSI	MGP_001	IMPC_CBC_001	IMPC_CBC_003_001	MGI:2164831	+/+			e3f8c9f1ec9f0d8950051fae0c21753f		female	04/06/2014	111.6	EquipmentID=OlympusAU400::Equipmentmanufacturer=OlympusDiagnostics::Equipmentmodel=AU400::Anesthesiausedforbloodcollection=InjectionnarcosiswithKetamine(100mg/kg)/Xylazine(10mg/kg)::Methodofbloodcollection=Retro-orbitalpuncture::Anticoagulant=LithiumHeparin::Bloodcollectiontubes=KabeLabortechnikLithiumheparincoatedtubes::Dateandtimeofsacrifice=2014-06-04T09:46:00Z::Storagetemperaturefrombloodcoll…
719	Exp1	WTSI	MGP_001	IMPC_CBC_001	IMPC_CBC_003_001	MGI:2164831	+/+			e3f8c9f1ec9f0d8950051fae0c21753f		male	12/12/2013	110.2	EquipmentID=OlympusAU400::Equipmentmanufacturer=OlympusDiagnostics::Equipmentmodel=AU400::Anesthesiausedforbloodcollection=InjectionnarcosiswithKetamine(100mg/kg)/Xylazine(10mg/kg)::Methodofbloodcollection=Retro-orbitalpuncture::Anticoagulant=LithiumHeparin::Bloodcollectiontubes=KabeLabortechnikLithiumheparincoatedtubes::Dateandtimeofsacrifice=2013-12-12T15:44:00Z::Storagetemperaturefrombloodcoll…
720	Exp1	WTSI	MGP_001	IMPC_CBC_001	IMPC_CBC_003_001	MGI:2164831	+/+			e3f8c9f1ec9f0d8950051fae0c21753f		male	26/03/2014	109.3	EquipmentID=OlympusAU400::Equipmentmanufacturer=OlympusDiagnostics::Equipmentmodel=AU400::Anesthesiausedforbloodcollection=InjectionnarcosiswithKetamine(100mg/kg)/Xylazine(10mg/kg)::Methodofbloodcollection=Retro-orbitalpuncture::Anticoagulant=LithiumHeparin::Bloodcollectiontubes=KabeLabortechnikLithiumheparincoatedtubes::Dateandtimeofsacrifice=2014-03-26T08:24:00Z::Storagetemperaturefrombloodcoll…
721	Exp1	WTSI	MGP_001	IMPC_CBC_001	IMPC_CBC_003_001	MGI:2164831	+/+			e3f8c9f1ec9f0d8950051fae0c21753f		male	08/07/2014	110.9	EquipmentID=OlympusAU400::Equipmentmanufacturer=OlympusDiagnostics::Equipmentmodel=AU400::Anesthesiausedforbloodcollection=InjectionnarcosiswithKetamine(100mg/kg)/Xylazine(10mg/kg)::Methodofbloodcollection=Retro-orbitalpuncture::Anticoagulant=LithiumHeparin::Bloodcollectiontubes=KabeLabortechnikLithiumheparincoatedtubes::Dateandtimeofsacrifice=2014-07-08T08:55:00Z::Storagetemperaturefrombloodcoll…
722	Exp1	WTSI	MGP_001	IMPC_CBC_001	IMPC_CBC_003_001	MGI:2164831	+/+			e3f8c9f1ec9f0d8950051fae0c21753f		male	13/08/2014	109.4	EquipmentID=OlympusAU400::Equipmentmanufacturer=OlympusDiagnostics::Equipmentmodel=AU400::Anesthesiausedforbloodcollection=InjectionnarcosiswithKetamine(100mg/kg)/Xylazine(10mg/kg)::Methodofbloodcollection=Retro-orbitalpuncture::Anticoagulant=LithiumHeparin::Bloodcollectiontubes=KabeLabortechnikLithiumheparincoatedtubes::Dateandtimeofsacrifice=2014-08-13T08:35:00Z::Storagetemperaturefrombloodcoll…
723	Exp1	WTSI	MGP_001	IMPC_CBC_001	IMPC_CBC_003_001	MGI:2164831	+/+			e3f8c9f1ec9f0d8950051fae0c21753f		male	22/08/2013	107	EquipmentID=OlympusAU400::Equipmentmanufacturer=OlympusDiagnostics::Equipmentmodel=AU400::Anesthesiausedforbloodcollection=InjectionnarcosiswithKetamine(100mg/kg)/Xylazine(10mg/kg)::Methodofbloodcollection=Retro-orbitalpuncture::Anticoagulant=LithiumHeparin::Bloodcollectiontubes=KabeLabortechnikLithiumheparincoatedtubes::Dateandtimeofsacrifice=2013-08-22T11:01:00Z::Storagetemperaturefrombloodcoll…
724	Exp1	WTSI	MGP_001	IMPC_CBC_001	IMPC_CBC_003_001	MGI:2164831	+/+			e3f8c9f1ec9f0d8950051fae0c21753f		female	08/01/2014	113	EquipmentID=OlympusAU400::Equipmentmanufacturer=OlympusDiagnostics::Equipmentmodel=AU400::Anesthesiausedforbloodcollection=InjectionnarcosiswithKetamine(100mg/kg)/Xylazine(10mg/kg)::Methodofbloodcollection=Retro-orbitalpuncture::Anticoagulant=LithiumHeparin::Bloodcollectiontubes=KabeLabortechnikLithiumheparincoatedtubes::Dateandtimeofsacrifice=2014-01-08T12:09:00Z::Storagetemperaturefrombloodcoll…
725	Exp1	WTSI	MGP_001	IMPC_CBC_001	IMPC_CBC_003_001	MGI:2164831	+/+			e3f8c9f1ec9f0d8950051fae0c21753f		male	09/01/2013	108.2	EquipmentID=OlympusAU400::Equipmentmanufacturer=OlympusDiagnostics::Equipmentmodel=AU400::Anesthesiausedforbloodcollection=InjectionnarcosiswithKetamine(100mg/kg)/Xylazine(10mg/kg)::Methodofbloodcollection=Retro-orbitalpuncture::Anticoagulant=LithiumHeparin::Bloodcollectiontubes=KabeLabortechnikLithiumheparincoatedtubes::Dateandtimeofsacrifice=2013-01-09T09:23:00Z::Storagetemperaturefrombloodcoll…
726	Exp1	WTSI	MGP_001	IMPC_CBC_001	IMPC_CBC_003_001	MGI:2164831	+/+			e3f8c9f1ec9f0d8950051fae0c21753f		male	20/05/2013	105.5	EquipmentID=OlympusAU400::Equipmentmanufacturer=OlympusDiagnostics::Equipmentmodel=AU400::Anesthesiausedforbloodcollection=InjectionnarcosiswithKetamine(100mg/kg)/Xylazine(10mg/kg)::Methodofbloodcollection=Retro-orbitalpuncture::Anticoagulant=LithiumHeparin::Bloodcollectiontubes=KabeLabortechnikLithiumheparincoatedtubes::Dateandtimeofsacrifice=2013-05-20T08:52:00Z::Storagetemperaturefrombloodcoll…
727	Exp1	WTSI	MGP_001	IMPC_CBC_001	IMPC_CBC_003_001	MGI:2164831	+/+			e3f8c9f1ec9f0d8950051fae0c21753f		female	01/05/2013	110.9	EquipmentID=OlympusAU400::Equipmentmanufacturer=OlympusDiagnostics::Equipmentmodel=AU400::Anesthesiausedforbloodcollection=InjectionnarcosiswithKetamine(100mg/kg)/Xylazine(10mg/kg)::Methodofbloodcollection=Retro-orbitalpuncture::Anticoagulant=LithiumHeparin::Bloodcollectiontubes=KabeLabortechnikLithiumheparincoatedtubes::Dateandtimeofsacrifice=2013-05-01T09:05:00Z::Storagetemperaturefrombloodcoll…
728	Exp1	WTSI	MGP_001	IMPC_CBC_001	IMPC_CBC_003_001	MGI:2164831	+/+			e3f8c9f1ec9f0d8950051fae0c21753f		female	15/07/2013	112.5	EquipmentID=OlympusAU400::Equipmentmanufacturer=OlympusDiagnostics::Equipmentmodel=AU400::Anesthesiausedforbloodcollection=InjectionnarcosiswithKetamine(100mg/kg)/Xylazine(10mg/kg)::Methodofbloodcollection=Retro-orbitalpuncture::Anticoagulant=LithiumHeparin::Bloodcollectiontubes=KabeLabortechnikLithiumheparincoatedtubes::Dateandtimeofsacrifice=2013-07-15T08:52:00Z::Storagetemperaturefrombloodcoll…
729	Exp1	WTSI	MGP_001	IMPC_CBC_001	IMPC_CBC_003_001	MGI:2164831	+/+			e3f8c9f1ec9f0d8950051fae0c21753f		female	10/09/2012	111.6	EquipmentID=OlympusAU400::Equipmentmanufacturer=OlympusDiagnostics::Equipmentmodel=AU400::Anesthesiausedforbloodcollection=InjectionnarcosiswithKetamine(100mg/kg)/Xylazine(10mg/kg)::Methodofbloodcollection=Retro-orbitalpuncture::Anticoagulant=LithiumHeparin::Bloodcollectiontubes=KabeLabortechnikLithiumheparincoatedtubes::Dateandtimeofsacrifice=2012-09-10T09:36:00Z::Storagetemperaturefrombloodcoll…
730	Exp1	WTSI	MGP_001	IMPC_CBC_001	IMPC_CBC_003_001	MGI:2164831	+/+			e3f8c9f1ec9f0d8950051fae0c21753f		male	24/06/2013	110.4	EquipmentID=OlympusAU400::Equipmentmanufacturer=OlympusDiagnostics::Equipmentmodel=AU400::Anesthesiausedforbloodcollection=InjectionnarcosiswithKetamine(100mg/kg)/Xylazine(10mg/kg)::Methodofbloodcollection=Retro-orbitalpuncture::Anticoagulant=LithiumHeparin::Bloodcollectiontubes=KabeLabortechnikLithiumheparincoatedtubes::Dateandtimeofsacrifice=2013-06-24T09:56:00Z::Storagetemperaturefrombloodcoll…
731	Exp1	WTSI	MGP_001	IMPC_CBC_001	IMPC_CBC_003_001	MGI:2164831	+/+			e3f8c9f1ec9f0d8950051fae0c21753f		male	22/01/2013	107.6	EquipmentID=OlympusAU400::Equipmentmanufacturer=OlympusDiagnostics::Equipmentmodel=AU400::Anesthesiausedforbloodcollection=InjectionnarcosiswithKetamine(100mg/kg)/Xylazine(10mg/kg)::Methodofbloodcollection=Retro-orbitalpuncture::Anticoagulant=LithiumHeparin::Bloodcollectiontubes=KabeLabortechnikLithiumheparincoatedtubes::Dateandtimeofsacrifice=2013-01-22T10:36:00Z::Storagetemperaturefrombloodcoll…
732	Exp1	WTSI	MGP_001	IMPC_CBC_001	IMPC_CBC_003_001	MGI:2164831	+/+			e3f8c9f1ec9f0d8950051fae0c21753f		male	19/11/2012	108.1	EquipmentID=OlympusAU400::Equipmentmanufacturer=OlympusDiagnostics::Equipmentmodel=AU400::Anesthesiausedforbloodcollection=InjectionnarcosiswithKetamine(100mg/kg)/Xylazine(10mg/kg)::Methodofbloodcollection=Retro-orbitalpuncture::Anticoagulant=LithiumHeparin::Bloodcollectiontubes=KabeLabortechnikLithiumheparincoatedtubes::Dateandtimeofsacrifice=2012-11-19T10:10:00Z::Storagetemperaturefrombloodcoll…
733	Exp1	WTSI	MGP_001	IMPC_CBC_001	IMPC_CBC_003_001	MGI:2164831	+/+			e3f8c9f1ec9f0d8950051fae0c21753f		male	25/02/2013	110.7	EquipmentID=OlympusAU400::Equipmentmanufacturer=OlympusDiagnostics::Equipmentmodel=AU400::Anesthesiausedforbloodcollection=InjectionnarcosiswithKetamine(100mg/kg)/Xylazine(10mg/kg)::Methodofbloodcollection=Retro-orbitalpuncture::Anticoagulant=LithiumHeparin::Bloodcollectiontubes=KabeLabortechnikLithiumheparincoatedtubes::Dateandtimeofsacrifice=2013-02-25T09:10:00Z::Storagetemperaturefrombloodcoll…
734	Exp1	WTSI	MGP_001	IMPC_CBC_001	IMPC_CBC_003_001	MGI:2164831	+/+			e3f8c9f1ec9f0d8950051fae0c21753f		female	27/12/2012	114.3	EquipmentID=OlympusAU400::Equipmentmanufacturer=OlympusDiagnostics::Equipmentmodel=AU400::Anesthesiausedforbloodcollection=InjectionnarcosiswithKetamine(100mg/kg)/Xylazine(10mg/kg)::Methodofbloodcollection=Retro-orbitalpuncture::Anticoagulant=LithiumHeparin::Bloodcollectiontubes=KabeLabortechnikLithiumheparincoatedtubes::Dateandtimeofsacrifice=2012-12-27T10:13:00Z::Storagetemperaturefrombloodcoll…
735	Exp1	WTSI	MGP_001	IMPC_CBC_001	IMPC_CBC_003_001	MGI:2164831	+/+			e3f8c9f1ec9f0d8950051fae0c21753f		female	11/06/2014	110.5	EquipmentID=OlympusAU400::Equipmentmanufacturer=OlympusDiagnostics::Equipmentmodel=AU400::Anesthesiausedforbloodcollection=InjectionnarcosiswithKetamine(100mg/kg)/Xylazine(10mg/kg)::Methodofbloodcollection=Retro-orbitalpuncture::Anticoagulant=LithiumHeparin::Bloodcollectiontubes=KabeLabortechnikLithiumheparincoatedtubes::Dateandtimeofsacrifice=2014-06-11T09:03:00Z::Storagetemperaturefrombloodcoll…
736	Exp1	WTSI	MGP_001	IMPC_CBC_001	IMPC_CBC_003_001	MGI:2164831	+/+			e3f8c9f1ec9f0d8950051fae0c21753f		female	14/11/2012	111.4	EquipmentID=OlympusAU400::Equipmentmanufacturer=OlympusDiagnostics::Equipmentmodel=AU400::Anesthesiausedforbloodcollection=InjectionnarcosiswithKetamine(100mg/kg)/Xylazine(10mg/kg)::Methodofbloodcollection=Retro-orbitalpuncture::Anticoagulant=LithiumHeparin::Bloodcollectiontubes=KabeLabortechnikLithiumheparincoatedtubes::Dateandtimeofsacrifice=2012-11-14T09:35:00Z::Storagetemperaturefrombloodcoll…
737	Exp1	WTSI	MGP_001	IMPC_CBC_001	IMPC_CBC_003_001	MGI:2164831	+/+			e3f8c9f1ec9f0d8950051fae0c21753f		male	05/03/2012	108.6	EquipmentID=OlympusAU400::Equipmentmanufacturer=OlympusDiagnostics::Equipmentmodel=AU400::Anesthesiausedforbloodcollection=InjectionnarcosiswithKetamine(100mg/kg)/Xylazine(10mg/kg)::Methodofbloodcollection=Retro-orbitalpuncture::Anticoagulant=LithiumHeparin::Bloodcollectiontubes=KabeLabortechnikLithiumheparincoatedtubes::Dateandtimeofsacrifice=2012-03-05T08:21:00Z::Storagetemperaturefrombloodcoll…
738	Exp1	WTSI	MGP_001	IMPC_CBC_001	IMPC_CBC_003_001	MGI:2164831	+/+			e3f8c9f1ec9f0d8950051fae0c21753f		male	24/04/2014	109.8	EquipmentID=OlympusAU400::Equipmentmanufacturer=OlympusDiagnostics::Equipmentmodel=AU400::Anesthesiausedforbloodcollection=InjectionnarcosiswithKetamine(100mg/kg)/Xylazine(10mg/kg)::Methodofbloodcollection=Retro-orbitalpuncture::Anticoagulant=LithiumHeparin::Bloodcollectiontubes=KabeLabortechnikLithiumheparincoatedtubes::Dateandtimeofsacrifice=2014-04-24T09:45:00Z::Storagetemperaturefrombloodcoll…
739	Exp1	WTSI	MGP_001	IMPC_CBC_001	IMPC_CBC_003_001	MGI:2164831	+/+			e3f8c9f1ec9f0d8950051fae0c21753f		male	24/06/2013	111.6	EquipmentID=OlympusAU400::Equipmentmanufacturer=OlympusDiagnostics::Equipmentmodel=AU400::Anesthesiausedforbloodcollection=InjectionnarcosiswithKetamine(100mg/kg)/Xylazine(10mg/kg)::Methodofbloodcollection=Retro-orbitalpuncture::Anticoagulant=LithiumHeparin::Bloodcollectiontubes=KabeLabortechnikLithiumheparincoatedtubes::Dateandtimeofsacrifice=2013-06-24T09:00:00Z::Storagetemperaturefrombloodcoll…
740	Exp1	WTSI	MGP_001	IMPC_CBC_001	IMPC_CBC_003_001	MGI:2164831	+/+			e3f8c9f1ec9f0d8950051fae0c21753f		male	24/09/2012	105.5	EquipmentID=OlympusAU400::Equipmentmanufacturer=OlympusDiagnostics::Equipmentmodel=AU400::Anesthesiausedforbloodcollection=InjectionnarcosiswithKetamine(100mg/kg)/Xylazine(10mg/kg)::Methodofbloodcollection=Retro-orbitalpuncture::Anticoagulant=LithiumHeparin::Bloodcollectiontubes=KabeLabortechnikLithiumheparincoatedtubes::Dateandtimeofsacrifice=2012-09-24T09:14:00Z::Storagetemperaturefrombloodcoll…
741	Exp1	WTSI	MGP_001	IMPC_CBC_001	IMPC_CBC_003_001	MGI:2164831	+/+			e3f8c9f1ec9f0d8950051fae0c21753f		female	30/10/2013	109.9	EquipmentID=OlympusAU400::Equipmentmanufacturer=OlympusDiagnostics::Equipmentmodel=AU400::Anesthesiausedforbloodcollection=InjectionnarcosiswithKetamine(100mg/kg)/Xylazine(10mg/kg)::Methodofbloodcollection=Retro-orbitalpuncture::Anticoagulant=LithiumHeparin::Bloodcollectiontubes=KabeLabortechnikLithiumheparincoatedtubes::Dateandtimeofsacrifice=2013-10-30T11:17:00Z::Storagetemperaturefrombloodcoll…
742	Exp1	WTSI	MGP_001	IMPC_CBC_001	IMPC_CBC_003_001	MGI:2164831	+/+			e3f8c9f1ec9f0d8950051fae0c21753f		male	26/11/2012	108.4	EquipmentID=OlympusAU400::Equipmentmanufacturer=OlympusDiagnostics::Equipmentmodel=AU400::Anesthesiausedforbloodcollection=InjectionnarcosiswithKetamine(100mg/kg)/Xylazine(10mg/kg)::Methodofbloodcollection=Retro-orbitalpuncture::Anticoagulant=LithiumHeparin::Bloodcollectiontubes=KabeLabortechnikLithiumheparincoatedtubes::Dateandtimeofsacrifice=2012-11-26T08:49:00Z::Storagetemperaturefrombloodcoll…
743	Exp1	WTSI	MGP_001	IMPC_CBC_001	IMPC_CBC_003_001	MGI:2164831	+/+			e3f8c9f1ec9f0d8950051fae0c21753f		female	18/07/2012	111.8	EquipmentID=OlympusAU400::Equipmentmanufacturer=OlympusDiagnostics::Equipmentmodel=AU400::Anesthesiausedforbloodcollection=InjectionnarcosiswithKetamine(100mg/kg)/Xylazine(10mg/kg)::Methodofbloodcollection=Retro-orbitalpuncture::Anticoagulant=LithiumHeparin::Bloodcollectiontubes=KabeLabortechnikLithiumheparincoatedtubes::Dateandtimeofsacrifice=2012-07-18T08:41:00Z::Storagetemperaturefrombloodcoll…
744	Exp1	WTSI	MGP_001	IMPC_CBC_001	IMPC_CBC_003_001	MGI:2164831	+/+			e3f8c9f1ec9f0d8950051fae0c21753f		male	10/04/2012	108.3	EquipmentID=OlympusAU400::Equipmentmanufacturer=OlympusDiagnostics::Equipmentmodel=AU400::Anesthesiausedforbloodcollection=InjectionnarcosiswithKetamine(100mg/kg)/Xylazine(10mg/kg)::Methodofbloodcollection=Retro-orbitalpuncture::Anticoagulant=LithiumHeparin::Bloodcollectiontubes=KabeLabortechnikLithiumheparincoatedtubes::Dateandtimeofsacrifice=2012-04-10T09:50:00Z::Storagetemperaturefrombloodcoll…
745	Exp1	WTSI	MGP_001	IMPC_CBC_001	IMPC_CBC_003_001	MGI:2164831	+/+			e3f8c9f1ec9f0d8950051fae0c21753f		male	13/11/2013	110.5	EquipmentID=OlympusAU400::Equipmentmanufacturer=OlympusDiagnostics::Equipmentmodel=AU400::Anesthesiausedforbloodcollection=InjectionnarcosiswithKetamine(100mg/kg)/Xylazine(10mg/kg)::Methodofbloodcollection=Retro-orbitalpuncture::Anticoagulant=LithiumHeparin::Bloodcollectiontubes=KabeLabortechnikLithiumheparincoatedtubes::Dateandtimeofsacrifice=2013-11-13T11:28:00Z::Storagetemperaturefrombloodcoll…
746	Exp1	WTSI	MGP_001	IMPC_CBC_001	IMPC_CBC_003_001	MGI:2164831	+/+			e3f8c9f1ec9f0d8950051fae0c21753f		male	08/08/2012	106.3	EquipmentID=OlympusAU400::Equipmentmanufacturer=OlympusDiagnostics::Equipmentmodel=AU400::Anesthesiausedforbloodcollection=InjectionnarcosiswithKetamine(100mg/kg)/Xylazine(10mg/kg)::Methodofbloodcollection=Retro-orbitalpuncture::Anticoagulant=LithiumHeparin::Bloodcollectiontubes=KabeLabortechnikLithiumheparincoatedtubes::Dateandtimeofsacrifice=2012-08-08T09:25:00Z::Storagetemperaturefrombloodcoll…
747	Exp1	WTSI	MGP_001	IMPC_CBC_001	IMPC_CBC_003_001	MGI:2164831	+/+			e3f8c9f1ec9f0d8950051fae0c21753f		male	03/12/2012	108.6	EquipmentID=OlympusAU400::Equipmentmanufacturer=OlympusDiagnostics::Equipmentmodel=AU400::Anesthesiausedforbloodcollection=InjectionnarcosiswithKetamine(100mg/kg)/Xylazine(10mg/kg)::Methodofbloodcollection=Retro-orbitalpuncture::Anticoagulant=LithiumHeparin::Bloodcollectiontubes=KabeLabortechnikLithiumheparincoatedtubes::Dateandtimeofsacrifice=2012-12-03T09:50:00Z::Storagetemperaturefrombloodcoll…
748	Exp1	WTSI	MGP_001	IMPC_CBC_001	IMPC_CBC_003_001	MGI:2164831	+/+			e3f8c9f1ec9f0d8950051fae0c21753f		male	27/05/2014	108.3	EquipmentID=OlympusAU400::Equipmentmanufacturer=OlympusDiagnostics::Equipmentmodel=AU400::Anesthesiausedforbloodcollection=InjectionnarcosiswithKetamine(100mg/kg)/Xylazine(10mg/kg)::Methodofbloodcollection=Retro-orbitalpuncture::Anticoagulant=LithiumHeparin::Bloodcollectiontubes=KabeLabortechnikLithiumheparincoatedtubes::Dateandtimeofsacrifice=2014-05-27T09:54:00Z::Storagetemperaturefrombloodcoll…
749	Exp1	WTSI	MGP_001	IMPC_CBC_001	IMPC_CBC_003_001	MGI:2164831	+/+			e3f8c9f1ec9f0d8950051fae0c21753f		female	25/04/2013	111.1	EquipmentID=OlympusAU400::Equipmentmanufacturer=OlympusDiagnostics::Equipmentmodel=AU400::Anesthesiausedforbloodcollection=InjectionnarcosiswithKetamine(100mg/kg)/Xylazine(10mg/kg)::Methodofbloodcollection=Retro-orbitalpuncture::Anticoagulant=LithiumHeparin::Bloodcollectiontubes=KabeLabortechnikLithiumheparincoatedtubes::Dateandtimeofsacrifice=2013-04-25T09:01:00Z::Storagetemperaturefrombloodcoll…
[truncated: 1,971 more rows]
